# Supplementary material for: Identification of different proteins binding to Na, K-ATPase α1 in LPS-induced ARDS cell model by proteomic analysis
Source: Proteome Sci. 2022 Jun 9;20:10. doi: 10.1186/s12953-022-00193-3 (PMC9178877; doi:10.1186/s12953-022-00193-3)
Supplement: Supplementary file 2 — Additional file 2. [file 12953_2022_193_MOESM2_ESM.csv]

Majority.protein.IDs	Gene.names	Number.of.proteins	Unique.peptides	Sequence.coverage....	MS.MS.count	Q.value	Score	MS.MS.count.A549	MS.MS.count.A549.IgG	MS.MS.count.A549.LPS	MS.MS.count.A549.LPS.IgG	iBAQ	Symbol	Rank	Control-A549.1	IgG-A549.1	LPS-A549.1	IgG-LPS.1	Control-A549	LPS-A549	IgG-A549	IgG-LPS	fc..Control-A549--IgG-A549	fc..LPS-A549--IgG-LPS	class..Control-A549--IgG-A549	class..LPS-A549--IgG-LPS	ENTREZID	Alias
D2Y6Y7;D3WYZ0;A0A098CMI8;A0A098CL94;A0A098CL77;A0A098CJX4;Q14XY3;A0A0D4WP22;A6ZHM2;K7WIJ6;A0A059QQB7;A0A075X6H8;A0A075X6V9;A6ZGJ0;G9LC49;A0A0Y0GJV2;X5CJR1;X5CIF1;X5CFG7;X5CDZ8;X5BZD6;X5BWE9;X5BW47;X5BSQ0;X5BSN2;X2CNL3;X2C587;W8DFC5;W8DBL0;W8D9J2;W8D8V4;W8D860;W8D5L5;W8D5F7;W8D2P9;W5VMK3;W0C8M5;W0C6Y6;W0C6A8;V9NAZ0;V9N8I7;V9N5U4;V9N4L5;V9M6K4;V9K6C5;V9K4I6;V9K052;V9JTU3;V9JF96;V9JB23;V5JTX2;V5JSZ5…	ATP6;atp6;MTATP6;ATPase 6;MT-ATP6	1025	1	23.3	1	0.00073153	7.7514	0	0	1	0	11357000	ATP6	428	0	0	1	0	0	1	0	0	-Inf	0.386058432307078	NA	T&C	NA	ATP6;ATPase 6;atp6
A0A075X871;A0A059QTG6;H9E795;A0A075X6R4;H9E7H3;H9E7J9;Q5Y0G2;Q5Y0J7;Q5Y0H4;Q5Y0F3;Q5Y0E5;Q5Y078;Q5Y070;Q5Y065;Q5Y011;Q5XZY3;Q5XZX9;Q5XZT6;Q5XZR9;Q5XZP7;Q5XZL8;Q5XZK9;Q5XZI9;Q5XZI8;Q5XZI3;Q5XZI2;Q5XZH6;A0A218N9H4;B4YCG0;T1Q6R9;T1Q5Q2;T1Q5P3;T1Q5B9;S4T6M3;Q9B2X0;Q9B2W9;Q9B2U6;Q9B1S6;Q9B1S4;Q8WCY1;Q8HNQ7;Q85L10;Q85L04;Q85KZ1;Q85KW2;Q85KW0;Q7YEF1;Q7YCF3;Q7YCE5;Q7YCE0;Q7YCC7;Q7Y664;Q6WQG6;Q6WQA1;Q6RRW…	COX3;COIII;CO3;coxIII;MT-CO3	539	1	9.8	3	0.000757	8.6201	1	0	2	0	33364000	COX3	222	1	0	2	0	1	2	0	0	0.513214915982949	0.690315500867385	T&C	T&C	4514	COX3;COIII;CO3
B3KSG9;A0A024QYR8;Q99805	TM9SF2	3	2	5.1	3	0	15.307	1	0	2	0	463490	TM9SF2	1335	1	0	2	0	1	2	0	0	0.513214915982949	0.690315500867385	T&C	T&C	9375	TM9SF2
Q96JZ5;A0A024QYS2;Q9HD45;Q5TB53;Q8WUB5	SMBP;TM9SF3	8	3	8.8	8	0	37.883	5	0	3	0	5964000	SMBP	615	5	0	3	0	5	3	0	0	1.64898789769305	0.941447817644887	T	T&C	56889	SMBP;TM9SF3
A0A2R8YGH5;A0A024QYT6;H7C1E4;P61966	AP1S1	4	1	10.2	1	0	13.823	1	0	0	0	1167200	AP1S1	1143	1	0	0	0	1	0	0	0	0.513214915982949	-Inf	T&C	NA	1174	AP1S1
B4DVQ5;A1KYQ7;A0A024QYU9;Q99613;B5ME19;B4DVU3;B4DDN4;Q99613-2;B4DRU0;B4E2Z6;A0A024QYX7;B3KNZ4	EIF3C;EIF3CL	16	18	22.8	33	0	280.55	18	0	15	0	12647000	EIF3C	400	18	0	15	0	18	15	0	0	3.11937075820676	2.48601221774061	T	T	8663	EIF3C;EIF3S8;EIF3CL
A0A024QYX0;Q15125;C9J719;C9JJ78	EBP	4	2	12.2	1	0	15.075	1	0	0	0	1622100	EBP	1059	1	0	0	0	1	0	0	0	0.513214915982949	-Inf	T&C	NA	10682	EBP
B3KT34;D6RFM5;A0A024QZ30;P31040-2;P31040;B3KYA5;A0A087X1I3;Q0QF12;B4DYN5;P31040-3	SDHA	10	2	5	2	0	13.891	0	0	2	0	498740	SDHA	1319	0	0	2	0	0	2	0	0	-Inf	0.690315500867385	NA	T&C	6389	SDHA
A0A024QZ42;Q53FC3;O75340-2;O75340;H0Y9X3;A0A087WZ38	PDCD6	6	2	17.4	3	0	13.172	1	0	2	0	6004200	PDCD6	613	1	0	2	0	1	2	0	0	0.513214915982949	0.690315500867385	T&C	T&C	10016	PDCD6
A0A024QZ68;B4DNC0;Q9BZG1-4;Q9BZG1-2;Q9BZG1;C9JY26;Q6NXT3;J3QLC6;C9JBG0;Q96PJ7;E7ES60	RAB34	15	4	19.3	4	0	35.482	3	0	1	0	4179900	RAB34	741	3	0	1	0	3	1	0	0	1.19009729646515	0.386058432307078	T	T&C	83871	RAB34
A0A024QZ77;Q96C19;H0Y4Y4	EFHD2	13	3	13.3	3	0	17.09	1	0	2	0	1616600	EFHD2	1062	1	0	2	0	1	2	0	0	0.513214915982949	0.690315500867385	T&C	T&C	79180	EFHD2
Q59FQ9;Q68DY7;B4DL69;Q69YM2;A0A024QZ90;I3L352;I3L0H8;B4DS24;Q2NL95;Q9HBZ9;Q7Z4W5;Q53G16;F6QDS0;A0A0U4B4U6;H3BQK0;Q9UMR2-3;Q9NUU7-2;Q9UMR2-2;Q9UMR2-4;Q9NUU7;Q9UMR2	DKFZp686C21137;hCG_1998531;DKFZp762C1313;DDX19A;DDX19B	21	1	3.5	1	0.00071378	7.1317	1	0	0	0	289090	DKFZp686C21137	1400	1	0	0	0	1	0	0	0	0.513214915982949	-Inf	T&C	NA	55308	DDX19A;DDX19B
Q96HF4;B4DL04;A0A024QZA8;P29317	EPHA2	34	4	18.2	5	0	27.074	2	0	3	0	2201500	EPHA2	959	2	0	3	0	2	3	0	0	0.890994640155679	0.941447817644887	T&C	T&C	1969	EPHA2
A0A024QZD1;J3QQ67;Q07020;G3V203;Q0QEW2;H0YHA7;Q07020-2;F8VYV2;B4DDY5;A0A075B7A0;F8VUA6	RPL18	12	10	43.1	53	0	159.86	22	4	23	4	1056800000	RPL18	10	22	4	23	4	22	23	4	4	1.05644427880872	0.688282103714856	T	T&C	6141	RPL18
A8KAQ5;A0A024QZD5;P08621;P08621-2;P08621-3	SNRP70;SNRNP70	10	13	29.3	26	0	119.46	11	0	14	1	43994000	SNRP70	182	11	0	14	1	11	14	0	1	2.51083488513101	1.40475452601698	T	T	6625	SNRNP70;SNRP70
A0A024QZF2;P10301	RRAS	2	4	26.1	4	0	35.796	1	0	3	0	10066000	RRAS	468	1	0	3	0	1	3	0	0	0.513214915982949	0.941447817644887	T&C	T&C	6237	RRAS
A0A024QZJ8;A0A024QZP7;Q5H9N4;P06493-2;P06493;E5RIU6;A0A087WZZ9;I6L9I5;B7Z3D6	CDC2;DKFZp686L20222;CDK1	9	4	18.8	5	0	40.494	2	0	3	0	3531800	CDC2	798	2	0	3	0	2	3	0	0	0.890994640155679	0.941447817644887	T&C	T&C	983	CDK1;CDC2
B4DG62;A8K7J7;A0A024QZK7;Q59FD4;B3KXY9;P19367-4;P19367-2;P19367;P19367-3	HK1	16	4	6.2	6	0	37.242	3	0	3	0	1513300	HK1	1084	3	0	3	0	3	3	0	0	1.19009729646515	0.941447817644887	T	T&C	3098	HK1
Q53F48;A0A024QZK8;P31942-2;P31942;B4DHY1;P31942-3;A0A024QZP1;P31942-4	HNRPH3;HNRNPH3	10	5	19.1	6	0	50.205	1	0	5	0	6941300	HNRPH3	577	1	0	5	0	1	5	0	0	0.513214915982949	1.34146828128301	T&C	T	3189	HNRNPH3;HNRPH3
B4DSN3;G5EA31;A0A024QZM6;P53992;B7ZAY6;P53992-2	SEC24C	6	3	3.7	4	0	25.878	3	0	1	0	696070	SEC24C	1268	3	0	1	0	3	1	0	0	1.19009729646515	0.386058432307078	T	T&C	9632	SEC24C
A0A0A0MR02;A0A024QZT0;A0A024QZN9;P45880-2;P45880;P45880-1;B4DKM5;Q5JSD2;Q5JSD1	VDAC2	10	10	51.8	29	0	304.71	12	0	15	2	75480000	VDAC2	138	12	0	15	2	12	15	0	2	2.61511614864699	0.901049717019458	T	T&C	7417	VDAC2
A0A024QZR3;Q9BRX2;B3KPC1	hCG_2002731;PELO	3	2	4.9	1	0.00077882	10.862	1	0	0	0	570310	hCG_2002731	1296	1	0	0	0	1	0	0	0	0.513214915982949	-Inf	T&C	NA	53918	PELO
H7BYF7;A0A024QZT7;P33947-2;P33947	KDELR2	4	1	44.7	1	0.00076046	8.7606	0	0	1	0	15599000	KDELR2	350	0	0	1	0	0	1	0	0	-Inf	0.386058432307078	NA	T&C	11014	KDELR2
A0A024QZV0;Q86UY0;Q6EHZ3;Q658S9;Q8NBS9-2;Q8NBS9	hCG_1811539;TXNDC5;STRF8;DKFZp666I134	6	3	10.8	5	0	24.077	3	0	2	0	2323300	hCG_1811539	945	3	0	2	0	3	2	0	0	1.19009729646515	0.690315500867385	T	T&C	81567	TXNDC5
A0A024QZW2;Q9UMY1;H7C2B1;Q9UMY1-2	NOL7	4	6	27.2	9	0	55.124	4	0	5	0	24368000	NOL7	274	4	0	5	0	4	5	0	0	1.43771161403203	1.34146828128301	T	T	51406	NOL7
A0A024QZW7;P49790-2;P49790;P49790-3	NUP153	4	1	0.7	1	0.0020134	6.3053	1	0	0	0	184280	NUP153	1440	1	0	0	0	1	0	0	0	0.513214915982949	-Inf	T&C	NA	9972	NUP153
B2R7M3;A0A024QZY1;Q13155;F8W950;A8MU58	JTV1;AIMP2	6	5	21.2	9	0	72.305	4	0	5	0	8340300	JTV1	523	4	0	5	0	4	5	0	0	1.43771161403203	1.34146828128301	T	T	7965	AIMP2
A0A024QZY5;Q13523;B4DZQ5;H0YDJ3	PRPF4B	6	18	20	28	0	279.75	13	0	15	0	18035000	PRPF4B	322	13	0	15	0	13	15	0	0	2.71236517757826	2.48601221774061	T	T	8899	PRPF4B
Q08AJ9;A0A024R017;Q93077;Q7L7L0;P04908	HIST1H2AB;HIST1H2AC;HIST3H2A	19	1	57.7	3	0	167.67	1	0	2	0	9012100	HIST1H2AB	501	1	0	2	0	1	2	0	0	0.513214915982949	0.690315500867385	T&C	T&C	8334	HIST1H2AB; HIST1H2AE;HIST1H2AC;HIST3H2A
B2R6K4;A0A024R056;P62873;A0A2L0WW42;P62873-2;F6UT28;B1AKQ8	GNB1	21	5	39.7	10	0	89.489	4	0	6	0	15687000	GNB1	347	4	0	6	0	4	6	0	0	1.43771161403203	1.50635266602479	T	T	2782	GNB1
Q8N995;A0A024R059;Q01581	HMGCS1	3	2	6.1	2	0.0008058	11.583	0	0	2	0	430810	HMGCS1	1343	0	0	2	0	0	2	0	0	-Inf	0.690315500867385	NA	T&C	3157	HMGCS1
E9PF10;B4DLT2;A0A024R071;O75694-2;O75694	NUP155	6	9	8.5	14	0	95.509	7	0	7	0	1891500	NUP155	1012	7	0	7	0	7	7	0	0	1.99660195719278	1.65431054741189	T	T	9631	NUP155
Q6ZMM9;Q2NKW8;H0Y8B3;Q6ZNS6;A0A024R0A8;V5YQL4;O43865-2;Q96HN2-4;Q96HN2-3;O43865;Q96HN2-2;Q96HN2;Q6ZMI1;Q9BTL0;O43210	AHCYL1;AHCYL2;FGFR2-AHCYL1	15	2	6.3	2	0	12.594	2	0	0	0	703820	AHCYL1	1266	2	0	0	0	2	0	0	0	0.890994640155679	-Inf	T&C	NA	10768	AHCYL1;AHCYL2
E9PLT0;Q9GZV0;A0A024R0K2;A0A024R0E2;O75534-2;O75534;O75534-3;O75534-4;Q96L66;Q9UG93	CSDE1;UNR;DKFZp586J0620	12	4	6.4	5	0	29.383	3	0	2	0	1539700	CSDE1	1076	3	0	2	0	3	2	0	0	1.19009729646515	0.690315500867385	T	T&C	7812	CSDE1;DKFZp586J0620
A0A024R0H2;O15235	MRPS12	2	1	8.7	1	0.0039241	6.0779	1	0	0	0	1599200	MRPS12	1065	1	0	0	0	1	0	0	0	0.513214915982949	-Inf	T&C	NA	6183	MRPS12
A0A024R0H7;Q9BQA1;H0Y711;Q9BQA1-2	WDR77	5	3	10.8	2	0	23.069	2	0	0	0	4348500	WDR77	723	2	0	0	0	2	0	0	0	0.890994640155679	-Inf	T&C	NA	79084	WDR77
A8K3W4;A0A024R0J9;A0A0A0MRA5;B7Z4B8;A8K6U7;Q9BUJ2-4;Q9BUJ2-2;Q9BUJ2;Q9BUJ2-3;A8K5K0;M0R3F1;M0QYZ0	HNRPUL1;HNRNPUL1	19	17	27.4	41	0	201.78	14	0	22	5	26369000	HNRPUL1	264	14	0	22	5	14	22	0	5	2.80347079055177	0.369233809665719	T	T&C	11100	HNRNPUL1
Q0VAB1;A0A024R0M6;Q3ZCQ8;Q3ZCQ8-2;Q3ZCQ8-3	TIMM50	15	7	20.8	15	0	126.44	7	0	8	0	11887000	TIMM50	409	7	0	8	0	7	8	0	0	1.99660195719278	1.78849589480629	T	T	92609	TIMM50
M0QYC1;A0A2X0SFA4;A0A024R0R1;M0QZR4;Q92888-2;Q92888;Q92888-3;Q92888-4;Q49AN3;M0R2C7;M0QYS3	ARHGEF1	11	2	3.3	2	0	15.209	0	0	2	0	274990	ARHGEF1	1407	0	0	2	0	0	2	0	0	-Inf	0.690315500867385	NA	T&C	9138	ARHGEF1
B4DLA1;A0A024R0S6;Q9NZN4;Q8NCJ3;Q9NZN4-2;B3KUH4	EHD2	9	8	22.7	11	0	79.26	5	0	6	0	4316600	EHD2	727	5	0	6	0	5	6	0	0	1.64898789769305	1.50635266602479	T	T	30846	EHD2
A0A0S2Z4I7;A0A0S2Z4I9;A0A0S2Z4N8;A0A024R0V4;P50552;K7EQD0;K7ENR7;K7ENL7;A0A0S2Z4H6	VASP	9	2	8.3	2	0.00079051	11.122	1	0	1	0	1417300	VASP	1099.5	1	0	1	0	1	1	0	0	0.513214915982949	0.386058432307078	T&C	T&C	7408	VASP
Q59FY4;A0A024R0Y2;B2ZZ90;Q13085-3;Q13085-2;Q13085;Q13085-4;Q7Z5W8	ACACA;hCG_30204	9	3	3.3	3	0	21.929	0	0	3	0	670340	ACACA	1271	0	0	3	0	0	3	0	0	-Inf	0.941447817644887	NA	T&C	31	ACACA
A0A024R3Q3;A0A024R0Y6;P84077;P61204;B4DEB9;B4DJC8;B4DN70;F5H423;F5H0C7;B4E190;P61204-2	ARF1;ARF3	15	3	54.1	8	0	54.966	4	0	4	0	18938000	ARF1	312	4	0	4	0	4	4	0	0	1.43771161403203	1.15527822547791	T	T	375	ARF1;ARF3
B3KY11;A0A024R0Z3;Q9BUQ8;A8KA56	DDX23	6	13	18.8	18	0	153.17	11	0	7	0	7306000	DDX23	558	11	0	7	0	11	7	0	0	2.51083488513101	1.65431054741189	T	T	9416	DDX23
A0A024R163;O95758-1;O95758-6;O95758-2;O95758;O95758-5;O95758-4;O95758-7	ROD1;PTBP3	9	2	6.7	2	0.00079745	11.341	1	0	1	0	2164800	ROD1	965	1	0	1	0	1	1	0	0	0.513214915982949	0.386058432307078	T&C	T&C	9991	PTBP3
B7Z9D5;A0A024R169;Q9NXF1-2;Q9NXF1;B4E149;A0A0A0MSR3;B4DQR0	TEX10	7	2	4.6	3	0	15.098	2	0	1	0	1653600	TEX10	1056	2	0	1	0	2	1	0	0	0.890994640155679	0.386058432307078	T&C	T&C	54881	TEX10
A0A024R172;Q14914-2;Q14914;F2Z3J9;Q5JVP2	LTB4DH;PTGR1	6	4	20.1	5	0	40.483	3	0	2	0	5335800	LTB4DH	653	3	0	2	0	3	2	0	0	1.19009729646515	0.690315500867385	T	T&C	22949	PTGR1
A0A024R1A3;P22314-2;P22314	UBE1;UBA1	13	11	14.5	13	0	147.54	9	0	4	0	2637000	UBE1	902	9	0	4	0	9	4	0	0	2.27650974204985	1.15527822547791	T	T	7317	UBA1;UBE1
B4E091;A0A024R1K8;Q15459	SF3A1	3	1	1.9	1	0.0033223	6.2203	0	0	1	0	352370	SF3A1	1368	0	0	1	0	0	1	0	0	-Inf	0.386058432307078	NA	T&C	10291	SF3A1
A0A024R1N1;P35579;A0A0U4BW16;P35579-2;Q86XU5	MYH9	46	59	42.3	104	0	323.31	33	0	64	7	25742000	MYH9	266	33	0	64	7	33	64	0	7	3.91633278373766	1.36711686865362	T	T	4627	MYH9
B1AHC9;A0A024R1N4;P12956;B4DE32;B2RDN9;P12956-2;B4E356	XRCC6	8	17	36.3	41	0	190	21	0	20	0	28579000	XRCC6	242	21	0	20	0	21	20	0	0	3.31784948203487	2.83518913025433	T	T	2547	XRCC6
A0A024R1P2;P15153;B1AH77;B1AH80;B1AH78	RAC2	21	5	49.5	10	0	66.511	4	0	6	0	31311000	RAC2	229	4	0	6	0	4	6	0	0	1.43771161403203	1.50635266602479	T	T	5880	RAC2
Q9BTQ7;A0A024R1Q8;P62829;C9JD32;J3KT29;B9ZVP7	RPL23	8	5	41.8	18	0	67.345	9	1	7	1	73409000	RPL23	140	9	1	7	1	9	7	1	1	1.27650974204985	0.654310547411891	T	T&C	9349	RPL23
A0A024R1S8;Q14847;Q14847-2;B4DIC4;B4DJI4;C9J9W2;A8K1D2	LASP1	13	7	23	9	0	83.471	2	0	7	0	11353000	LASP1	429	2	0	7	0	2	7	0	0	0.890994640155679	1.65431054741189	T&C	T	3927	LASP1
A0A024R1T1;Q86WX3	RPS19BP1	2	2	19.1	1	0	18.524	0	0	1	0	2645000	RPS19BP1	901	0	0	1	0	0	1	0	0	-Inf	0.386058432307078	NA	T&C	91582	RPS19BP1
B4DFN6;B4DI06;A0A024R1T5;P09543-2;P09543	CNP	5	1	5.9	2	0.0032852	6.1274	1	0	1	0	1848800	CNP	1022	1	0	1	0	1	1	0	0	0.513214915982949	0.386058432307078	T&C	T&C	1267	CNP
A0A024R1Y2;A0A024R1T9;Q4LE36;P53396-2;P53396;P53396-3;Q8N9C4	ACLY;ACLY variant protein	9	39	41.1	85	0	323.31	43	0	41	1	38663000	ACLY	197	43	0	41	1	43	41	0	1	4.27580905315935	2.76336328423081	T	T	47	ACLY;ACLY variant protein
B4E0U0;B4DY16;A0A024R1U0;P46060;H0Y4Q3	RANGAP1	6	3	9.9	3	0	18.708	1	0	2	0	583670	RANGAP1	1294	1	0	2	0	1	2	0	0	0.513214915982949	0.690315500867385	T&C	T&C	5905	RANGAP1
A0A024R1U2;Q7RTV0	PHF5A	2	2	14.5	2	0.00080386	11.566	2	0	0	0	3392600	PHF5A	820	2	0	0	0	2	0	0	0	0.890994640155679	-Inf	T&C	NA	84844	PHF5A
A0A024R1U4;P51148;P51148-2;K7ERI8;K7ERQ8	RAB5C	21	4	38.9	8	0	89.586	4	0	3	1	11680000	RAB5C	416	4	0	3	1	4	3	0	1	1.43771161403203	-0.058552182355113	T	T&C	5878	RAB5C
A0A024R1V4;P61353;E4W6B6;B2R4D8;K7ELC7	RPL27	8	9	56.6	48	0	153.34	18	6	18	6	1189100000	RPL27	8	18	6	18	6	18	18	6	6	0.312015836149152	-0.101879614019213	T&C	T&C	6155	RPL27
K7EPV0;A0A024R1X4;Q9Y2R0	COA3;hCG_16955	3	1	23.9	1	0.0033178	6.2179	1	0	0	0	23435000	COA3	283	1	0	0	0	1	0	0	0	0.513214915982949	-Inf	T&C	NA	28958	COA3
A0A0S2Z487;A0A024R1X8;P14923;A0A0S2Z495	JUP	20	7	15.7	17	0	87.413	4	4	8	1	5043700	JUP	673	4	4	8	1	4	8	4	1	-0.884216480855329	0.788495894806288	T&C	T&C	3728	JUP
B4DJ66;J3KNQ3;Q53GN6;B2RBM7;A0A024R201;Q9Y6E3;Q9UNM6;Q9UNM6-2;Q9UNM7;H0YD73;E9PL38;A0A087WUL9	PSMD13	12	2	5.8	2	0	11.766	2	0	0	0	2055000	PSMD13	980	2	0	0	0	2	0	0	0	0.890994640155679	-Inf	T&C	NA	5719	PSMD13
K7EMD0;K7EPX6;K7EKR3;K7ENH2;B3KQ25;K7ESG5;K9J957;V9HWJ8;Q6FHK7;A0A024R203;P61289;P61289-3;P61289-2	PSME3;HEL-S-283	13	1	11.5	2	0.00070274	6.8405	1	0	1	0	2614700	PSME3	904.5	1	0	1	0	1	1	0	0	0.513214915982949	0.386058432307078	T&C	T&C	10197	PSME3;HEL-S-283
A0A024R280;A0A024R222;B4DHQ3;Q9Y617-2;Q9Y617;A9LS35;B4DHX7	PSAT1	7	2	6.2	2	0	13.407	2	0	0	0	119190	PSAT1	1459	2	0	0	0	2	0	0	0	0.890994640155679	-Inf	T&C	NA	29968	PSAT1
B4DUQ1;A0A024R228;P61978-3;P61978;P61978-2;Q5EC54;Q5T6W2;B4DFF1	HNRPK;HNRNPK	11	17	44.6	59	0	295.36	29	1	26	3	107250000	HNRPK	118	29	1	26	3	29	26	1	3	2.74303944307688	1.16627722442717	T	T	3190	HNRNPK;HNRPK
A0A087WXM6;J3QQT2;J3KRX5;A0A024R261;A0A0A6YYL6;P18621;P18621-3;J3QLC8;A0A0A0MRF8;P18621-2;J3KRB3;A0A087WWH0;J3QS96;A0A087WY81	RPL17;hCG_24487;RPL17-C18orf32	17	10	56.8	56	0	150.59	28	1	24	3	278990000	RPL17	58	28	1	24	3	28	24	1	3	2.69625637370339	1.06413033741972	T	T	6139	RPL17
Q53FS4;B2R774;A0A024R2A7;P49257	LMAN1	4	1	1.6	1	0.0033047	6.1726	1	0	0	0	731400	LMAN1	1254	1	0	0	0	1	0	0	0	0.513214915982949	-Inf	T&C	NA	3998	LMAN1
A0A1W2PRH3;K7EPJ2;K7EMD7;K7ELE1;A0A1W2PNW5;A0A1W2PPB6;A0A1W2PR74;A0A1W2PPR7;A0A1W2PQZ1;A0A1W2PNQ8;A0A1W2PQR8;A0A1W2PQP4;A0A1W2PNR0;A0A1W2PNH8;B2RCI8;A0A024R2C3;A0A1W2PS19;A0A1W2PQA9;O95427	PIGN	19	1	4.3	1	0.0033135	6.2136	0	0	1	0	3162800	PIGN	843	0	0	1	0	0	1	0	0	-Inf	0.386058432307078	NA	T&C	23556	PIGN
B4DQT8;A0A024R2D4;B4E1J8;Q9NVJ2	ARL8B	4	1	20.3	2	0	41.638	1	0	1	0	3171600	ARL8B	840	1	0	1	0	1	1	0	0	0.513214915982949	0.386058432307078	T&C	T&C	55207	ARL8B
D3YTB1;A0A024R2G7;F8W727;P62910	RPL32	5	13	61.7	41	0	153.13	18	2	20	1	498820000	RPL32	29	18	2	20	1	18	20	2	1	1.5344082574856	1.83518913025433	T	T	6161	RPL32
A0A024R2H7;Q96Q11-2;Q96Q11	TRNT1	3	1	2.3	1	0.00070373	6.8733	1	0	0	0	0	TRNT1	1536	1	0	0	0	1	0	0	0	0.513214915982949	-Inf	T&C	NA	51095	TRNT1
A0A024R2K1;P20339-2;P20339	RAB5A	3	1	20.5	1	0.0020229	6.347	1	0	0	0	0	RAB5A	1536	1	0	0	0	1	0	0	0	0.513214915982949	-Inf	T&C	NA	5868	RAB5A
C9JPV1;B4E140;Q59GD7;A0A087WYN0;A0A024R2N0;A0A087WY96;P31641-2;P31641	SLC6A6	8	1	15.6	2	0.0033113	6.2056	2	0	0	0	13572000	SLC6A6	381	2	0	0	0	2	0	0	0	0.890994640155679	-Inf	T&C	NA	6533	SLC6A6
C9J9K3;A0A024R2P0;A0A0C4DG17;P08865;A0A024R7P5;Q96RS2;F8WD59	RPSA;LOC388524	8	11	50.2	19	0	231.7	10	0	9	0	54431000	RPSA	165	10	0	9	0	10	9	0	0	2.39842453268257	1.91125578816992	T	T	3921	RPSA
A0A024R2Q4;P61313;A0A2R8YEM3;E7EQV9;E7ENU7;B4DLP4;E7EX53;A0A2R8Y738	RPL15	13	12	46.6	60	0	218.36	26	3	25	6	447760000	RPL15	33	26	3	25	6	26	25	3	6	1.59787731305233	0.308752706139629	T	T&C	6138	RPL15
H7BXY3;A0A024R2T6;Q7L2E3-3;Q7L2E3;Q7L2E3-2	DHX30	6	12	11.3	11	0	79.589	8	0	3	0	1613800	DHX30	1064	8	0	3	0	8	3	0	0	2.14333359787266	0.941447817644887	T	T&C	22907	DHX30
A0A024R2V0;Q86Y04;E7EVA0;P27816-4;P27816-2;P27816-6;P27816;H0Y2V1;H7C4C5;F8W9U4;P27816-5;B4DSQ1;B5MEG9;Q8NDS5	MAP4;DKFZp547H1810	14	6	14.2	9	0	76.78	5	0	4	0	5198600	MAP4	661	5	0	4	0	5	4	0	0	1.64898789769305	1.15527822547791	T	T	4134	MAP4;DKFZp547H1810
A0A024R2Z6;Q9BVP2-2;Q9BVP2	GNL3	6	16	32.6	26	0	284.6	15	0	11	0	19043000	GNL3	310	15	0	11	0	15	11	0	0	2.8891632663547	2.12928301694497	T	T	26354	GNL3
A0A024R324;P61586;B4DKN9;Q5JR08;A0A024R0I3;P08134;Q5JR07;C9JNR4;E9PQH6;C9JX21;Q5JR05;Q9BVT0	RHOA;RHOC;hCG_2043376;ARHA	20	7	37.3	10	0	144.33	4	0	6	0	51631000	RHOA	171	4	0	6	0	4	6	0	0	1.43771161403203	1.50635266602479	T	T	387	RHOC;RHOA
E9PDQ8;A0A024R325;Q96I99;Q96I99-2;Q3ZCW5;B7Z2D5	SUCLG2	7	4	11.1	6	0	32.253	3	0	3	0	1879800	SUCLG2	1016	3	0	3	0	3	3	0	0	1.19009729646515	0.941447817644887	T	T&C	8801	SUCLG2
A0A024R326;Q6IPI1;P47914	RPL29	3	2	14.6	8	0	18.601	3	1	3	1	573400000	RPL29	23	3	1	3	1	3	3	1	1	0.190097296465145	-0.058552182355113	T&C	T&C	6159	RPL29
Q6LAF9;B4DMY4;B4DL49;B3KUJ8;A8K2H4;A0A024R374;P07858	CTSB	7	1	5.6	2	0.0083925	5.9394	1	0	1	0	1177700	CTSB	1140	1	0	1	0	1	1	0	0	0.513214915982949	0.386058432307078	T&C	T&C	1508	CTSB
Q01991;B4DS43;B4DLQ2;H0YDD4;E9PEJ4;B4DJX1;Q86YI5;A0A024R3D8;P10515	DLAT	9	2	10.9	3	0	19.141	2	0	1	0	2566500	DLAT	913	2	0	1	0	2	1	0	0	0.890994640155679	0.386058432307078	T&C	T&C	1737	DLAT
F8W696;A0A024R3E3;P02647	APOA1	3	1	4.9	2	0.00078927	11.102	0	1	0	1	207530	APOA1	1429	0	1	0	1	0	0	1	1	-1	-1	T&C	T&C	335	APOA1
A0A024R3J7;P46977;P46977-2	hCG_2032701;STT3A	7	9	15.1	11	0	64.291	6	0	5	0	6778900	hCG_2032701	582	6	0	5	0	6	5	0	0	1.83323930040157	1.34146828128301	T	T	3703	STT3A
A0A024R3R5;Q14739;C9JXK0	LBR	5	6	11.9	8	0	84.207	7	0	1	0	6328300	LBR	599	7	0	1	0	7	1	0	0	1.99660195719278	0.386058432307078	T	T&C	3930	LBR
A0A024R3R6;B4E3T7;B4E206;Q8WUM0	NUP133	4	5	4.8	6	0	37.273	4	0	2	0	942160	NUP133	1195	4	0	2	0	4	2	0	0	1.43771161403203	0.690315500867385	T	T&C	55746	NUP133
B4E0E1;A0A024R3T8;P09874;B2R5W3	PARP1	7	11	15.5	12	0	94.321	8	0	4	0	5154400	PARP1	665	8	0	4	0	8	4	0	0	2.14333359787266	1.15527822547791	T	T	142	PARP1
A0A024R3V0;Q9NUQ6-2;Q9NUQ6;B8ZZZ7;Q9NUQ6-4;Q9NUQ6-3	DNAPTP6;SPATS2L	17	5	10.4	5	0	42.683	4	0	1	0	1989100	DNAPTP6	991	4	0	1	0	4	1	0	0	1.43771161403203	0.386058432307078	T	T&C	26010	DNAPTP6;SPATS2L
F8WF65;F2Z2G2;C9JZW3;A0A024R3W7;P24534	EEF1B2	5	1	51.7	2	0	43.316	1	0	1	0	9520600	EEF1B2	488	1	0	1	0	1	1	0	0	0.513214915982949	0.386058432307078	T&C	T&C	1933	EEF1B2
B3GQS7;A0A024R3X4;P10809;B7Z4F6;B7Z5E7;B7Z597	HSPD1	19	24	45.9	50	0	323.31	24	1	23	2	47764000	HSPD1	176	24	1	23	2	24	23	1	2	2.49229551128275	1.42524769788106	T	T	3329	HSPD1
D3DN77;A0A024R3Z6;Q53FN7;Q7L1Q6-2;Q7L1Q6;Q7L1Q6-4;Q7L1Q6-3;H0Y503	hCG_2022736;BZW1	19	4	12.7	4	0	24.442	2	0	2	0	2040500	hCG_2022736	982	2	0	2	0	2	2	0	0	0.890994640155679	0.690315500867385	T&C	T&C	9689	BZW1
Q5R210;Q5R208;Q5R206;A0A024R454;P31327;P31327-3;A8K134;Q5R209;P31327-2;Q5R207	CPS1	15	30	27.6	50	0	285.22	25	0	25	0	11062000	CPS1	437	25	0	25	0	25	25	0	0	3.54605205543835	3.11610762819723	T	T	1373	CPS1
A0A024R473;Q9H9J2	MRPL44	2	5	19.6	7	0	50.395	4	0	3	0	3961700	MRPL44	760	4	0	3	0	4	3	0	0	1.43771161403203	0.941447817644887	T	T&C	65080	MRPL44
B3KN05;B2RBE0;A0A024R497;O95573;B3KMA6	ACSL3	9	13	26	29	0	134.61	16	0	13	0	13409000	ACSL3	385	16	0	13	0	16	13	0	0	2.97004994250485	2.31864551089806	T	T	2181	ACSL3
A0A024R4A0;P19338;B3KTP9;B3KM80;Q6ZS99;H7BY16;Q9BQ02	NCL	11	23	33.2	68	0	323.31	31	3	31	3	70602000	NCL	145	31	3	31	3	31	31	3	3	1.83228650232122	1.39387793676638	T	T	4691	NCL
Q7Z518;A8K413;A0A087WXC5;A0A024R4B3;E7ESZ7;O95299;Q53SW4;O95299-2	NDUFA10	15	8	24.3	9	0	67.319	6	0	3	0	11022000	NDUFA10	439	6	0	3	0	6	3	0	0	1.83323930040157	0.941447817644887	T	T&C	4705	NDUFA10
A0A087WX29;A0A0A0N0L3;A0A024R4E2;Q13148;B1AKP7;G3V162;A0A087X260;A0A087WYY0;K7EJM5;A0A0A0N0N3;A0A0A0N0M3;K7EN94;B4DRW3	TARDBP;TDP43	26	5	32.1	9	0	158.11	5	0	4	0	10887000	TARDBP	443	5	0	4	0	5	4	0	0	1.64898789769305	1.15527822547791	T	T	23435	TARDBP;TDP43
A0A024R4E5;Q00341;B4DKR8;B2R5V9;Q00341-2;H0Y394	HDLBP	26	7	7.8	5	0	56.477	2	0	3	0	755750	HDLBP	1250	2	0	3	0	2	3	0	0	0.890994640155679	0.941447817644887	T&C	T&C	3069	HDLBP
A0A024R4F1;P06733;A0A2R8Y6G6;E2DRY6;P06733-2	ENO1	25	19	50.5	65	0	323.31	28	1	29	7	153480000	ENO1	91	28	1	29	7	28	29	1	7	2.69625637370339	0.307097289961567	T	T&C	2023	ENO1
G3XAL0;Q0QF37;Q75MT9;Q6FHZ0;A0A024R4K3;P40926;B3KTM1;P40926-2	MDH2	8	4	19.9	5	0	28.38	4	0	1	0	6239100	MDH2	602	4	0	1	0	4	1	0	0	1.43771161403203	0.386058432307078	T	T&C	4191	MDH2
A0A024R4M0;P46781;B5MCT8;C9JM19;B7Z732;A5D904	RPS9	8	17	58.8	53	0	118	23	2	23	5	654450000	RPS9	20	23	2	23	5	23	23	2	5	1.8514956494414	0.425247697881063	T	T&C	6203	RPS9
M0R0F0;Q53G25;A0A024R4Q8;M0R0R2;P46782;M0QZN2	RPS5	7	7	37.5	12	0	70.806	7	1	4	0	32861000	RPS5	225	7	1	4	0	7	4	1	0	0.99660195719278	1.15527822547791	T&C	T	6193	RPS5
M0QX69;A0A024R4T4;P61081	UBE2M	3	1	11.6	1	0.0020175	6.3314	1	0	0	0	4404900	UBE2M	714	1	0	0	0	1	0	0	0	0.513214915982949	-Inf	T&C	NA	9040	UBE2M
Q6ZVI6;A0A024R4X0;P00387-2;P00387;P00387-3;B1AHF3	CYB5R3	6	2	8.9	4	0	15.407	2	0	2	0	5057500	CYB5R3	672	2	0	2	0	2	2	0	0	0.890994640155679	0.690315500867385	T&C	T&C	1727	CYB5R3
A0A024R4Z6;Q08945	SSRP1	5	11	19.7	14	0	93.496	6	0	8	0	5227000	SSRP1	660	6	0	8	0	6	8	0	0	1.83323930040157	1.78849589480629	T	T	6749	SSRP1
A0A024R534;O94776;O94776-2	MTA2	9	6	11.1	6	0	36.738	4	0	2	0	1417300	MTA2	1099.5	4	0	2	0	4	2	0	0	1.43771161403203	0.690315500867385	T	T&C	9219	MTA2
H0YF20;F8W7Q8;E9PIU3;H7BXM1;Q53EN3;B3KVJ7;A0A024R549;A0A024R587;A0A024R540;J3KQ12;Q96G97-3;Q96G97;Q96G97-4	BSCL2;hCG_2020143	13	1	17.3	1	0.00070077	6.8073	1	0	0	0	4385200	BSCL2	717	1	0	0	0	1	0	0	0	0.513214915982949	-Inf	T&C	NA	26580	BSCL2
B4DX42;B4DSE4;A0A024R588;A0A024R566;B4DJU4;A0A024R5D9;A0A024R572;Q15637-4;Q15637-6;Q15637-7;Q15637-3;Q15637-2;Q15637;Q15637-5;H7C561	SF1	15	2	5.3	6	0	18.984	3	0	3	0	5042900	SF1	674	3	0	3	0	3	3	0	0	1.19009729646515	0.941447817644887	T	T&C	7536	SF1
B2R5U3;A0A024R571;Q9H4M9;B4DMV9;B4DR44;B4DTR4;B4DZH9;C9JC03;C9J2Z4;Q9NZN3	EHD1;EHD3	14	10	25.8	16	0	119.47	8	0	8	0	9927000	EHD1	472	8	0	8	0	8	8	0	0	2.14333359787266	1.78849589480629	T	T	10938	EHD1;EHD3
A0A024R5A3;A0A024R580;P07384;B2RDI5;B4DWH5	CAPN1	16	8	13.8	10	0	75.663	4	0	6	0	4356400	CAPN1	720	4	0	6	0	4	6	0	0	1.43771161403203	1.50635266602479	T	T	823	CAPN1
A0A024R5C5;P11498	PC	2	1	1.1	1	0.0020216	6.3437	1	0	0	0	117580	PC	1460	1	0	0	0	1	0	0	0	0.513214915982949	-Inf	T&C	NA	5091	PC
B2RAQ8;A0A024R5F4;P50416;P50416-2	CPT1A	4	6	9.6	11	0	63.939	6	0	5	0	2782900	CPT1A	876	6	0	5	0	6	5	0	0	1.83323930040157	1.34146828128301	T	T	1374	CPT1A
A0A1Y1BG54;A0A1Y1BBN3;H0YE57;B4E1K5;X5DNI9;A8K0D2;A0A1Y1B909;A0A024R5F7;Q9UBM7	DHCR7	9	2	12.1	3	0	21.438	1	0	2	0	17712000	DHCR7	327	1	0	2	0	1	2	0	0	0.513214915982949	0.690315500867385	T&C	T&C	1717	DHCR7
A0A024R5G7;Q7Z2W9-2;Q7Z2W9;H3BUY0;B4DXI4	MRPL21	6	3	32.5	3	0	22.584	2	0	1	0	7147300	MRPL21	564	2	0	1	0	2	1	0	0	0.890994640155679	0.386058432307078	T&C	T&C	219927	MRPL21
Q6FGX3;Q53ET8;A0A024R5J5;A0A024R5H8;P20340-2;P20340;F5H3K7;B7Z5Z9;Q6AZ91;P20340-3;P20340-4;Q9NRW1	RAB6A;RAB6B	19	5	26.9	12	0	86.214	7	0	4	1	31580000	RAB6A	228	7	0	4	1	7	4	0	1	1.99660195719278	0.155278225477911	T	T&C	5870	RAB6A;RAB6B
E9PN51;F8W9K7;E9PKH6;B4DYI3;A0A024R5K3;E9PPW7;Q53G17;O00217	NDUFS8	8	1	8.2	1	0.0020339	6.398	1	0	0	0	1173000	NDUFS8	1142	1	0	0	0	1	0	0	0	0.513214915982949	-Inf	T&C	NA	4728	NDUFS8
B4DN87;A8K259;A0A024R5K8;P50454;E9PKH2;E9PR70;E9PPV6	SERPINH1	17	8	25.7	15	0	92.899	8	0	7	0	9247100	SERPINH1	495	8	0	7	0	8	7	0	0	2.14333359787266	1.65431054741189	T	T	871	SERPINH1
B5BU72;A0A024R5L7;A8K5U9;A0A024R5P1;Q13492-3;Q13492-2;Q13492-5;Q13492;Q13492-4	PICALM	26	5	11.6	6	0	71.86	2	0	4	0	3940900	PICALM	762	2	0	4	0	2	4	0	0	0.890994640155679	1.15527822547791	T&C	T	8301	PICALM
Q96HN5;H0YFY6;Q7Z757;Q59HB8;A0A087WY61;A0A024R5M9;Q4LE64;Q14980-5;Q14980-2;Q14980;Q9UNL7	NUMA1;NUMA1 variant protein	14	12	19.3	13	0	108.95	10	0	3	0	4137300	NUMA1	745	10	0	3	0	10	3	0	0	2.39842453268257	0.941447817644887	T	T&C	4926	NUMA1
A0A024R5R8;Q9H5Q4	TFB2M	2	3	11.7	2	0	17.394	2	0	0	0	1336000	TFB2M	1113.5	2	0	0	0	2	0	0	0	0.890994640155679	-Inf	T&C	NA	64216	TFB2M
B3KP47;A0A024R5U8;Q9UHA3;H3BMQ2;H3BPF2	C15orf15;RSL24D1	5	2	18.4	2	0	17.923	1	0	1	0	9737700	C15orf15	483	1	0	1	0	1	1	0	0	0.513214915982949	0.386058432307078	T&C	T&C	51187	RSL24D1
Q9UHS8;B2R7T6;A0A024R5X2;Q9Y6N5;Q53HW7;H3BNX3;H3BMS6	hCG_2001986;SQRDL	10	18	57	38	0	264.58	17	0	20	1	28928000	hCG_2001986	239	17	0	20	1	17	20	0	1	3.04664135103736	1.83518913025433	T	T	58472	SQOR
A0A024R5X7;O76031;Q9H072	CLPX;DKFZp586J151	4	6	10.4	8	0	50.654	6	0	2	0	2114600	CLPX	969	6	0	2	0	6	2	0	0	1.83323930040157	0.690315500867385	T	T&C	10845	CLPX
H0YMP2;H0YL71;H3BP09;H3BVD1;K7EJX0;Q59F45;A0A024R5Z3;A0A024RDR3;B7Z5N5;Q53XR6;P84022-3;P84022-2;P84022;O15198-2;Q15796-2;Q15796;O15198	SMAD3;SMAD2;SMAD9	17	1	20.6	2	0.0032938	6.1553	1	0	1	0	2042200	SMAD3	981	1	0	1	0	1	1	0	0	0.513214915982949	0.386058432307078	T&C	T&C	4088	SMAD3;SMAD2;SMAD9
V9HW65;A0A024R5Z7;P07355;P07355-2;H0YN42;H0YMD0;H0YMU9;A6NMY6;H0YKS4;H0YM50;H0YNP5;H0YN28;H0YL33;B3KRQ1;B4DNH8	HEL-S-270;ANXA2;ANXA2P2	29	26	62.8	82	0	323.31	39	4	33	6	192920000	HEL-S-270	76	39	4	33	6	39	33	4	6	1.82063703558859	0.668378508908794	T	T&C	302	ANXA2;ANXA2P2;HEL-S-270
A0A1B0GW73;H3BRN7;H3BNF1;A0A1B0GTV3;H3BTY4;A0A0S2Z5D0;H3BUV4;A0A1B0GUD2;H3BUT1;A0A1B0GTU6;A0A0S2Z5G3;A0A024R601;Q9NWW5	CLN6	13	1	27.3	2	0	15.582	1	0	1	0	5030200	CLN6	676	1	0	1	0	1	1	0	0	0.513214915982949	0.386058432307078	T&C	T&C	54982	CLN6
H3BRY3;A0A024R611;P31146;H3BTU6;Q59G88;H3BNA2;H3BU76;B4DJS1;H3BSL1;H3BRJ0	CORO1A	10	4	11.3	6	0	41.054	4	0	2	0	5690600	CORO1A	630	4	0	2	0	4	2	0	0	1.43771161403203	0.690315500867385	T	T&C	11151	CORO1A
Q6NUM7;A0A024R640;Q9NUQ2	AGPAT5	3	1	3.4	1	0	15.648	0	0	1	0	614960	AGPAT5	1286	0	0	1	0	0	1	0	0	-Inf	0.386058432307078	NA	T&C	55326	AGPAT5
A0A024R652;F5H2F4;B7Z809;P11586	MTHFD1	5	10	12	12	0	87.772	6	0	6	0	5674200	MTHFD1	631	6	0	6	0	6	6	0	0	1.83323930040157	1.50635266602479	T	T	4522	MTHFD1
A0A024R694;P12814-2;P12814;P12814-3;P12814-4;H9KV75;B7Z565;B4DFY0;Q86TX4;B3KUX9	ACTN1	16	3	16.8	2	0	25.419	2	0	0	0	409040	ACTN1	1351	2	0	0	0	2	0	0	0	0.890994640155679	-Inf	T&C	NA	87	ACTN1
A0A024R6B5;P54652;B3KUS2	HSPA2	3	4	19.7	4	0	28.901	1	0	3	0	2565300	HSPA2	914	1	0	3	0	1	3	0	0	0.513214915982949	0.941447817644887	T&C	T&C	3306	HSPA2
Q6IBS5;A0A024R6C9;P36957-2;P36957;Q86TQ8;Q86TW7	DLST	8	4	7.9	5	0	24.386	3	0	2	0	1911200	DLST	1010	3	0	2	0	3	2	0	0	1.19009729646515	0.690315500867385	T	T&C	1743	DLST
A0A024R6D4;P84090;G3V279	ERH	3	4	41.3	4	0	135.55	2	0	2	0	17217000	ERH	334	2	0	2	0	2	2	0	0	0.890994640155679	0.690315500867385	T&C	T&C	2079	ERH
A0A024R6D8;Q13243-3;Q13243;Q59EK7	SFRS5;SRSF5	10	4	21	5	0	38.587	3	0	2	0	11439000	SFRS5	424	3	0	2	0	3	2	0	0	1.19009729646515	0.690315500867385	T	T&C	6430	SFRS5;SRSF5
G3V4X8;B7Z9X2;B4DY36;A0A024R6E3;Q6I9S2;G3V3A4;Q13573;Q9ULA6;Q6P151;B4DEG7	SNW1	11	3	8.3	3	0	16.691	2	0	1	0	1038400	SNW1	1173	2	0	1	0	2	1	0	0	0.890994640155679	0.386058432307078	T&C	T&C	22938	SNW1
A0A024R6I3;Q53GF9;P49755;B4DZH3;G3V2K7;B4DL12	TMED10	6	2	9.1	2	0	14.496	0	0	2	0	1531100	TMED10	1079	0	0	2	0	0	2	0	0	-Inf	0.690315500867385	NA	T&C	10972	TMED10
A0A024R6K8;P23381-2;P23381;G3V423;G3V5U1;G3V456;B4DTK8;G3V277;G3V3H8;G3V3Y5	WARS	13	5	11.7	7	0	30.692	4	0	3	0	2289300	WARS	947	4	0	3	0	4	3	0	0	1.43771161403203	0.941447817644887	T	T&C	7453	WARS
A0A024R6S1;O60884;A0A087WT48	DNAJA2	5	4	10.9	6	0	63.286	3	0	3	0	4827800	DNAJA2	688	3	0	3	0	3	3	0	0	1.19009729646515	0.941447817644887	T	T&C	10294	DNAJA2
B3KUZ8;A0A024R6W0;P00505;A8K482;P00505-2	GOT2	6	16	57.7	41	0	247.42	19	0	21	1	52304000	GOT2	170	19	0	21	1	19	21	0	1	3.18860901012475	1.89591947778752	T	T	2806	GOT2
A0A024R6Y2;P61970;H3BRV9	NUTF2	3	3	33.1	4	0	21.346	2	0	2	0	6945300	NUTF2	576	2	0	2	0	2	2	0	0	0.890994640155679	0.690315500867385	T&C	T&C	10204	NUTF2
B4DFL1;E9PEX6;B4DMK9;A0A024R713;P09622-2;P09622-3;P09622	DLD	7	4	10.2	5	0	22.29	0	0	5	0	2287200	DLD	948	0	0	5	0	0	5	0	0	-Inf	1.34146828128301	NA	T	1738	DLD
A0A024R718;P43490;A0A0C4DFS8	PBEF1;NAMPT	7	19	48.3	38	0	323.31	16	0	22	0	30191000	PBEF1	236	16	0	22	0	16	22	0	0	2.97004994250485	2.95419631038688	T	T	10135	NAMPT
A0A140TA73;A0A024R732;Q13425-2;Q13425	SNTB2	4	1	4.7	2	0.0084088	5.9421	1	0	1	0	822420	SNTB2	1229	1	0	1	0	1	1	0	0	0.513214915982949	0.386058432307078	T&C	T&C	6645	SNTB2
A0A024R753;Q9NW13;Q9NW13-2	RBM28	8	20	29.9	26	0	171.55	12	0	14	0	13748000	RBM28	378	12	0	14	0	12	14	0	0	2.61511614864699	2.40475452601698	T	T	55131	RBM28
A0A024R7A8;P15121;Q59EL5;E9PCX2	AKR1B1	5	8	34.8	16	0	99.032	10	0	6	0	19954000	AKR1B1	304	10	0	6	0	10	6	0	0	2.39842453268257	1.50635266602479	T	T	231	AKR1B1
H0YFD2;F8WFC1;B7ZLF4;A0A024R7C4;B4DUY9;B4DUT2;Q8N9T8	KRI1;FLJ12949	7	1	7.4	1	0	17.661	1	0	0	0	729140	KRI1	1257	1	0	0	0	1	0	0	0	0.513214915982949	-Inf	T&C	NA	65095	KRI1;FLJ12949
K7ES61;A0A024R7C5;Q9BYD3;K7EKI4;K7ELF1;K7ELQ0;X6RAY8;Q9BYD3-2	MRPL4	8	2	11	3	0	17.116	1	0	2	0	4236200	MRPL4	731	1	0	2	0	1	2	0	0	0.513214915982949	0.690315500867385	T&C	T&C	51073	MRPL4
A0A024R7C7;Q12906;Q12906-7;F4ZW66;F4ZW64;A8K590;Q12906-5;Q12906-4;Q12906-2;Q12906-6;Q12906-3;F4ZW65;Q59GP7;B4DFG4	ILF3	30	32	41.6	98	0	323.31	46	0	51	1	88052000	ILF3	124	46	0	51	1	46	51	0	1	4.36824080131852	3.05725333067231	T	T	3609	ILF3
K7ELQ9;A0A024R7D3;Q6UW68;K7EM09;K7EPR0	TMEM205;UNQ501	7	3	22.9	7	0	49.068	4	0	3	0	28184000	TMEM205	246	4	0	3	0	4	3	0	0	1.43771161403203	0.941447817644887	T	T&C	374882	TMEM205
A0A024R7I3;P61006-2;P61006	RAB8A	3	1	15	2	0.00079177	11.145	1	0	1	0	1927000	RAB8A	1007	1	0	1	0	1	1	0	0	0.513214915982949	0.386058432307078	T&C	T&C	4218	RAB8A
A0A024R7J4;M0R226;Q9BQ48	MRPL34	3	4	26.1	14	0	33.91	2	6	2	4	45265000	MRPL34	181	2	6	2	4	2	2	6	4	-1.91636028190193	-1.63161259401998	C	C	64981	MRPL34
K7EPJ8;E7ENJ6;B4DN99;B3KNH5;A0A024R7K8;Q59EK3;Q9BXS5;Q9BXS5-2;K7EQ90;K7ER75;A0A087WZX7;K7ENA7;K7EJL1;B4DDG7	AP1M1	14	2	18.4	5	0	29.601	2	0	3	0	7292900	AP1M1	559	2	0	3	0	2	3	0	0	0.890994640155679	0.941447817644887	T&C	T&C	8907	AP1M1
A0A024R7L5;A0A024R7L8;Q92900-2;Q92900	UPF1	10	10	10.5	10	0	68.298	6	0	4	0	1549800	UPF1	1075	6	0	4	0	6	4	0	0	1.83323930040157	1.15527822547791	T	T	5976	UPF1
A0A024R7T3;P52597;B4DKS8	HNRPF;HNRNPF	4	11	45.1	28	0	264.78	13	2	11	2	85920000	HNRPF	127	13	2	11	2	13	11	2	2	1.12740267685711	0.54432051622381	T	T&C	3185	HNRNPF;HNRPF
B4DLA6;B3KMX0;A0A024R7U6;P33991	MCM4	7	15	20.9	21	0	123.93	11	0	10	0	12886000	MCM4	395	11	0	10	0	11	10	0	0	2.51083488513101	2.02438415862696	T	T	4173	MCM4
G3V126;B4E054;A0A024R7X3;B3KUZ7;A0A024R7U9;Q9UI12-2;Q9UI12	ATP6V1H	7	1	2.9	1	0.00072046	7.285	0	0	1	0	651240	ATP6V1H	1276	0	0	1	0	0	1	0	0	-Inf	0.386058432307078	NA	T&C	51606	ATP6V1H
A0A024R7V6;P61019;P61019-2;Q5HYI5;A0A0A1HAW1;Q8WUD1;B4DUD4;E9PKL7	RAB2;RAB2A;DKFZp313C1541;RAB2B	16	6	37.3	10	0	110.85	8	0	2	0	8057700	RAB2	529	8	0	2	0	8	2	0	0	2.14333359787266	0.690315500867385	T	T&C	5862	DKFZp313C1541;RAB2A;RAB2B
Q658Z6;B4DT65;Q8NA80;A0A024R7W5;A0A087X0Q1;B4DPX9;A0A087WY31;Q9BYJ9;Q7Z739;Q8N3V9;Q96MZ5;B3KTL8	DKFZp451J085;YTHDF3;YTHDF1;DKFZp451A052	12	1	5.8	1	0.0032916	6.1456	1	0	0	0	327060	DKFZp451J085	1381	1	0	0	0	1	0	0	0	0.513214915982949	-Inf	T&C	NA	253943	YTHDF3;DKFZp451J085;YTHDF1
A0A024R7X6;Q8IZV5	RDH10	3	3	8.8	4	0	18.294	2	0	2	0	1198800	RDH10	1133	2	0	2	0	2	2	0	0	0.890994640155679	0.690315500867385	T&C	T&C	157506	RDH10
A0A024R7Z5;O00560-3;O00560;B4DHN5;E9PBU7;B4DQ93;G5EA09;O00560-2	SDCBP	8	3	13.1	4	0	41.357	3	0	1	0	5959200	SDCBP	616	3	0	1	0	3	1	0	0	1.19009729646515	0.386058432307078	T	T&C	6386	SDCBP
B3KNN3;A0A024R803;B3KU91	FLJ20397	3	1	3.9	1	0.0020188	6.3389	1	0	0	0	0	FLJ20397	1536	1	0	0	0	1	0	0	0	0.513214915982949	-Inf	T&C	NA	NA	FLJ20397
A0A024R814;P18124;A8MUD9	RPL7	5	8	53.3	19	0	230.2	10	0	9	0	163170000	RPL7	89	10	0	9	0	10	9	0	0	2.39842453268257	1.91125578816992	T	T	6129	RPL7
B4DXN6;B4DV79;A4D210;A0A024R821;P55884;P55884-2;Q96G38	EIF3B;EIF3S9	11	12	25.7	18	0	107.65	12	0	6	0	9355300	EIF3B	493	12	0	6	0	12	6	0	0	2.61511614864699	1.50635266602479	T	T	8662	EIF3B
A0A024R845;P61106;X6RFL8	RAB14	3	8	50.7	10	0	73.65	5	0	5	0	10439000	RAB14	456	5	0	5	0	5	5	0	0	1.64898789769305	1.34146828128301	T	T	51552	RAB14
Q2YD88;Q9H8K1;A0A024R872;Q96TA1-2;Q96TA1	FAM129B;C9orf88	5	1	3.4	1	0.00069735	6.7562	0	0	1	0	537320	FAM129B	1307	0	0	1	0	0	1	0	0	-Inf	0.386058432307078	NA	T&C	64855	FAM129B
B4E2V5;B4DZK8;A0A024R882;P27105	STOM	7	6	33.8	8	0	120.15	4	0	4	0	14788000	STOM	361	4	0	4	0	4	4	0	0	1.43771161403203	1.15527822547791	T	T	2040	STOM
A0A024R889;A0A0D9SF54;A0A0D9SGF6;Q13813-3;Q13813;Q13813-2;Q9UG16	SPTAN1;DKFZp564P0562	8	3	1.7	3	0	22.723	0	0	3	0	201310	SPTAN1	1431	0	0	3	0	0	3	0	0	-Inf	0.941447817644887	NA	T&C	6709	SPTAN1;DKFZp564P0562
A0A024R8A7;Q96I24	hCG_31253;FUBP3	2	2	3.5	2	0.00077821	10.783	1	0	1	0	276080	hCG_31253	1405	1	0	1	0	1	1	0	0	0.513214915982949	0.386058432307078	T&C	T&C	8939	FUBP3
A0A024R8D4;Q9Y399;Q5T8A0	MRPS2	3	3	7.5	5	0	17.385	3	0	2	0	2012900	MRPS2	988	3	0	2	0	3	2	0	0	1.19009729646515	0.690315500867385	T	T&C	51116	MRPS2
B4DWV9;A0A024R8M0;Q14344;Q14344-2	GNA13	4	2	6.8	1	0	11.758	1	0	0	0	189420	GNA13	1439	1	0	0	0	1	0	0	0	0.513214915982949	-Inf	T&C	NA	10672	GNA13
A0A024R8P8;P63173;J3KT73;J3QL01;J3KSP2	RPL38	5	6	50	24	0	77.131	6	6	8	4	322260000	RPL38	51	6	6	8	4	6	8	6	4	-0.974115621656031	-0.533432200081074	T&C	T&C	6169	RPL38
B4DLN6;B4DUA5;H7BZ94;B4DNL5;A0A024R8S5;P07237;I3L398;H0Y3Z3	P4HB	17	5	12.2	6	0	94.667	5	0	1	0	2414900	P4HB	936	5	0	1	0	5	1	0	0	1.64898789769305	0.386058432307078	T	T&C	5034	P4HB
J3QL05;J3KP15;Q8NAK9;Q53FN0;A0A024R8U5;Q01130-2;Q01130;B3KX15;Q6NXQ0;Q8N220;B3KVY2;B3KUF7;B3KUY1	SRSF2;SFRS2	16	3	31.5	4	0	39.758	2	0	2	0	12657000	SRSF2	399	2	0	2	0	2	2	0	0	0.890994640155679	0.690315500867385	T&C	T&C	6427	SFRS2;SRSF2
E7D7Y0;E7D7X9;A0A1B2JLU7;A0A024R8U9;P32322-2;P32322;P32322-3;Q8TBX0;Q2TU78;E2QRB3;J3QL24;B7Z8T1;J3QKT4;J3KQ22	PYCR1;PIG45	21	3	16.9	4	0	41.827	2	0	2	0	4351400	PYCR1	722	2	0	2	0	2	2	0	0	0.890994640155679	0.690315500867385	T&C	T&C	5831	PYCR1
A0A0S2Z5A5;A0A024R8V0;Q9UHD8-7;Q9UHD8-2;Q9UHD8-5;Q9UHD8;A0A024R8Q0;Q9UHD8-3;K7EL40;A0A0S2Z5W9;Q9UHD8-4;Q9UHD8-9;Q9UHD8-8;K7EK18	SEPT9	33	7	14.4	11	0	57.073	6	0	5	0	3845400	SEPT9	768	6	0	5	0	6	5	0	0	1.83323930040157	1.34146828128301	T	T	10801	SEPT9
A0A024R8W0;P38919	DDX48;EIF4A3	8	11	30.9	13	0	101.05	7	0	6	0	15272000	DDX48	354	7	0	6	0	7	6	0	0	1.99660195719278	1.50635266602479	T	T	9775	DDX48;EIF4A3
Q53GB9;A0A024R8Z1;Q5VV89;O14880;Q5VV87	MGST3	5	2	26.3	2	0	38.675	0	0	2	0	8223200	MGST3	525	0	0	2	0	0	2	0	0	-Inf	0.690315500867385	NA	T&C	4259	MGST3
A8K4A8;A0A024R8Z9;Q6PI48;Q9H9J7;Q9NVT8	DARS2	5	5	9	5	0	34.886	2	0	3	0	1587800	DARS2	1068	2	0	3	0	2	3	0	0	0.890994640155679	0.941447817644887	T&C	T&C	55157	DARS2
Q6NVY0;A0A024R904;Q9HB71-3;Q9HB71	CACYBP	4	1	4.8	1	0.00074239	8.0373	1	0	0	0	667020	CACYBP	1272	1	0	0	0	1	0	0	0	0.513214915982949	-Inf	T&C	NA	27101	CACYBP
A0A024R983;P10155-3;P10155-5;P10155-4;P10155;B3KN94;P10155-2	TROVE2	7	2	4.5	2	0	16.969	0	0	2	0	512390	TROVE2	1316	0	0	2	0	0	2	0	0	-Inf	0.690315500867385	NA	T&C	6738	TROVE2
A0A024R994;O75131	CPNE3	2	1	3	1	0.0052185	6.0423	1	0	0	0	322030	CPNE3	1387	1	0	0	0	1	0	0	0	0.513214915982949	-Inf	T&C	NA	8895	CPNE3
E7EQV3;B4DZW4;A0A024R9C1;P11940;A0A087WTT1;P11940-2;E7ERJ7;B4DQX0;B3KT93;A0A024R9E2;H0YAR2	PABPC1	35	15	38.1	40	0	287.96	15	0	25	0	30406000	PABPC1	233	15	0	25	0	15	25	0	0	2.8891632663547	3.11610762819723	T	T	26986	PABPC1
E5RJU9;A0A024R9D2;Q86UE4;H0YB56	MTDH	4	4	9.5	7	0	33.26	4	0	3	0	4873500	MTDH	685	4	0	3	0	4	3	0	0	1.43771161403203	0.941447817644887	T	T&C	92140	MTDH
A0A024R9D3;P62888;E5RI99;A0A0C4DH44	RPL30	6	8	67	31	0	199.33	14	0	15	2	390620000	RPL30	40	14	0	15	2	14	15	0	2	2.80347079055177	0.901049717019458	T	T&C	6156	RPL30
A0A024R9D7;Q16698-2;Q16698;E5RJG7;Q7LDK6;E5RFV2;E5RJD2	DECR1;DECR	8	6	22.4	5	0	69.06	4	0	1	0	3625000	DECR1	783	4	0	1	0	4	1	0	0	1.43771161403203	0.386058432307078	T	T&C	1666	DECR1;DECR
E5RGY0;B4E1G1;A0A024R9G3;Q9BUN8-2;Q9BUN8	DERL1	5	1	7.3	4	0.00071685	7.2395	2	0	2	0	7023000	DERL1	569	2	0	2	0	2	2	0	0	0.890994640155679	0.690315500867385	T&C	T&C	79139	DERL1
A0A024R9I0;P21283	ATP6V1C1	2	1	4.2	1	0	21.046	0	0	1	0	183460	ATP6V1C1	1441	0	0	1	0	0	1	0	0	-Inf	0.386058432307078	NA	T&C	528	ATP6V1C1
Q5H924;A0A024R9Y3;A0A024R9U8;A0A024R9W5;Q7Z6Z7-2;Q7Z6Z7-3;Q7Z6Z7;Q5H935;H0Y659;Q5H962	HUWE1	10	2	0.6	4	0	12.651	2	0	2	0	82071	HUWE1	1479	2	0	2	0	2	2	0	0	0.890994640155679	0.690315500867385	T&C	T&C	10075	HUWE1
D6R9D6;A0A024R9W3;B7Z8Z7;B7ZLP7;A0AV96-2;A0AV96	RBM47;FLJ20273	6	1	3.1	1	0.00074794	8.2481	0	0	1	0	465430	RBM47	1334	0	0	1	0	0	1	0	0	-Inf	0.386058432307078	NA	T&C	54502	RBM47
D6RAA6;A6QKW0;A0A024R9W7;P57088	TMEM33;SHINC3	7	5	21.2	8	0	47.353	5	0	3	0	17405000	TMEM33	330	5	0	3	0	5	3	0	0	1.64898789769305	0.941447817644887	T	T&C	55161	TMEM33;SHINC3
A0A024R9Z0;O00483	NDUFA4	2	2	27.2	3	0	14.422	2	0	1	0	9798200	NDUFA4	478	2	0	1	0	2	1	0	0	0.890994640155679	0.386058432307078	T&C	T&C	4697	NDUFA4
C9JCK5;Q53GF5;A0A024RA52;P25787	PSMA2	4	1	11.6	1	0	19.498	1	0	0	0	3683500	PSMA2	780	1	0	0	0	1	0	0	0	0.513214915982949	-Inf	T&C	NA	5683	PSMA2
A0A024RAC0;Q86V48-2;Q86V48-3;Q86V48	LUZP1	4	2	2	2	0	11.632	1	0	1	0	103160	LUZP1	1467	1	0	1	0	1	1	0	0	0.513214915982949	0.386058432307078	T&C	T&C	7798	LUZP1
A5PLK7;A0A024RAC5;Q9P258	RCC2	3	4	8.8	5	0	23.658	3	0	2	0	2022300	RCC2	986	3	0	2	0	3	2	0	0	1.19009729646515	0.690315500867385	T	T&C	55920	RCC2
A0A0C4DGS1;A0A024RAD5;P39656-3;P39656;P39656-2;U3KQ84	DDOST	6	10	36.9	14	0	108.08	6	0	8	0	11650000	DDOST	418	6	0	8	0	6	8	0	0	1.83323930040157	1.78849589480629	T	T	1650	DDOST
A0A024RAE1;Q9UKD2	C1orf33;MRTO4	3	8	36	11	0	69.574	3	0	8	0	8440500	C1orf33	520	3	0	8	0	3	8	0	0	1.19009729646515	1.78849589480629	T	T	51154	MRTO4
A0A024RAE4;B4E1U9;P60953;Q5JYX0;Q9UJM1;A0A024RAE6;B7ZAY4;B4DMH5;P60953-1	CDC42	10	2	17.8	4	0	21.349	2	0	2	0	5004300	CDC42	679	2	0	2	0	2	2	0	0	0.890994640155679	0.690315500867385	T&C	T&C	998	CDC42
A0A024RAH8;Q9NVP1;Q4ZG72;Q8N254	DDX18	6	19	37.2	40	0	204.78	21	1	17	1	32599000	DDX18	226	21	1	17	1	21	17	1	1	2.31784948203487	1.63596540415526	T	T	8886	DDX18
A0A024RAI1;P61158;B4DXW1;B4DT29;Q59FV6;B4DTI0	ACTR3	15	12	40.4	15	0	144.46	8	0	7	0	14941000	ACTR3	359	8	0	7	0	8	7	0	0	2.14333359787266	1.65431054741189	T	T	10096	ACTR3
Q6PKB3;G5EA06;B4DT94;A0A024RAJ1;Q92552;Q92552-2;Q8N6F2;B4DKI9;D6RJC7;D6RH20	MRPS27	10	2	12.2	2	0	16.021	2	0	0	0	1183300	MRPS27	1138	2	0	0	0	2	0	0	0	0.890994640155679	-Inf	T&C	NA	23107	MRPS27
A0A024RAM0;Q92973-2;Q92973;Q92973-3	TNPO1	14	8	11.4	13	0	109.19	6	0	7	0	20297000	TNPO1	301	6	0	7	0	6	7	0	0	1.83323930040157	1.65431054741189	T	T	3842	TNPO1
A2BDK6;A0A024RAM4;P46821;Q5H9P1	MAP1B;DKFZp686F1345	13	9	5.7	10	0	105.22	7	0	3	0	1420400	MAP1B	1098	7	0	3	0	7	3	0	0	1.99660195719278	0.941447817644887	T	T&C	4131	MAP1B
A0A024RAQ1;P16989;A0A024RAV4;P16989-2;P16989-3;Q96GD7;Q59EB5	CSDA;YBX3	11	6	43.3	12	0	120.97	4	0	8	0	25376000	CSDA	268	4	0	8	0	4	8	0	0	1.43771161403203	1.78849589480629	T	T	8531	YBX3
Q53GJ1;A0A024RAS3;Q9H0S4;Q9H4E3;Q9H0S4-2;A4UCU0	hCG_27698;DDX47;E4-DBP	9	8	20.5	14	0	57.398	8	0	6	0	8426200	hCG_27698	521	8	0	6	0	8	6	0	0	2.14333359787266	1.50635266602479	T	T	51202	DDX47
A0A024RAV2;P46063	RECQL	7	5	9.2	7	0	40.437	4	0	3	0	2614700	RECQL	904.5	4	0	3	0	4	3	0	0	1.43771161403203	0.941447817644887	T	T&C	5965	RECQL
A0A221ZRZ5;A0A024RAV5;Q5U091;L7RSL8;I1SRC5;P01116-2;P01116;P01111	KRAS;NRAS	8	1	22.6	1	0.0033245	6.227	1	0	0	0	3989400	KRAS	756	1	0	0	0	1	0	0	0	0.513214915982949	-Inf	T&C	NA	3845	KRAS;NRAS
Q6LET6;A0A024RAX2;P10620;F5H7F6;F5H6X2;P10620-2	MGST1	9	6	30.3	14	0	91.171	6	0	7	1	184740000	MGST1	78	6	0	7	1	6	7	0	1	1.83323930040157	0.654310547411891	T	T&C	4257	MGST1
B2RA03;A0A024RAY2;P05783;F8VZY9;I6L965	KRT18	29	29	79.8	143	0	323.31	56	14	53	20	799930000	KRT18	14	56	14	53	20	56	53	14	20	0.732614663376471	-0.282842886913974	T&C	T&C	3875	KRT18
F8W6I7;A0A024RB53;A0A024RAZ7;P09651-3;P09651-2;P09651;Q6IPF2;Q9BSM5;A0A024RC46;Q0VAC0;F8VZ49;B4DP35;B4E0B5;F8VTQ5;A0A2R8Y4L2;A0A024QZ98;Q32P51	HNRNPA1;HNRPA1;hCG_2020860;RP11-78J21.1;HNRNPA1L2	21	14	54.7	53	0	300.74	16	8	23	6	140510000	HNRNPA1	96	16	8	23	6	16	23	8	6	-0.199875058937464	0.202855276544615	T&C	T&C	3178	HNRNPA1;HNRPA1;HNRNPA1L2
A0A024RB14;P62854;Q5JNZ5;Q75MH1	RPS26;RPS26P11	6	5	50.4	14	0	38.538	4	0	9	1	518310000	RPS26	26	4	0	9	1	4	9	0	1	1.43771161403203	0.911255788169921	T	T&C	6231	RPS26;RPS26P11
B3KY56;A0A024RB17;A0A024RB16;Q9BSJ8;Q9BSJ8-2;B3KMV5	FAM62A;ESYT1	7	9	11.8	13	0	79.381	7	0	6	0	3312500	FAM62A	827	7	0	6	0	7	6	0	0	1.99660195719278	1.50635266602479	T	T	23344	FAM62A;ESYT1
A0A024RB32;A0A087WYT3;B3KUY2;Q15185-4;Q15185;Q15185-3;B4DDC6	PTGES3	8	4	32.5	11	0	49.229	6	0	5	0	14998000	PTGES3	356	6	0	5	0	6	5	0	0	1.83323930040157	1.34146828128301	T	T	10728	PTGES3
F8VZJ2;F8W0W4;H0YHX9;A0A024RB41;Q13765;E9PAV3-2;E9PAV3;F8W1N5;F8VNW4;B4DDI8	NACA;hCG_2016482	13	4	40.4	7	0	70.963	3	0	4	0	20239000	NACA	302	3	0	4	0	3	4	0	0	1.19009729646515	1.15527822547791	T	T	4666	NACA
B4DJV2;A0A024RB75;O75390;A0A0C4DGI3;B3KTN4;Q0QEL2	CS	26	15	38.2	26	0	113.51	11	0	15	0	59734000	CS	153	11	0	15	0	11	15	0	0	2.51083488513101	2.48601221774061	T	T	1431	CS
A0A024RB76;Q9BRT6	C12orf31;LLPH	2	2	23.3	2	0	18.58	1	0	1	0	19282000	C12orf31	309	1	0	1	0	1	1	0	0	0.513214915982949	0.386058432307078	T&C	T&C	84298	C12orf31;LLPH
A8K6Y1;Q6PIN5;A0A024RB85;Q05D08;Q9UQ80-2;Q9UQ80;F8VR77	PA2G4	10	6	18	8	0	39.359	5	0	3	0	5754100	PA2G4	628	5	0	3	0	5	3	0	0	1.64898789769305	0.941447817644887	T	T&C	5036	PA2G4
Q5U0C3;A8KAH9;A0A024RB87;P61224-2;P61224-3;P62834;P61224;A6NIZ1;F5H4H0;F5GYH7;F5H077;F5GWU8;F5H491;F5H0B7;F5H500;F5H6R7;F5H004;A0A075B6Q0;F5GYB5;F5GX62;Q9BXV4;E7ESV4;F5H7Y6	RAP1A;RAP1B	29	5	21.7	6	0	63.836	4	0	2	0	9886700	RAP1A	473	4	0	2	0	4	2	0	0	1.43771161403203	0.690315500867385	T	T&C	5906	RAP1B;RAP1A
A0A024RB99;V9HW06;Q53ET4;P34897-3;P34897;B4E1G2;Q5HYG8;P34897-2;B4DW25;Q5BJF5;B4DJQ3;B4DJ63;B4DP88;B4DWA7;B4DLV4;G3V2Y4;H0YIZ0	SHMT2;HEL-S-51e;DKFZp686P09201	34	13	33.7	24	0	179.49	12	0	12	0	18284000	SHMT2	319	12	0	12	0	12	12	0	0	2.61511614864699	2.22706890854592	T	T	6472	SHMT2;HEL-S-51e
A0A024RBA9;Q9UL25;Q96GX3	RAB21	3	6	32.9	8	0	72.092	4	0	4	0	6948800	RAB21	575	4	0	4	0	4	4	0	0	1.43771161403203	1.15527822547791	T	T	23011	RAB21
H0YHC3;F8W020;F8W118;F8VY35;F8VV59;B7Z9C2;A0A024RBE6;F8W0J6;F5H4R6;B7Z2V4;H0YIV4;A0A024RBB7;P55209-2;P55209;F8VRJ2;B7Z5H0;H0YH88;F8W543;F8VVB5;F8VXI6;F8VUX1;P55209-3	NAP1L1	38	5	29.3	6	0	49.004	5	0	1	0	9759600	NAP1L1	480	5	0	1	0	5	1	0	0	1.64898789769305	0.386058432307078	T	T&C	4673	NAP1L1
A0A024RBC7;P20020-6;P20020;P20020-4;P20020-1;E7ERY9;P20020-5;P20020-2;Q59H63	ATP2B1	53	7	6.7	7	0	48.512	3	0	4	0	1595200	ATP2B1	1066	3	0	4	0	3	4	0	0	1.19009729646515	1.15527822547791	T	T	490	ATP2B1
H0YJH7;A0A024RBH7;Q59G12;G5E972;A0A024RBE7;P42167-3;P42167-2;P42167;P42166	TMPO	9	2	12.2	2	0	12.398	2	0	0	0	1365400	TMPO	1108	2	0	0	0	2	0	0	0	0.890994640155679	-Inf	T&C	NA	7112	TMPO
Q8NCF7;A0A024RBE8;Q00325-2;B2RE88;A0A024RBH9;Q00325;F8VVM2;Q53HC3	SLC25A3	11	11	34.1	27	0	204.5	12	1	12	2	82814000	SLC25A3	132	12	1	12	2	12	12	1	2	1.61511614864699	0.642106407824765	T	T&C	5250	SLC25A3
Q8TB01;Q6NWZ1;A0A024RBH2;Q07065;B3KVX6	CKAP4	5	3	8.6	2	0	46.794	1	0	1	0	943680	CKAP4	1193	1	0	1	0	1	1	0	0	0.513214915982949	0.386058432307078	T&C	T&C	10970	CKAP4
Q53G58;B3KN06;A0A024RBI5;Q59EA2;Q9ULV4;Q9ULV4-2;Q9ULV4-3;F8W1H8;F8VUX3;F8VSA4;F8VRE9;F8VTT6;F8VVB7;B4DMH3;B4E3S0	CORO1C	27	6	12.7	10	0	62.278	4	0	6	0	7223900	CORO1C	562	4	0	6	0	4	6	0	0	1.43771161403203	1.50635266602479	T	T	23603	CORO1C
Q8TBK5;Q8N5Z7;A0A024RBK3;Q9HBB3;Q02878;B2R4K7;B4DRX3	RPL6	13	18	45.5	73	0	323.31	29	2	37	5	694710000	RPL6	18	29	2	37	5	29	37	2	5	2.15807694235572	1.04174210566886	T	T	6128	RPL6
E2QRB9;E9PIR7;B2R5P6;F8W809;B7Z2S5;A0A087WSW9;A0A182DWI3;Q6ZR44;A0A024RBK9;A0A140VKC9;A0A087WSY9;Q16881-7;Q16881-5;Q16881-2;Q16881-4;Q16881-3;Q16881-6;Q16881;E9PKD3	TXNRD1	19	2	7.2	2	0	15.802	1	0	1	0	1154400	TXNRD1	1147	1	0	1	0	1	1	0	0	0.513214915982949	0.386058432307078	T&C	T&C	7296	TXNRD1
A0A024RBP2;F8W0W8;P36873;P36873-2;Q9UPN1;F8VYE8;F8VR82;A0A087WYY5	PPP1CC	9	2	45.2	3	0.0007764	10.751	1	0	2	0	1283200	PPP1CC	1121	1	0	2	0	1	2	0	0	0.513214915982949	0.690315500867385	T&C	T&C	5501	PPP1CC
Q53HW2;A8K4Z4;A0A024RBS2;P05388;Q6NSF2;F8VWS0;Q53HK9;P05388-2;F8VW21;F8VU65;B4E3D5;F8VPE8;G3V210;F8VZS0;Q8NHW5;F8VQY6;F8VRK7	RPLP0;RPLP0P6	21	10	49.8	30	0	204	13	0	15	2	121990000	RPLP0	104	13	0	15	2	13	15	0	2	2.71236517757826	0.901049717019458	T	T&C	6175	RPLP0;RPLP0P6
A0A024RBS6;F5H1S9;G8JLB3;E5KMT6;E5KMT5;Q9Y606-2;Q9Y606	PUS1	7	1	3.3	3	0	28.956	2	0	1	0	489590	PUS1	1324	2	0	1	0	2	1	0	0	0.890994640155679	0.386058432307078	T&C	T&C	80324	PUS1
A0A024RBX9;P08559-3;P08559;P08559-2;P08559-4;A5YPB6;Q53GE3;A5PHJ9	PDHA1;PDHA1/LOC79064	18	6	13.8	8	0	34.863	4	0	4	0	5646100	PDHA1	634	4	0	4	0	4	4	0	0	1.43771161403203	1.15527822547791	T	T	5160	PDHA1;PDHA1/LOC79064
A4QPB0;A0A024RC65;P46940;H0YLE8;B4E2M0;A0A0J9YXZ5	IQGAP1;hCG_1991735	27	36	26.2	65	0	323.31	30	0	35	0	16075000	IQGAP1	345	30	0	35	0	30	35	0	0	3.78835298060509	3.55319292022776	T	T	8826	IQGAP1
H0YNX5;H0YNA5;H0YNG3;Q6IAM7;A0A024RC78;Q7Z4Z6;P67812-2;P67812-4;P67812;P67812-3	SEC11A;SPC18;SEC11L1	10	2	16	4	0	14.833	2	0	2	0	12878000	SEC11A	396	2	0	2	0	2	2	0	0	0.890994640155679	0.690315500867385	T&C	T&C	23478	SEC11A
A0A024RC87;A0A140VJT8;P13489	RNH1	10	8	21.1	14	0	122.38	7	0	7	0	7123200	RNH1	565	7	0	7	0	7	7	0	0	1.99660195719278	1.65431054741189	T	T	6050	RNH1
Q69YM4;E9PRM7;A0A0J9YWM3;A0A024RCG2;Q96BI1	DKFZp667A184;SLC22A18	5	1	10.9	1	0	15.838	0	0	1	0	0	DKFZp667A184	1536	0	0	1	0	0	1	0	0	-Inf	0.386058432307078	NA	T&C	5002	SLC22A18
A0A024RCM3;Q13838;Q13838-2;Q5STU3;A0A0G2JJZ9;F6S4E6;A0A0A0MT12;F6TRA5;F6WLT2;Q59G92;B4DP52;A0A140T9X3	hCG_2005638;DDX39B	23	3	33.2	5	0	32.447	2	0	3	0	3783500	hCG_2005638	772	2	0	3	0	2	3	0	0	0.890994640155679	0.941447817644887	T&C	T&C	7919	DDX39B
A0A140T936;A0A1U9X9D5;A0A1U9X9C8;A0A1U9X9C7;A0A1U9X9C4;A0A1U9X9C1;A0A1U9X9A3;A0A1U9X9A1;A0A024RCN6;P26640;P26640-2	VARS	16	8	8.8	8	0	61.295	4	0	4	0	2557500	VARS	916	4	0	4	0	4	4	0	0	1.43771161403203	1.15527822547791	T	T	7407	VARS
F6S6P2;X6REW1;A0A0G2JJM1;A0A0G2JL47;A0A1U9X7A9;A0A1U9X7A6;A0A024RCR6;A0A0G2JK23;P46379-4;P46379-5;P46379-2;P46379;P46379-3;F6UR09;F6U1F2;F6XTU0;A0A0G2JJR8;A0A1B0GX79;F6WML8;F6VEM6;F6X9W3;F6U341	BAG6;BAT3	23	4	8.5	5	0	25.095	1	0	4	0	3549500	BAG6	795	1	0	4	0	1	4	0	0	0.513214915982949	1.15527822547791	T&C	T	7917	BAG6
B4DZZ8;B4DVK8;A0A1U9X8L9;A0A1U9X8K3;A0A1U9X8J5;A0A024RCX7;Q92504	SLC39A7	7	1	3.7	1	0	13.068	1	0	0	0	3772800	SLC39A7	775	1	0	0	0	1	0	0	0	0.513214915982949	-Inf	T&C	NA	7922	SLC39A7
A0A024RD36;Q6DKI1;R4GMU7;B7Z4G0;Q6DKI1-2	RPL7L1	7	5	20.4	8	0	33.391	5	0	3	0	13186000	RPL7L1	389	5	0	3	0	5	3	0	0	1.64898789769305	0.941447817644887	T	T&C	285855	RPL7L1
A0A024RD78;Q6P1L8	MRPL14	2	2	15.9	2	0	11.959	1	0	0	1	432630	MRPL14	1341	1	0	0	1	1	0	0	1	0.513214915982949	-1	T&C	T&C	64928	MRPL14
A0A024RD80;P08238;B4DMA2;B4DGL0	HSP90AB1	10	17	47.1	58	0	323.31	26	3	26	3	55180000	HSP90AB1	159	26	3	26	3	26	26	3	3	1.59787731305233	1.16627722442717	T	T	3326	HSP90AB1
A8K6V7;A0A024RDB2;A0A024RDE5;Q9UN86-2;Q9UN86;D6RAC7;D6RB17	G3BP2	15	6	22	10	0	50.312	5	0	4	1	11006000	G3BP2	440	5	0	4	1	5	4	0	1	1.64898789769305	0.155278225477911	T	T&C	9908	G3BP2
D6RHZ5;H7BXG7;A0A1S5UZ19;A0A024RDH6;A0A024RDD3;D6REX3;O94979-7;O94979-6;O94979-3;O94979-10;O94979-4;O94979-9;O94979-2;O94979;O94979-8;H0Y8V7;H0YAB3;O94979-5	SEC31A;SEC31L1	19	4	6.2	6	0	54.37	4	0	2	0	1706200	SEC31A	1044	4	0	2	0	4	2	0	0	1.43771161403203	0.690315500867385	T	T&C	22872	SEC31A;SEC31L1
A0A024RDF4;A0A024RDF3;Q14103-3;Q14103;H0Y8G5;H0YA96;Q12771;B4DTC3;A0A024RDB4;Q14103-4;Q14103-2;D6RAF8;B4E0W4	HNRPD;HNRNPD	16	9	31	20	0	99.069	9	0	11	0	42790000	HNRPD	187	9	0	11	0	9	11	0	0	2.27650974204985	2.12928301694497	T	T	3184	HNRNPD;HNRPD
B4DTA2;A0A087WUK2;A0A024RDF6;O14979-3;O14979-2;O14979	HNRNPDL;HNRPDL	7	4	17.7	9	0	37.314	5	0	4	0	13205000	HNRNPDL	388	5	0	4	0	5	4	0	0	1.64898789769305	1.15527822547791	T	T	9987	HNRNPDL;HNRPDL
A0A024RDG1;O60763;O60763-2	VDP;USO1	3	2	3.2	2	0.00078616	11.037	2	0	0	0	286790	VDP	1402	2	0	0	0	2	0	0	0	0.890994640155679	-Inf	T&C	NA	8615	USO1;VDP
A0A024RDG5;Q53EU6	HMFN0839;AGPAT9	2	1	2.8	1	0.00072569	7.4549	0	0	1	0	323860	HMFN0839	1385	0	0	1	0	0	1	0	0	-Inf	0.386058432307078	NA	T&C	84803	GPAT3;HMFN0839
A0A024RDH8;P49207	RPL34	3	6	29.9	13	0	40.343	6	0	7	0	306140000	RPL34	54	6	0	7	0	6	7	0	0	1.83323930040157	1.65431054741189	T	T	6164	RPL34
A0A087WUD3;A0A024RDJ1;Q9NRP0;Q9NRP0-2	OSTC;DC2	4	1	14.5	2	0.00079554	11.298	1	0	1	0	16296000	OSTC	343	1	0	1	0	1	1	0	0	0.513214915982949	0.386058432307078	T&C	T&C	58505	OSTC;DC2
A0A024RDJ3;Q9NY12-2;Q9NY12	NOLA1;GAR1	3	3	16.6	8	0	18.885	3	0	5	0	17963000	NOLA1	324	3	0	5	0	3	5	0	0	1.19009729646515	1.34146828128301	T	T	54433	GAR1;NOLA1
D6R938;A0A024RDK3;E9PBG7;E9PF82;Q13557-8;Q13557-12;Q13557-10;Q13557;Q13557-6;Q13557-11;B7Z2B0;Q13557-9;Q13557-5;Q13557-3;Q13557-4;Q4G1A8	CAMK2D	60	11	28.3	12	0	104.92	9	0	3	0	6922400	CAMK2D	579	9	0	3	0	9	3	0	0	2.27650974204985	0.941447817644887	T	T&C	817	CAMK2D
Q59ET3;B2R9K8;A0A024RDL1;P40227;P40227-2;B4DPJ8;A1JUI8;B4DN39	CCT6A	11	11	26.5	13	0	76.579	8	0	5	0	11098000	CCT6A	435	8	0	5	0	8	5	0	0	2.14333359787266	1.34146828128301	T	T	908	CCT6A
A0A024RDM4;Q9BQC6	MRP63;MRPL57	2	2	19.6	6	0	22.105	1	2	1	2	31908000	MRP63	227	1	2	1	2	1	1	2	2	-1.07174758473821	-1.19890406841408	C	C	78988	MRPL57
X6RDA4;A0A024RDP4;B4DWI8;Q8WXF1-2;Q8WXF1	PSPC1	5	2	11.3	3	0	23.296	1	0	2	0	3553800	PSPC1	794	1	0	2	0	1	2	0	0	0.513214915982949	0.690315500867385	T&C	T&C	55269	PSPC1
B4DF68;A0A024RDQ0;A0A024RDS1;Q92598-2;Q92598-3;Q92598;Q92598-4;B4DZB4;B4DY72;A0A0A0MSM0	HSPH1	11	3	7	3	0	37.247	0	0	3	0	1028700	HSPH1	1175	0	0	3	0	0	3	0	0	-Inf	0.941447817644887	NA	T&C	10808	HSPH1
B4E3J6;A0A024RDW4;Q9NWB6-3;Q9NWB6-2;Q9NWB6	FLJ10154;ARGLU1	5	2	7.2	2	0.00079428	11.289	0	0	2	0	9574000	FLJ10154	487	0	0	2	0	0	2	0	0	-Inf	0.690315500867385	NA	T&C	55082	ARGLU1;FLJ10154
A0A024RDZ9;A8K097;A0A024RE04;Q5JVF3-3;Q5JVF3-2;Q5JVF3;Q5JVF3-4	RP11-98F14.6;PCID2	7	1	4.1	1	0.0007148	7.1527	1	0	0	0	815060	RP11-98F14.6	1232	1	0	0	0	1	0	0	0	0.513214915982949	-Inf	T&C	NA	55795	RP11-98F14.6;PCID2
B2YKU2;Q14XT3;A0A218N9E7;H9E7F7;A0A059QM31;H9E7P8;A0A059RTG7;E2DTL8;A0A1B1PEQ8;H9E7W2;G3CA49;K7WVJ5;H9E7T7;X5C6M5;X5BKA4;X2CK15;W8DFH5;W8DBX9;W8D1X2;V9K571;V9JPM6;V9J3S1;V9J3C6;V9J128;U5Z9R9;U5Z487;U3LSI8;U3L556;T1SWS8;T1Q632;S4STI1;Q9B2U8;Q9B138;Q8WCW3;Q8HNR1;Q85KS0;Q7YCE6;Q7Y6N0;Q7Y6M3;Q6VJJ3;Q6VJD8;Q6VIG7;Q6RQ80;Q6RNN7;Q6RKW8;Q6R0V6;Q5XRW8;Q5SB08;Q5SAP1;Q5SA98;Q5S971;Q4GW12;Q4GVP5;Q4GHE1;Q4GCZ…	COX2;COII;MT-CO2;cox2	343	5	86.4	7	0	58.385	5	0	1	1	43800000	COX2	183	5	0	1	1	5	1	0	1	1.64898789769305	-0.613941567692922	T	T&C	4513	COX2;COII;cox2;MT-CO2
Q7YP23;Q9MYI2;Q9MYH8;Q9GJP2;Q9GJ61;Q7YP25;Q7YNY6;Q7YNY0;Q7YNX7;Q2L4E7;Q0MSI1;H2DH14;F8T959;B7UE87;B1PQ27;A5A8M7;A2BCQ5;A0A2K4ZRK0;A0A286RYQ4;A0A128E1E0;A0A076V767;A0A068W643;A0A0U5HZL8;B4DJI3;E7AJF9;W1EC24;S4VCD5;F5CR33;A0A0U5L7G5;A0A2R8BPU9;A0A0F7W082;B7ZA80;B4DVB9;Q29946;U3N9E1;B4DVC4;A0A1W2PS56;A0A1W2PRX1;A0A1W2PRU9;A0A1W2PP77;Q5UGI4;Q50I06;Q9UQT7;A0ZXY8;E1XUP8;F6IB50;E1Y6P6;I0J9E2;V6CKU4;X5JZ…	HLA-A;HLA-C;HLA-A*0201V3;HLA;HLA-B;Cw;HLA-Cw;HLA-A*31;HLA A;MHC class I HLA-A;HLA-A*0226;HLA-A*33;HLA-A24AK;HLA-A*02;HLA-DQB1;HLA-H	3018	1	27.3	1	0	51.164	1	0	0	0	3198200	HLA-A	837	1	0	0	0	1	0	0	0	0.513214915982949	-Inf	T&C	NA	NA	HLA-A;HLA-C;HLA;HLA-B
A0A068F4C8;B7Z731;A0A0G2JNZ5;A0A0G2JNZ0;B7Z7G9;B7Z6E6;D3DV87;B2R6A7;A0A223PQI4;A0A0G2JLB3;A0A068F658;B7Z6S9;P04062-3;P04062-4;P04062-5;P04062-2;P04062	GBA	17	1	3	2	0.00070423	6.8832	0	1	0	1	1233600	GBA	1130	0	1	0	1	0	0	1	1	-1	-1	T&C	T&C	2629	GBA
A0A068LRW4		1	1	13.3	4	0.00071124	7.0341	0	2	0	2	5542400	A0A068LRW4	641	0	2	0	2	0	0	2	2	-1.58496250072116	-1.58496250072116	T&C	T&C	NA
Q9UL85;A0A0X9T7V9;A0A0C4DH90;A0A075B6H7;A0A0C4DH55;P01624	IGKV3OR2-268;IGKV3-7;IGKV3D-7	6	1	8.3	7	0	12.604	2	1	2	2	118400000	IGKV3OR2-268	107	2	1	2	2	2	2	1	2	-0.109005359844321	-0.894646999853771	T&C	T&C	NA	IGKV3-15;IGKV3-7;IGKV3D-7;IGKV3OR2-268
Q5NV79;A0A075B6I1	V5-4;IGLV4-60	2	1	10.1	3	0.00072411	7.444	0	1	1	1	41496000	V5-4	190	0	1	1	1	0	1	1	1	-1	-0.613941567692922	T&C	T&C	NA	IGLV4-60
A2JA19;A0A109PW65;A0A0C4DH67;A0A0C4DH69;A0A075B6S5	IGKV1-8;IGKV1-9;IGKV1-27	5	1	15	12	0.00075529	8.5981	3	5	1	3	64050000	IGKV1-8	148	3	5	1	3	3	1	5	3	-1.39486520425601	-1.61394156769292	T&C	T&C	NA	IGKV1-27;IGKV1-8;IGKV1-9
A0A075B6S9	IGKV1D-37	1	1	13.7	2	0.00074906	8.3076	0	1	0	1	6179500	IGKV1D-37	606	0	1	0	1	0	0	1	1	-1	-1	T&C	T&C	NA	IGKV1-37
B4E312;A0A075B7D9;Q92804-2;Q92804	TAF15	5	4	17	7	0	59.273	3	0	4	0	5659700	TAF15	632.5	3	0	4	0	3	4	0	0	1.19009729646515	1.15527822547791	T	T	8148	TAF15
A0A087WT20;Q9NV06;B3KME9	DCAF13	3	4	6.9	3	0	25.028	1	0	2	0	1712700	DCAF13	1043	1	0	2	0	1	2	0	0	0.513214915982949	0.690315500867385	T&C	T&C	25879	DCAF13
Q9Y3W7;Q71US4;A0A087WTA5;E7ERK9;Q9UI10-3;Q9UI10;Q9UI10-2	DKFZp586J0119;EIF2B4	7	2	5.3	2	0	13.196	2	0	0	0	1625400	DKFZp586J0119	1058	2	0	0	0	2	0	0	0	0.890994640155679	-Inf	T&C	NA	8890	EIF2B4
B7Z4P1;Q6ZQU6;F5H5N1;B7Z1U1;A8K0V6;Q8NAS7;Q7LD69;Q9H3K5;A0A087WXF6;A0A087WTI3;F5GXJ1;O75251-2;O75251	NDUFS7	13	1	9.5	2	0	16.932	1	0	1	0	2516400	NDUFS7	920	1	0	1	0	1	1	0	0	0.513214915982949	0.386058432307078	T&C	T&C	374291	NDUFS7
F8W1I4;Q8TBL5;A0A087WTL9;F8VY40;Q6P4E2;Q96J85;Q71RC2-7;Q71RC2-6;Q71RC2-5;Q71RC2-3;Q71RC2;Q71RC2-4	LARP4	12	1	10.4	2	0	11.868	1	0	1	0	2828600	LARP4	872	1	0	1	0	1	1	0	0	0.513214915982949	0.386058432307078	T&C	T&C	113251	LARP4
A0A087WTP3;Q92945;B4DV73;M0R0I5	KHSRP	6	4	6	3	0	23.04	2	0	1	0	1190700	KHSRP	1135	2	0	1	0	2	1	0	0	0.890994640155679	0.386058432307078	T&C	T&C	8570	KHSRP
Q96SP2;B4DH58;A0A087WU53;Q9H0U3	MAGT1	4	1	4.1	2	0.00069686	6.7516	1	0	1	0	1939000	MAGT1	1005	1	0	1	0	1	1	0	0	0.513214915982949	0.386058432307078	T&C	T&C	84061	MAGT1
E9PRB9;E9PL01;B4DDB9;A0A087WUC6;E9PI68;Q15005	SPCS2	6	2	32.2	3	0	17.676	1	0	2	0	11269000	SPCS2	432	1	0	2	0	1	2	0	0	0.513214915982949	0.690315500867385	T&C	T&C	9789	SPCS2
A0A087WXQ8;A0A087WY10;A0A087WUL2;P49720	PSMB3	4	2	15.9	2	0	12.221	0	0	2	0	1850200	PSMB3	1021	0	0	2	0	0	2	0	0	-Inf	0.690315500867385	NA	T&C	5691	PSMB3
A0A087WUN7;H0YJ40;G3V4X6;G3V2S9;Q9GZT3-2;Q9GZT3;H0YJI1;H0YJ07;H0YJU7;H0YJW7	SLIRP	10	2	21.7	3	0	15.504	2	0	1	0	13484000	SLIRP	383	2	0	1	0	2	1	0	0	0.890994640155679	0.386058432307078	T&C	T&C	81892	SLIRP
E7ETK0;A0A2R8Y849;A0A087WUS0;A0A2R8YD14;P62847-2;P62847-3;P62847;P62847-4	RPS24	9	5	35.9	14	0	48.953	7	1	5	1	191600000	RPS24	77	7	1	5	1	7	5	1	1	0.99660195719278	0.341468281283008	T&C	T&C	6229	RPS24
Q9Y655;A0A087WUT0;A0A0A0MQW0;A0A0A0MR39;Q9P2K5-2;Q9P2K5;H0YN19;A0A024R5Q6	MYEF2	8	2	3.5	2	0.0007837	10.987	1	0	1	0	220660	MYEF2	1426	1	0	1	0	1	1	0	0	0.513214915982949	0.386058432307078	T&C	T&C	50804	MYEF2
Q8N5A0;A0A087WUT6;O60841;Q05CQ1	EIF5B	7	7	7.5	9	0	56.187	3	0	6	0	1970100	EIF5B	998	3	0	6	0	3	6	0	0	1.19009729646515	1.50635266602479	T	T	9669	EIF5B
D6W5C0;B2ZZ89;A0A087WUZ3;Q01082;K9MS24;Q01082-3;Q01082-2;F8W6C1	SPTBN1	18	16	9.2	23	0	117.7	15	0	8	0	2710700	SPTBN1	887	15	0	8	0	15	8	0	0	2.8891632663547	1.78849589480629	T	T	6711	SPTBN1
B4DED6;B4DW97;A0A087WVC1;Q9BQ39;K0J110;Q53FI9	DDX50;mcdrh	7	5	14.3	8	0	36.437	5	0	3	0	1974300	DDX50	996	5	0	3	0	5	3	0	0	1.64898789769305	0.941447817644887	T	T&C	79009	DDX50
A0A087WVM4;B7ZM99;Q6UB35;B2RD24	MTHFD1L	11	4	5.9	5	0	27.592	1	0	4	0	343850	MTHFD1L	1371	1	0	4	0	1	4	0	0	0.513214915982949	1.15527822547791	T&C	T	25902	MTHFD1L
A0A087WVQ6;Q00610-2;Q00610	CLTC	18	72	54.7	197	0	323.31	84	1	103	9	75953000	CLTC	137	84	1	103	9	84	103	1	9	4.20504354852616	1.704972539244	T	T	1213	CLTC
A0A087WVT9;Q4TT34;F2Z2X0;O00746;H0Y6J0;O00746-2	NME4	6	2	17	1	0.00079681	11.323	1	0	0	0	2078000	NME4	977	1	0	0	0	1	0	0	0	0.513214915982949	-Inf	T&C	NA	4833	NME4
A0A087WVV1;B7Z478;A0A140VJS6;P49721;Q59FJ0	PSMB2	5	3	45.2	4	0	28.6	2	0	2	0	10171000	PSMB2	462	2	0	2	0	2	2	0	0	0.890994640155679	0.690315500867385	T&C	T&C	5690	PSMB2
H7C5P4;A0A087WVY3;Q75MT5;B5BUD2;P35250-2;P35250	RFC2	6	2	8.6	2	0	12.001	1	0	1	0	1750700	RFC2	1037	1	0	1	0	1	1	0	0	0.513214915982949	0.386058432307078	T&C	T&C	5982	RFC2
H7C378;Q05BX4;Q05CW6;B2R6D0;A0A087WW66;Q99460-2;Q99460	PSMD1	7	1	10.9	1	0	12.233	1	0	0	0	1024400	PSMD1	1176	1	0	0	0	1	0	0	0	0.513214915982949	-Inf	T&C	NA	5707	PSMD1
A0A087WWJ1;Q1L838;P52701-2;P52701;P52701-4;P52701-3	MSH6;GTBP	10	9	9.3	12	0	75.603	6	0	6	0	2179300	MSH6	962	6	0	6	0	6	6	0	0	1.83323930040157	1.50635266602479	T	T	2956	MSH6
A0A087WWP4;Q96T37-4;Q96T37-2;Q96T37-3;Q96T37	RBM15	6	5	6.9	7	0	55.04	5	0	2	0	1398000	RBM15	1103	5	0	2	0	5	2	0	0	1.64898789769305	0.690315500867385	T	T&C	64783	RBM15
Q68E00;A0A087WX59;Q16186	DKFZp686G2045;ADRM1	3	1	5.1	2	0.00077459	10.668	1	0	1	0	853360	DKFZp686G2045	1216	1	0	1	0	1	1	0	0	0.513214915982949	0.386058432307078	T&C	T&C	11047	ADRM1;DKFZp686G2045
H7BXI1;A0A087WXU3;A0FGR8-2;A0FGR8;A0FGR8-6;A0FGR8-5;A0FGR8-4	ESYT2	7	2	2.4	3	0	13.618	2	0	1	0	870280	ESYT2	1209	2	0	1	0	2	1	0	0	0.890994640155679	0.386058432307078	T&C	T&C	57488	ESYT2
A8CDT9;A0A087WY00;G3V394;F8WE88;F8W6H6;Q9Y4I1-2;Q9Y4I1;Q9Y4I1-3;B4E147;Q59FF5	MYO5A	17	5	3.6	5	0	41.31	4	0	1	0	428830	MYO5A	1344	4	0	1	0	4	1	0	0	1.43771161403203	0.386058432307078	T	T&C	4644	MYO5A
A0A087WY71;E9PFW3;B4DNB9;Q96CW1-2;Q96CW1;B4DFM1;B4DJB1;C9JJ47;B4DTI4;B4E304;B7Z4N2	AP2M1	16	8	22.8	14	0	140.77	8	0	6	0	14221000	AP2M1	372	8	0	6	0	8	6	0	0	2.14333359787266	1.50635266602479	T	T	1173	AP2M1
A0A087WYC1;Q59GF8;V9HW33;B4DH02;P34932;O14992;A0A087WTS8;B4E354;B4DT47;B4DIZ3;B4DUS3;B4E0H6	HSPA4;HEL-S-5a;HS24/p52	25	5	13	7	0	111.92	2	0	5	0	2401200	HSPA4	937	2	0	5	0	2	5	0	0	0.890994640155679	1.34146828128301	T&C	T	3308	HS24/p52;HSPA4
Q53QE9;A0A140VKE1;B2RAN1;A0A087WYS1;E7EUC7;B4DUP2;Q16851-2;Q16851;F2Z3H1;C9JTZ5;C9JUW1;C9JWG0;C9JVG3;C9JQU9;C9JNZ1;D6W5E6	UGP2	16	2	6.2	2	0	14.283	1	0	1	0	945350	UGP2	1192	1	0	1	0	1	1	0	0	0.513214915982949	0.386058432307078	T&C	T&C	7360	UGP2
A0A087WZN1;O43837;A0A087X2E5;O43837-2	IDH3B	10	7	19.9	12	0	68.145	5	0	7	0	11507000	IDH3B	420	5	0	7	0	5	7	0	0	1.64898789769305	1.65431054741189	T	T	3420	IDH3B
A0A087WZT3;Q9H3K6;H3BV85;H3BTW0;A0A0B4J295;H3BVE0;Q9H3K6-2	BOLA2;BOLA2B	7	2	16.4	1	0	11.818	1	0	0	0	408400	BOLA2	1352	1	0	0	0	1	0	0	0	0.513214915982949	-Inf	T&C	NA	552900	BOLA2; BOLA2B;BOLA2B
G3V4F2;B7ZMC1;E9KL42;B4DV16;A1L172;A0A087X0W7;Q86TX2;A0A087WT95;P49753;A0A2R8Y7H3	ACOT1;ACOT2	10	4	12.4	5	0	25.4	2	0	3	0	3014000	ACOT1	859	2	0	3	0	2	3	0	0	0.890994640155679	0.941447817644887	T&C	T&C	641371	ACOT1;ACOT2
A0A087X106;CON__O43790;B4DN72;CON__Q14533;O43790;Q14533;A8K872;A0JNT2;CON__Q6NT21;CON__P78385;P78385;A6NCN2	KRT81;KRT86;KRT83;KRT87P	23	6	24	12	0	193.52	5	1	5	1	15375000	KRT81	351	5	1	5	1	5	5	1	1	0.648987897693051	0.341468281283008	T&C	T&C	3892	KRT83;KRT81;KRT86;KRT87P
A0A087X163;B7Z5V3;Q9NP72;Q9NP72-2;Q5W0J0;B7Z4P9;Q9NP72-3	RAB18	10	3	18.7	5	0	30.641	3	0	2	0	5312000	RAB18	655	3	0	2	0	3	2	0	0	1.19009729646515	0.690315500867385	T	T&C	22931	RAB18
B7Z7L9;A0A087X1B2;Q53GS9-2;Q53GS9;B3KPG7;B3KMG1;B9A018;Q53GS9-3	USP39	8	3	6.2	2	0	17.379	1	0	1	0	529640	USP39	1311	1	0	1	0	1	1	0	0	0.513214915982949	0.386058432307078	T&C	T&C	10713	USP39
B4DWG4;A0A087X253;H0UID5;H0UID4;H0UID3;Q68DI0;A8K916;A8K0G3;A0A140VJE8;P63010;P63010-2;P63010-3;B4E261;B4DIL5;Q96EL6;C9J1E7;A0A087WYD1;A0A087WU93;A0A087WZQ6;Q10567-4;Q10567-3;Q10567-2;Q10567	AP2B1;DKFZp781K0743;AP1B1	30	8	9.6	11	0	86.476	3	0	8	0	2701600	AP2B1	891	3	0	8	0	3	8	0	0	1.19009729646515	1.78849589480629	T	T	163	AP2B1;AP1B1;DKFZp781K0743
B7ZKT9;A0A087X256;Q2M389-2;Q2M389;F8VYH7	KIAA1033	5	2	2.5	2	0	14.425	1	0	1	0	193920	KIAA1033	1436	1	0	1	0	1	1	0	0	0.513214915982949	0.386058432307078	T&C	T&C	23325	KIAA1033;WASHC4
F1T0B3;A0A087X2G1;A3RJH1;Q92499-3;Q92499;B4DP70;Q92499-2	DDX1	7	6	11.7	8	0	49.333	5	0	3	0	2755200	DDX1	880	5	0	3	0	5	3	0	0	1.64898789769305	0.941447817644887	T	T&C	1653	DDX1
V9HW24;A0A087X2I1;P62333	HEL-S-73;PSMC6	7	7	23.1	10	0	105.95	6	0	4	0	7092700	HEL-S-73	567	6	0	4	0	6	4	0	0	1.83323930040157	1.15527822547791	T	T	5706	PSMC6
A0A090N7X1;A0A090N7Y2;Q9UG63;Q9UG63-2;C9JHK9;C9JZV3	ABCF2	6	11	20.1	15	0	78.675	10	0	5	0	7585700	ABCF2	547	10	0	5	0	10	5	0	0	2.39842453268257	1.34146828128301	T	T	10061	ABCF2
A0A090N8G0;P41250	GARS	3	4	6.9	5	0	42.612	3	0	2	0	1521100	GARS	1082	3	0	2	0	3	2	0	0	1.19009729646515	0.690315500867385	T	T&C	2617	GARS
A0A090N8Y2;P13667	ERP70;PDIA4	2	3	5.1	3	0	20.138	2	0	1	0	1414700	ERP70	1101	2	0	1	0	2	1	0	0	0.890994640155679	0.386058432307078	T&C	T&C	9601	ERP70;PDIA4
A0A0A0MQU1;Q27J81-2;Q27J81	INF2	3	4	7	5	0	31.86	2	0	3	0	869610	INF2	1210	2	0	3	0	2	3	0	0	0.890994640155679	0.941447817644887	T&C	T&C	64423	INF2
C9JP00;A0A0A0MQX8;Q9NR56-3;Q9NR56-4;Q9NR56-7;Q9NR56-6;Q9NR56-2;Q9NR56-5;Q9NR56;O95205;A0PJJ3;H7C4T5;A2A3S3;Q5VZF2-3;Q5VZF2-2;Q5VZF2	MBNL1;MBLL;MBNL2	25	3	8.6	2	0	24.541	2	0	0	0	4957900	MBNL1	681	2	0	0	0	2	0	0	0	0.890994640155679	-Inf	T&C	NA	4154	MBNL2;MBNL1
A0A0A0MQZ6;Q5J7U2;O95478	NSA2;CDK105	4	3	17.5	9	0	24.149	3	1	4	1	23510000	NSA2	282	3	1	4	1	3	4	1	1	0.190097296465145	0.155278225477911	T&C	T&C	10412	NSA2;CDK105
D3DPF9;A0A0A0MRA3;D3DPG0;A0A0A0MTS7;Q8WZ42-3;Q8WZ42-10;Q8WZ42-9;Q8WZ42-5;Q8WZ42-2;Q8WZ42;Q8WZ42-8;Q8WZ42-13;Q8WZ42-12	TTN	13	1	0	4	0.00074963	8.3087	1	1	1	1	305600	TTN	1393	1	1	1	1	1	1	1	1	-0.486785084017051	-0.613941567692922	T&C	T&C	7273	TTN
S4R3W9;A0A0A0MRF4;B4DIG4;A8K5D5;P49406	MRPL19	5	1	6.3	1	0.0026702	6.2686	1	0	0	0	903410	MRPL19	1204	1	0	0	0	1	0	0	0	0.513214915982949	-Inf	T&C	NA	9801	MRPL19
F8W895;A0A0A0MRK1;E9PAV9;A8KAG1;Q5T3I0;Q5T3I0-3	GPATCH4	6	1	6.1	2	0.0020298	6.3801	2	0	0	0	1978500	GPATCH4	995	2	0	0	0	2	0	0	0	0.890994640155679	-Inf	T&C	NA	54865	GPATCH4
A0A0A0MRM8;A0A1Y0BRN0;A0A1Y0BRN3;A0A0D9SGC1;E7EW20;Q9UM54-5;Q9UM54-2;Q9UM54-6;Q9UM54-4;Q9UM54-1;Q9UM54	MYO6	11	2	1.5	2	0	12.037	1	0	1	0	55483	MYO6	1484	1	0	1	0	1	1	0	0	0.513214915982949	0.386058432307078	T&C	T&C	4646	MYO6;Myo6-007
Q96J17;B2RAU8;A0A0A0MRM9;Q14978;Q14978-3;Q14978-2	NOLC1	6	1	2.6	5	0	36.955	1	2	1	1	4401800	NOLC1	715	1	2	1	1	1	1	2	1	-1.07174758473821	-0.613941567692922	T&C	T&C	9221	NOLC1
A0A0A0MRN0;Q5VTL8	PRPF38B	2	1	2.3	1	0.00069541	6.7379	1	0	0	0	424780	PRPF38B	1347	1	0	0	0	1	0	0	0	0.513214915982949	-Inf	T&C	NA	55119	PRPF38B
Q5TAL4;Q53G33;A0A0A0MRR7;P09234	SNRPC	4	1	11.3	2	0	12.934	1	0	1	0	4152500	SNRPC	743	1	0	1	0	1	1	0	0	0.513214915982949	0.386058432307078	T&C	T&C	6631	SNRPC
A0A0A0MS41;A0A1P0AYU5;B4DRS6;Q9BWM7;S4R3N9	SFXN3	5	3	18.7	4	0	21.04	2	0	2	0	3524500	SFXN3	800	2	0	2	0	2	2	0	0	0.890994640155679	0.690315500867385	T&C	T&C	81855	SFXN3
A0A0A0MS99;I3L4X2;P33527-4;P33527;P33527-9;Q68CP7;P33527-7;P33527-3;P33527-6;P33527-2;Q9UQ98;P33527-8;P33527-5	ABCC1;DKFZp781G125;MRP	15	7	6.4	9	0	67.47	4	0	5	0	1698000	ABCC1	1046	4	0	5	0	4	5	0	0	1.43771161403203	1.34146828128301	T	T	4363	ABCC1;MRP
A0A1W2PQ78;A0A1W2PQV5;A0A1W2PNM1;B2RB06;A0A140VK76;A0A0A0MSE2;B3KTT6;A0A0D9SFP2;E9PF18;Q16836;Q16836-3;Q16836-2	HADH	12	1	6.2	2	0.00069881	6.7743	1	0	1	0	1165100	HADH	1144	1	0	1	0	1	1	0	0	0.513214915982949	0.386058432307078	T&C	T&C	3033	HADH
T2DQ69;B3KX23;A0A0A0MSJ0;Q86XP3-2;Q86XP3;B3KMI4;B3KV84;B3KTL4	DDX42	8	4	7.6	5	0	26.365	2	0	3	0	1951700	DDX42	1001	2	0	3	0	2	3	0	0	0.890994640155679	0.941447817644887	T&C	T&C	11325	DDX42
H0YD16;A0A0A0MSK5;J3KN66;Q5JTV8;Q5JTV8-3	TOR1AIP1	5	1	6.6	2	0	30.293	1	0	1	0	784730	TOR1AIP1	1243	1	0	1	0	1	1	0	0	0.513214915982949	0.386058432307078	T&C	T&C	26092	TOR1AIP1
B4DPW9;A0A0A0MSQ0;Q53GY0;P13797-3;P13797-2;P13797;H7C4N2;Q96HI1	PLS3	18	3	5.5	2	0	20.932	1	0	1	0	567500	PLS3	1299	1	0	1	0	1	1	0	0	0.513214915982949	0.386058432307078	T&C	T&C	5358	PLS3
Q96D30;A0A0A0MSR2;E7EV99;E7ENY0;P35611-5;P35611-2;P35611-6;P35611-4;P35611;P35611-3	ADD1	10	1	4.5	1	0.00070126	6.8324	1	0	0	0	499920	ADD1	1318	1	0	0	0	1	0	0	0	0.513214915982949	-Inf	T&C	NA	118	ADD1
A0A0A0MSS8;P42330;S4R3Z2;P42330-2	AKR1C3	5	1	49.2	2	0	68.61	1	0	1	0	3015100	AKR1C3	858	1	0	1	0	1	1	0	0	0.513214915982949	0.386058432307078	T&C	T&C	8644	AKR1C3
A0A0A0MSW0;Q5T4S7-3;Q5T4S7-4;Q5T4S7;Q5T4S7-2;Q5T4S7-5	UBR4	8	4	2.2	1	0	24.115	0	0	1	0	319380	UBR4	1389	0	0	1	0	0	1	0	0	-Inf	0.386058432307078	NA	T&C	23352	UBR4
Q7Z3U5;A0A0A0MSX9;Q59G75;P41252;Q7Z355;J3KR24;Q6P0M4;B4DVX2	DKFZp686L0869;IARS;DKFZp686L17145	11	15	13.2	24	0	149.57	9	0	15	0	5114200	DKFZp686L0869	669	9	0	15	0	9	15	0	0	2.27650974204985	2.48601221774061	T	T	3376	IARS;DKFZp686L17145
A0A2R8YEY8;Q53ES0;B7Z9V4;A0A0A0MT26;P13637;P13637-2;P13637-3;B7Z1Q9;M0R116;B7Z3F8;B3KV59;B3KSY7	ATP1A3	17	17	44.9	46	0	323.31	26	0	20	0	29233000	ATP1A3	238	26	0	20	0	26	20	0	0	3.59787731305233	2.83518913025433	T	T	478	ATP1A3
A0A2R8Y4R6;A0A2R8YFV8;A0A2R8YCY3;B4DSC8;B3KNW7;A0A2R8Y523;B4E0F1;B4DSI8;B4DK35;A0A2R8YDA1;A0A2R8Y6V2;A0A2R8Y4C5;A0A2R8YF58;A0A2R8Y526;A0A2R8Y7Y7;A0A2R8YF80;A0A2R8Y6N0;Q59FZ6;A0A2R8YGP5;A0A2R8Y7F3;A0A2R8Y440;A0A2R8YG32;A0A0U1RQZ9;A0A2R8YGG3;A0A2R8Y7S2;A7E2E1;A0A2R8Y4P4;Q9HBD4;B9EGQ8;A0A0A0MT49;P51531-2;P51531;P51532-5;P51532-2;P51532-3;P51532-4;P51532	SMARCA4;SMARCA2	37	1	5.6	1	0.0052049	6.034	1	0	0	0	511420	SMARCA4	1317	1	0	0	0	1	0	0	0	0.513214915982949	-Inf	T&C	NA	6597	SMARCA4;SMARCA2
A0A0A0MT56;E9PID8;B4DUD5;E7EWR4;B3V096;P33240-2;P33240	CSTF2	7	1	4.9	1	0.0007446	8.1262	1	0	0	0	862050	CSTF2	1214	1	0	0	0	1	0	0	0	0.513214915982949	-Inf	T&C	NA	1478	CSTF2
A0A0A0MTB8;Q8NI36	WDR36	2	4	5.4	4	0	24.117	4	0	0	0	1483000	WDR36	1091	4	0	0	0	4	0	0	0	1.43771161403203	-Inf	T	NA	134430	WDR36
A0A0A0MTR7;A0A0A0MTC1;Q63HN8;Q63HN8-4	RNF213	6	21	4.6	22	0	148.53	16	0	6	0	662620	RNF213	1275	16	0	6	0	16	6	0	0	2.97004994250485	1.50635266602479	T	T	57674	RNF213
E9PMS6;B7Z8W3;A0A1P7ZIM8;A0A0A0MTE2;E9PMT2;F8WD26;F8J2B5;J3KP06;Q8WWI1-3;Q8WWI1-5;Q8WWI1-4;Q8WWI1-2;Q8WWI1	LMO7	15	3	3.3	2	0	37.266	1	0	1	0	455860	LMO7	1337	1	0	1	0	1	1	0	0	0.513214915982949	0.386058432307078	T&C	T&C	4008	LMO7
V9HWF0;A0A0A0MTH3;Q13418-3;Q13418-2;Q13418	HEL-S-28;ILK	5	1	2.2	1	0.0084416	5.9927	1	0	0	0	432340	HEL-S-28	1342	1	0	0	0	1	0	0	0	0.513214915982949	-Inf	T&C	NA	3611	ILK
A0A0R4J2G3;A0A0A0MTJ9;Q6PIU2;Q6PIU2-2;H7C046;Q6PIU2-3	NCEH1	6	2	5.5	2	0	13.248	2	0	0	0	1122300	NCEH1	1157	2	0	0	0	2	0	0	0	0.890994640155679	-Inf	T&C	NA	57552	NCEH1
B7Z1Y1;Q5T2B5;A0A140VKB1;A0A0A0MTN0;Q13617;Q13617-2	CUL2	6	1	1.5	1	0.0032895	6.1446	1	0	0	0	116050	CUL2	1462	1	0	0	0	1	0	0	0	0.513214915982949	-Inf	T&C	NA	8453	CUL2
Q4LDX3;A0A0A0N0M2;P23458	JAK1	3	1	1	1	0.00072359	7.4409	1	0	0	0	238640	JAK1	1421	1	0	0	0	1	0	0	0	0.513214915982949	-Inf	T&C	NA	3716	JAK1
A8K6I8;A0A0A1HAV6;P20337	RAB3B	3	1	11.9	1	0	12.205	1	0	0	0	524900	RAB3B	1313	1	0	0	0	1	0	0	0	0.513214915982949	-Inf	T&C	NA	5865	RAB3B
F8WDD7;F8WCF6;A0A0A6YYG9;P59998;P59998-2;Q9H7Z5;P59998-3;F8WE39;H7C0A3	ARPC4;ARPC4-TTLL3	12	4	35.4	6	0	32.124	2	0	4	0	24589000	ARPC4	270	2	0	4	0	2	4	0	0	0.890994640155679	1.15527822547791	T&C	T	10093	ARPC4
A0A0A6YYI3;A0A0B4J1V8;Q9NQ55-2;Q9NQ55;Q9NQ55-3;A8MV53;H7C446	PPAN-P2RY11;PPAN	9	8	18.5	12	0	88.262	7	0	5	0	7806800	PPAN-P2RY11	540	7	0	5	0	7	5	0	0	1.99660195719278	1.34146828128301	T	T	692312	PPAN;PPAN-P2RY11
A0A0A8K8C0;Q9H6W3-2;Q9H6W3	URLC2;NO66	3	1	2.2	1	0.00076982	10.213	1	0	0	0	691940	URLC2	1269	1	0	0	0	1	0	0	0	0.513214915982949	-Inf	T&C	NA	79697	RIOX1;URLC2
B4E2T6;A0A0B4J1W3;B2RBE5;Q9BXJ9;Q58F05;Q9BXJ9-4	NAA15;NARG1	10	3	3.9	4	0	28.104	2	0	2	0	2199400	NAA15	960	2	0	2	0	2	2	0	0	0.890994640155679	0.690315500867385	T&C	T&C	80155	NAA15;NARG1
A0A0F7TAG7;A0A0B4J1Y9	IGHV3-72	2	1	10.7	3	0.00077942	10.872	1	1	0	1	3939900	IGHV3-72	763	1	1	0	1	1	0	1	1	-0.486785084017051	-1	T&C	T&C	NA	IGHV3-72
A0A0B4J1Z1;B4DEK2;C9JAB2;Q16629-3;Q16629-2;Q16629-4;Q16629;Q8NB80	SRSF7	9	10	61.3	25	0	90.153	11	2	10	2	165140000	SRSF7	87	11	2	10	2	11	10	2	2	0.92587238440985	0.439421657905803	T&C	T&C	6432	SRSF7
A0A0B4J203;Q6UN15-4;Q6UN15-3;Q6UN15-5;Q6UN15	FIP1L1	5	1	2.2	1	0.0089917	5.8894	0	0	1	0	154640	FIP1L1	1452	0	0	1	0	0	1	0	0	-Inf	0.386058432307078	NA	T&C	81608	FIP1L1
B1ALA9;Q53FW2;A0A0B4J207;A0A2R8Y7H4;P60891;P21108;B1ALA7;B2R860;A0A140VK41;P11908;P11908-2;Q15244;A6NMS2;D3YTJ7;P60891-2	PRPS1;PRPS1L1;PRPS2	17	4	17.2	5	0	26.72	2	0	3	0	1891600	PRPS1	1011	2	0	3	0	2	3	0	0	0.890994640155679	0.941447817644887	T&C	T&C	5631	PRPS1;PRPS1L1;PRPS2
E9PLD3;A0A0B4J220;L0R588;E9PRG8	C11orf98;C11orf48	4	2	21.2	5	0	14.475	2	0	3	0	35116000	C11orf98	215	2	0	3	0	2	3	0	0	0.890994640155679	0.941447817644887	T&C	T&C	NA	C11orf48;C11orf98
F8VV32;A0A0B4J259;B2R4C5;P61626	LYZ	4	1	11.5	1	0.00070323	6.8481	0	0	0	1	0	LYZ	1536	0	0	0	1	0	0	0	1	-Inf	-1	NA	T&C	4069	LYZ
P0DP09;A0A0B4J2D9	IGKV1D-13	2	1	13.7	5	0	13.82	0	2	0	3	22753000	IGKV1D-13	287	0	2	0	3	0	0	2	3	-1.58496250072116	-2	T&C	T&C	NA	IGKV1-13;IGKV1D-13
A0A0B4J2E5;Q15269;C9J544;A0A096LPI6	PWP2	4	2	2.5	2	0	16.345	2	0	0	0	478320	PWP2	1329	2	0	0	0	2	0	0	0	0.890994640155679	-Inf	T&C	NA	102724159	PWP2
A0A0B5EEB2;A0A0S2Z5X7;I3L3B4;F8W9H0;A0A0S2Z6I4;E9PLN8;Q9BQB6-3;Q9BQB6-2;Q9BQB6	VKORC1	9	1	37.1	1	0	15.955	1	0	0	0	9515500	VKORC1	489	1	0	0	0	1	0	0	0	0.513214915982949	-Inf	T&C	NA	79001	VKORC1
B3KRC6;A0A0C4DFL7;Q16850-2;Q16850;H7C0D0	CYP51A1	5	2	4.7	2	0.00080064	11.467	0	0	2	0	784940	CYP51A1	1242	0	0	2	0	0	2	0	0	-Inf	0.690315500867385	NA	T&C	1595	CYP51A1
A0A0C4DG31;Q9GZR2-2;Q9GZR2	REXO4	3	1	4.3	1	0.0026738	6.2725	1	0	0	0	814390	REXO4	1233	1	0	0	0	1	0	0	0	0.513214915982949	-Inf	T&C	NA	57109	REXO4
D3DQA6;A8K6X3;A0A0C4DG89;Q7L014;D6RJA6	DDX46	5	10	12.8	12	0	93.476	7	0	5	0	3267600	DDX46	832	7	0	5	0	7	5	0	0	1.99660195719278	1.34146828128301	T	T	9879	DDX46
Q59GQ7;A0A0C4DGA6;A8K5B6;Q14527-2;Q14527	HLTF	5	1	1.8	1	0.00074405	8.1255	0	0	1	0	84933	HLTF	1475	0	0	1	0	0	1	0	0	-Inf	0.386058432307078	NA	T&C	6596	HLTF
F6KPG5;A0A0C4DGB6;A8K9P0;CON__P02768-1;B4DPP6;P02768;Q56G89;B2RBS8;H0YA55;B4DPR2;C9JKR2;D6RHD5;B7WNR0;P02768-2;A0A087WWT3;P02768-3	ALB	17	6	17.6	17	0	51.69	4	3	6	4	20749000	ALB	298	4	3	6	4	4	6	3	4	-0.562288385967967	-0.815575428862573	T&C	T&C	213	ALB
A0A2R8Y8C1;A0A2R8Y425;A0A2R8Y5J0;A0A2R8YFK9;A0A2U3TZM0;A0A2R8YFD8;F5GWX5;A0A2R8Y212;A0A2R8Y521;A0A0C4DGG9;Q14839;Q14839-2;A0A2R8YER1;B3KY63;A0A2R8YD40;A0A2R8YDJ9;A0A2R8Y685;A0A2R8Y5Z7;A0A2R8Y8B3;A0A2R8Y4X2;A0A2R8YDW2	CHD4	43	14	11.3	14	0	133.54	6	0	8	0	4183200	CHD4	739	6	0	8	0	6	8	0	0	1.83323930040157	1.78849589480629	T	T	1108	CHD4
A0A0S2Z4P3;A0A0C4DGZ5;A0A0S2Z4R1;P54577	YARS	4	1	22.7	1	0.00076278	9.0312	0	0	1	0	0	YARS	1536	0	0	1	0	0	1	0	0	-Inf	0.386058432307078	NA	T&C	8565	YARS
B7Z653;A0A0C4DH22;Q9H4G0-4;Q9H4G0-2;Q9H4G0;X6RC15;H7C2K6;B3KUB6;Q9H4G0-3	EPB41L1	15	3	4.9	4	0	26.536	2	0	2	0	859510	EPB41L1	1215	2	0	2	0	2	2	0	0	0.890994640155679	0.690315500867385	T&C	T&C	2036	EPB41L1
C9JUG7;F8W9N7;A0A0D9SET8;Q53GE2;Q53GC7;A4D0V4;P47755-2;P47755;A8K0T9;A0A024R0E5;P52907	CAPZA2;CAPZA1	11	2	19.2	1	0	11.668	0	0	1	0	4380000	CAPZA2	718	0	0	1	0	0	1	0	0	-Inf	0.386058432307078	NA	T&C	830	CAPZA2;CAPZA1
A0A2R8Y5G6;A0A0D9SFB3;A0A2R8YF78;A0A2R8YCW1;A0A0D9SG12;A0A2R8YFR4;A0A2U3TZJ9;A0A2R8YFS5;B5BTY4;A0A2R8Y4A4;Q59GX6;A0A2R8Y645;A0A0D9SF53;O00571-2;O00571;F6S8Q4;A0A2R8YDT5;A0A2R8Y7T2;A0A024R9A4;O15523-2;O15523;Q5S4N1;A0A2R8YDH3;B4DLU5;B4E132	DDX3X;DDX3Y	44	25	49.4	56	0	323.31	28	0	25	3	42933000	DDX3X	186	28	0	25	3	28	25	0	3	3.69625637370339	1.11610762819723	T	T	1654	DDX3X;DDX3Y
B7Z475;A0A0D9SF63;Q9BZK7;C9JLJ1;C9JCK0;C9JBN1;A0A0D9SF25;A0A1B0GUU2;F8W9D8;C9IYU9;A0A068L529	TBL1XR1;TBLR1-RARA fusion	11	2	8.5	2	0.00078247	10.95	1	0	1	0	769010	TBL1XR1	1246	1	0	1	0	1	1	0	0	0.513214915982949	0.386058432307078	T&C	T&C	79718	TBL1XR1
H7BY36;A0A0D9SFL3;B0QYK0;C9JGE3;Q01844-2;Q01844-6;Q01844-3;Q01844;Q01844-5	EWSR1	9	3	9.4	5	0	19.81	3	0	2	0	8268200	EWSR1	524	3	0	2	0	3	2	0	0	1.19009729646515	0.690315500867385	T	T&C	2130	EWSR1
A2VCT2;A2VCT3;B4DZ95;B4E3E9;B4DH65;E9PFG7;B4DK55;B4DF00;A0A0D9SFS3;E9PDF2;E9PCR7;Q02218-2;Q02218;A0A140VJQ5;Q02218-3	OGDH	15	2	4.7	1	0.00078125	10.914	1	0	0	0	851210	OGDH	1218	1	0	0	0	1	0	0	0	0.513214915982949	-Inf	T&C	NA	4967	OGDH
Q5JRC6;A0A0D9SGE8;Q8IWS0-3;Q8IWS0;Q8IWS0-4;Q8IWS0-2;Q8IWS0-5	PHF6	8	5	21.6	7	0	40.354	4	0	3	0	4584500	PHF6	702	4	0	3	0	4	3	0	0	1.43771161403203	0.941447817644887	T	T&C	84295	PHF6
E7EU85;B4DGH9;E9PFF5;B4DM21;B4DM78;A0A0F7L0Q8;B4DXZ6;A0A0F7L1S3;A0A0F7KYT8;P51114-3;P51114-2;P51114	FXR1	16	4	14.8	6	0	41.201	4	0	2	0	5530600	FXR1	642	4	0	2	0	4	2	0	0	1.43771161403203	0.690315500867385	T	T&C	8087	FXR1
A8K5I0;A0A1U9X7W4;A0A0G2JIW1;P0DMV9;P0DMV8;Q59EJ3;B4DNT8;B4DI39;B4DWK5;P0DMV8-2;B4DFN9;B4DVU9;B4E1S9;B4E388;V9GZ37;B3KTT5;B4DNX1	HEL-S-103;HSPA1B;HSPA1A	28	15	38.5	29	0	189.65	13	0	16	0	26403000	HEL-S-103	263	13	0	16	0	13	16	0	0	2.71236517757826	2.56293619439116	T	T	3303	HSPA1A;HSPA1B
Q9UNU2;F5GXS0;A0A140TA49;A0A140TA44;A0A140TA32;A0A140TA29;A0A0G2JL54;A0A0G2JPR0;P0C0L4-2;P0C0L5;P0C0L4	C4B;C4A	16	3	13	5	0	77.257	3	0	2	0	6306500	C4B	601	3	0	2	0	3	2	0	0	1.19009729646515	0.690315500867385	T	T&C	100293534	C4A;C4B;C4B; C4B_2
C9K0U8;A0A0G2JLD8;E7EUY5;Q567R6;A4D1U3;B7Z268;Q04837	SSBP1	7	2	24.8	2	0	43.801	0	0	2	0	3490300	SSBP1	804	0	0	2	0	0	2	0	0	-Inf	0.690315500867385	NA	T&C	6742	SSBP1
C9J1N5;A0A0G2JN70	LENG8	2	1	30.7	1	0.0039267	6.0851	1	0	0	0	114910000	LENG8	110	1	0	0	0	1	0	0	0	0.513214915982949	-Inf	T&C	NA	NA
A0A0M3HER1;B3KNZ3;A0A0J9YXC7;P48059;P48059-4;P48059-2;P48059-5;P48059-3	LIMS1	8	1	5.7	2	0.00070822	6.9692	1	0	1	0	763960	LIMS1	1248	1	0	1	0	1	1	0	0	0.513214915982949	0.386058432307078	T&C	T&C	3987	LIMS1
B4DKM6;B4DW02;A0A0J9YXF2;J3QT77;A0A0J9YYG4;Q15165-3;Q15165-1;Q15165	PON2	13	4	14	5	0	31.568	1	0	4	0	2973600	PON2	861	1	0	4	0	1	4	0	0	0.513214915982949	1.15527822547791	T&C	T	5445	PON2
Q86W17;Q53ZX9;Q53ZX8;Q53ZX7;Q45KI0;H0Y8D1;Q6PK75;A6XMV8;Q5NV56;Q3SY20;Q3SY19;CON__P07477;A0A0J9YYC8;Q7Z5F3;E7EQ64;A6XMV9;Q8NHM4;P07478;P07477	PRSS1;PRSS2;TRY8;PRSS3P2	19	1	23.8	4	0.00070671	6.9321	1	1	0	2	135970000	Q86W17	97	1	1	0	2	1	0	1	2	-0.486785084017051	-1.58496250072116	T&C	T&C	5645	PRSS1;PRSS2;PRSS3P2;TRY8
A0A0K0K1K4;O14818-2;O14818;H0Y586;Q05DH1	PSMA7	11	5	25.4	7	0	59.468	4	0	3	0	11288000	PSMA7	431	4	0	3	0	4	3	0	0	1.43771161403203	0.941447817644887	T	T&C	5688	HEL-S-276;PSMA7
A0A0R4J2E8;A8MXP9;P43243;D6REM6;Q68D11;D6R991	MATR3;DKFZp686K23100	27	26	36.6	64	0	323.31	35	0	29	0	52849000	MATR3	169	35	0	29	0	35	29	0	0	3.99575119446047	3.30709728996157	T	T	9782	MATR3
B4DJE7;B4DVB1;B7Z9I1;B4DWX6;A0A0S2Z366;Q5T4U5;Q5HYG7;P11310;P11310-2	ACADM;DKFZp686M24262	9	1	5.6	1	0.00075873	8.6316	1	0	0	0	1082600	ACADM	1167	1	0	0	0	1	0	0	0	0.513214915982949	-Inf	T&C	NA	34	ACADM;DKFZp686M24262
A0A0S2Z382;A0A0S2Z3G3;Q9UBX3;Q9UBX3-2;B4E1E9;B4DLN1;A0A0S2Z3I3;F6RGN5	SLC25A10	9	8	37.6	12	0	166.3	5	0	7	0	13767000	SLC25A10	377	5	0	7	0	5	7	0	0	1.64898789769305	1.65431054741189	T	T	1468	SLC25A10
A0A0S2Z3G9;O43707;Q96BG6;O43707-2;B4E337	ACTN4	40	17	38.1	21	0	247.09	12	0	9	0	7895600	ACTN4	533	12	0	9	0	12	9	0	0	2.61511614864699	1.91125578816992	T	T	81	ACTN4
K7EQQ1;A0A0S2Z3H2;A0A0S2Z3H6;O96005-4;O96005	CLPTM1	5	1	9.4	1	0.00069444	6.7223	1	0	0	0	883240	CLPTM1	1206	1	0	0	0	1	0	0	0	0.513214915982949	-Inf	T&C	NA	1209	CLPTM1
A0A0S2Z3H3;P12235;A8K787;V9GYG0;A0A0S2Z359;A0A0S2Z3C4	SLC25A4	9	3	48	2	0	24.701	1	0	1	0	1565100	SLC25A4	1071	1	0	1	0	1	1	0	0	0.513214915982949	0.386058432307078	T&C	T&C	291	SLC25A4
Q5FWY2;A0A0S2Z3S5;A0A0S2Z3H8;P63092-3;P63092-2;P63092;P63092-4;Q5JWF2-2;Q5JWF2;B0AZR9;Q14455;S4R3E3	GNAS;GSA	14	3	13.2	2	0	22.418	1	0	1	0	2449100	GNAS	932	1	0	1	0	1	1	0	0	0.513214915982949	0.386058432307078	T&C	T&C	2778	GNAS;GSA
C9JRH2;C9JMJ4;C9J3R0;C9JQZ4;C9JW69;Q5T081;A0A0S2Z3I4;A0A0S2Z404;P18754;P18754-2	RCC1	10	1	3.5	1	0.0084142	5.9433	1	0	0	0	480690	RCC1	1328	1	0	0	0	1	0	0	0	0.513214915982949	-Inf	T&C	NA	1104	RCC1
A0A0S2Z3L0;P13804-2;P13804;H0YL12;H0YLU7;A0A0S2Z3M4;H0YNX6;H0YK49;H0YKF0	ETFA	10	12	54.4	19	0	116.17	11	0	8	0	27269000	ETFA	253	11	0	8	0	11	8	0	0	2.51083488513101	1.78849589480629	T	T	2108	ETFA
A0A0S2Z3L2;P16615;P16615-5;P16615-2;P16615-3;H7C5W9;P16615-4	ATP2A2	24	23	27	41	0	309.34	18	0	23	0	20529000	ATP2A2	299	18	0	23	0	18	23	0	0	3.11937075820676	3.01021019860222	T	T	488	ATP2A2
A0A0S2Z3P9;P45954-2;P45954	ACADSB	3	1	5.1	1	0.00076746	9.5106	0	0	1	0	333910	ACADSB	1378	0	0	1	0	0	1	0	0	-Inf	0.386058432307078	NA	T&C	36	ACADSB
A0A0S2Z410;Q99714;Q5H928;A0A0S2Z434;Q99714-2	HSD17B10	5	6	36.4	8	0	145.44	5	0	3	0	7886200	HSD17B10	535	5	0	3	0	5	3	0	0	1.64898789769305	0.941447817644887	T	T&C	3028	HSD17B10
B4DRR0;CON__P02538;A8K2I0;A0A0S2Z428;P02538;B4DRU6;CON__P48668;P48668;B2R853;B4DWU6;B4DRY0	KRT6A;KRT6C	13	2	48.4	5	0	175.4	0	3	1	1	2667400	KRT6A	897	0	3	1	1	0	1	3	1	-2	-0.613941567692922	C	T&C	3853	KRT6A;KRT6C
Q6IB91;A0A0S2Z430;Q16822;Q16822-3;H0YML5;A0A0S2Z451;H0YM31;A0A0A0MS74;Q16822-2	PCK2	16	16	30.6	27	0	155.27	15	0	12	0	10688000	PCK2	446	15	0	12	0	15	12	0	0	2.8891632663547	2.22706890854592	T	T	5106	PCK2
A0A0S2Z489;O00232;O00232-2;A0A0S2Z476	PSMD12	4	6	19.7	8	0	56.07	3	0	5	0	3969300	PSMD12	759	3	0	5	0	3	5	0	0	1.19009729646515	1.34146828128301	T	T	5718	PSMD12
A0A0S2Z4G7;A0A0S2Z491;P06748-2;P06748;A0A140VJQ2;A4ZU86;P06748-3;Q9BTI9;Q9NX34	NPM1	14	8	37.4	21	0	201.28	11	0	9	1	172700000	NPM1	83	11	0	9	1	11	9	0	1	2.51083488513101	0.911255788169921	T	T&C	4869	NPM1
B2RBA6;A0A0S2Z4A5;P33993;C6EMX8;B3KUD7;B4DDF5;P33993-3;P33993-2	MCM7	11	18	32	28	0	187.23	17	0	11	0	13774000	MCM7	376	17	0	11	0	17	11	0	0	3.04664135103736	2.12928301694497	T	T	4176	MCM7
A0A0S2Z4C3;P07954-2;P07954;A0A0S2Z3W2;A0A0S2Z4H0	FH	8	6	16.5	10	0	60.286	5	0	5	0	5799700	FH	627	5	0	5	0	5	5	0	0	1.64898789769305	1.34146828128301	T	T	2271	FH
Q8NAG3;B4DWT5;Q5VU61;Q5HYB6;B2RDE1;A0A0S2Z4I4;A0A0S2Z4G8;A0A0S2Z4G4;P06753-4;P06753-3;P06753-6;P06753-5;P06753-2;D6RFM2;Q8NI98;D6R904;Q6LDX7;Q5VU62;B4DQ80;A0A087WWU8;Q8NAH0;J3KN67;A0A2R2Y2Q3;M1VPF4;P06753-7;P06753	TPM3;DKFZp686J1372;OK/SW-cl.5;HEL-S-82p;TPM3-ROS1	26	2	15.3	2	0	13.301	2	0	0	0	1391000	TPM3	1105	2	0	0	0	2	0	0	0	0.890994640155679	-Inf	T&C	NA	7170	TPM3;HEL-S-82p
E7ER27;A0A2R8Y7L2;G5E9S2;B3KSP2;E7ET17;B4DI68;A0A2R8YD50;E7EWE5;B4DSD0;B4DDM5;B2R659;A0A0S2Z4J1;P51659-3;P51659;P51659-2;Q59H27;E7EPL9	HSD17B4	18	3	9.4	3	0	19.628	0	0	3	0	1193800	HSD17B4	1134	0	0	3	0	0	3	0	0	-Inf	0.941447817644887	NA	T&C	3295	HSD17B4
A0A0S2Z4Q3;A0A0S2Z4K2;P62633-7;P62633-3;P62633-2;P62633-8;P62633-5;P62633;P62633-4;P62633-6;Q6T598	CNBP	11	2	16.5	3	0	12.76	2	0	1	0	3337100	CNBP	826	2	0	1	0	2	1	0	0	0.890994640155679	0.386058432307078	T&C	T&C	7555	CNBP
Q53HJ4;B2R7C5;A0A0S2Z4T1;P25205;Q8NHX6;A0A0S2Z492;P25205-2;B4DUQ9;J3KQ69;B4DS46	MCM3;HCC5	11	14	18.1	17	0	120.36	8	0	9	0	3937500	MCM3	764	8	0	9	0	8	9	0	0	2.14333359787266	1.91125578816992	T	T	4172	MCM3
A0A0S2Z4W1;A9Z1X7;B7Z7U0;A0A0S2Z4Z6;Q8IYB3-2;Q8IYB3;E9PCT1;M0R088	SRRM1	11	9	12.5	16	0	195.27	6	0	10	0	8342300	SRRM1	522	6	0	10	0	6	10	0	0	1.83323930040157	2.02438415862696	T	T	10250	SRRM1
A0A0S2Z4Y5;Q5QPK2;H0Y368;O60762;Q5QPJ9	DPM1	6	5	26.2	5	0	65.722	5	0	0	0	5011300	DPM1	677	5	0	0	0	5	0	0	0	1.64898789769305	-Inf	T	NA	8813	DPM1
A0A0S2Z4Z0;Q96PK6;Q59GV2	RBM14	14	14	26.3	35	0	154.19	18	1	13	3	40474000	RBM14	194	18	1	13	3	18	13	1	3	2.11937075820676	0.318645510898061	T	T&C	100526737	RBM14
A8K525;A0A0S2Z4Z9;Q15233-2;Q15233;H7C367;C9JYS8	NONO	9	16	40.6	32	0	234.13	14	2	14	2	72408000	NONO	141	14	2	14	2	14	14	2	2	1.21850828983061	0.819792025295827	T	T&C	4841	NONO
Q5JRI1;Q53GD7;A0A0S2Z504;O75494-5;O75494-4;O75494-6;O75494-3;O75494-2;O75494	SRSF10	13	7	40.1	17	0	82.879	9	0	8	0	35433000	SRSF10	211	9	0	8	0	9	8	0	0	2.27650974204985	1.78849589480629	T	T	10772	SRSF10
A0A0S2Z575;A0A0S2Z583;Q8TC12-2;Q8TC12;H0YJ10;H0YIZ8;G3V2G6;G3V234;B3KQ19;H0YJ46	RDH11	11	5	25.7	6	0	50.443	3	0	3	0	5255200	RDH11	659	3	0	3	0	3	3	0	0	1.19009729646515	0.941447817644887	T	T&C	51109	RDH11
A0A0S2Z5C3;Q9NWT1	PAK1IP1	2	2	6.4	1	0	12.123	0	0	1	0	880050	PAK1IP1	1207	0	0	1	0	0	1	0	0	-Inf	0.386058432307078	NA	T&C	55003	PAK1IP1
B4DY59;E9PF19;A0A0S2Z5F3;Q8N2L6;B2RB52;Q9Y4P3;B4DY50;Q96E41	TBL2	10	7	27.4	9	0	98.812	4	0	5	0	9298500	TBL2	494	4	0	5	0	4	5	0	0	1.43771161403203	1.34146828128301	T	T	26608	TBL2
A8K586;A0A0S2Z5J4;O00203-3;O00203;B4E0B2;Q3MNE1;A0A0S2Z4Z4	AP3B1	7	3	2.9	3	0	18.594	2	0	1	0	662660	AP3B1	1274	2	0	1	0	2	1	0	0	0.890994640155679	0.386058432307078	T&C	T&C	8546	AP3B1
B7WPG3;C9IYN3;A8K894;D6W592;A0A0S2Z6K1;A0A0S2Z5U3;Q8WVV9-5;Q8WVV9-4;Q8WVV9;H7C464	HNRNPLL;HNRPLL	10	2	6.7	2	0	12.003	0	0	2	0	794750	HNRNPLL	1238	0	0	2	0	0	2	0	0	-Inf	0.690315500867385	NA	T&C	92906	HNRNPLL;HNRPLL
A0A0S2Z5U6;Q96C36;A0A087WTV6;A0A024R3Q9;A0A087WZR9;B3KMB7;Q4W8W1;J3KR12;B4DQK8	PYCR2;P5CR2	13	3	15.3	3	0	20.936	2	0	1	0	1775200	PYCR2	1033	2	0	1	0	2	1	0	0	0.890994640155679	0.386058432307078	T&C	T&C	29920	PYCR2
A0A0U1RRM1;B3KSZ4;Q8WXI9;B4E0Q6;A0A0U1RR30;B4DKZ7;A0A024R7K7;A0A024R7M6;Q86YP4-2;Q86YP4;Q86YP4-3	GATAD2B;GATAD2A	11	2	6.2	3	0	43.15	2	0	1	0	844200	GATAD2B	1221	2	0	1	0	2	1	0	0	0.890994640155679	0.386058432307078	T&C	T&C	57459	GATAD2A;GATAD2B
A0A0U1RRM4;P26599;P26599-2;P26599-3;A6NLN1;A0A0D9SF20	PTBP1	13	12	36.7	30	0	278.34	13	1	16	0	79262000	PTBP1	134	13	1	16	0	13	16	1	0	1.71236517757826	2.56293619439116	T	T	5725	PTBP1
A0A0X9UWJ6		1	1	15	1	0.00075415	8.5482	0	0	1	0	35301000	A0A0X9UWJ6	212	0	0	1	0	0	1	0	0	-Inf	0.386058432307078	NA	T&C	NA
A0A0X9UWL5;P06312	IGKV4-1	2	1	13.3	3	0.00072674	7.4736	0	1	0	2	1796300	IGKV4-1	1030	0	1	0	2	0	0	1	2	-1	-1.58496250072116	T&C	T&C	NA	IGKV4-1
Q5U0A0;A0A109NGN6;P28066;P28066-2	PSMA5	4	2	12.9	2	0	18.079	0	0	2	0	3083600	PSMA5	848	0	0	2	0	0	2	0	0	-Inf	0.690315500867385	NA	T&C	5686	PSMA5
A0A125QYY5;A0A2Q2TTZ9;P01594;P01593		4	1	15	1	0	25.286	0	1	0	0	8513500	A0A125QYY5	518	0	1	0	0	0	0	1	0	-1	-Inf	T&C	NA	NA	IGKV1-33;IGKV1D-33
A0A140T9W4;A2VCL5;A0A140T9R1;Q6IB58;Q5ST80;Q53HQ0;O75955-2;O75955;A0A140T907;A0A140T974;A0A140T9X0;A2AB09	FLOT1	12	2	10.2	3	0	13.33	1	0	2	0	1110000	FLOT1	1160	1	0	2	0	1	2	0	0	0.513214915982949	0.690315500867385	T&C	T&C	10211	FLOT1
F8VRR3;F8VQZ7;A0A140VJE3;P50579-3;P50579-2;P50579;Q96B43;G3V1U3;B3KWL6	METAP2	11	4	9.5	5	0	31.885	2	0	3	0	3527600	METAP2	799	2	0	3	0	2	3	0	0	0.890994640155679	0.941447817644887	T&C	T&C	10988	METAP2
Q8IY97;A0A140VJE7;B3KXW5;O43747;O43747-2;B4DS96;B4DDL1	AP1G1	14	5	8.5	7	0	30.71	3	0	4	0	1694700	AP1G1	1047	3	0	4	0	3	4	0	0	1.19009729646515	1.15527822547791	T	T	164	AP1G1
J3QT28;A0A140VJF3;O43684-2;O43684;B4DDM6;J3QSX4	BUB3	6	8	33.8	13	0	157.63	6	0	7	0	15891000	BUB3	346	6	0	7	0	6	7	0	0	1.83323930040157	1.65431054741189	T	T	9184	BUB3
D3DP16;Q7Z664;A0A140VJJ6;C9JEU5;C9JC84;P02679-2;P02679	FGG;DKFZp779N0926	7	1	6	1	0.00076336	9.0379	0	1	0	0	165400	FGG	1448	0	1	0	0	0	0	1	0	-1	-Inf	T&C	NA	2266	FGG
B4DUT7;Q53F90;A0A140VJK6;P49915-2;P49915	GMPS	5	2	4	2	0	11.691	1	0	1	0	214810	GMPS	1427	1	0	1	0	1	1	0	0	0.513214915982949	0.386058432307078	T&C	T&C	8833	GMPS
B4DEX8;A0A140VJP5;P31153-2;P31153	MAT2A	9	6	18.5	12	0	66.233	6	0	6	0	11306000	MAT2A	430	6	0	6	0	6	6	0	0	1.83323930040157	1.50635266602479	T	T	4144	MAT2A
A0A140VJQ4;P04181;P04181-2	OAT	4	6	17.8	8	0	44.465	4	0	4	0	4660600	OAT	697	4	0	4	0	4	4	0	0	1.43771161403203	1.15527822547791	T	T	4942	OAT
B3KQ51;Q8WZ56;Q6I9T8;Q5U0I7;B3KUN1;B3KRM2;A0A140VJS0;P67775-2;P67775;P62714;E5RFI3;E5RHP4;E7ESG8;E5RHC1	PPP2CA;PPP2CB	21	3	16.4	5	0	36.119	1	0	4	0	2333300	PPP2CA	944	1	0	4	0	1	4	0	0	0.513214915982949	1.15527822547791	T&C	T	5515	PPP2CA;PPP2CB
Q59GS3;A0A140VJS3;P62195-2;P62195;J3QLH6;J3KRP2;J3QSA9;J3QQM1	PSMC5	14	8	33	15	0	124.26	5	0	10	0	10086000	PSMC5	466	5	0	10	0	5	10	0	0	1.64898789769305	2.02438415862696	T	T	5705	PSMC5
A0A140VJW5;P14868;D3DP78;P14868-2;Q53T60;H7BZ35	DARS	11	18	41.1	26	0	160.37	12	0	14	0	15666000	DARS	348	12	0	14	0	12	14	0	0	2.61511614864699	2.40475452601698	T	T	1615	DARS
A0A140VJX1;P24752;H0YEL7	ACAT1	6	8	25.3	15	0	175	9	0	6	0	9783600	ACAT1	479	9	0	6	0	9	6	0	0	2.27650974204985	1.50635266602479	T	T	38	ACAT1
A0A140VK12;Q9UBF2-2;Q9UBF2;Q9NUP3;B3KND4;Q9H9B7	COPG2	6	2	6.8	1	0	14.016	1	0	0	0	275690	COPG2	1406	1	0	0	0	1	0	0	0	0.513214915982949	-Inf	T&C	NA	26958	COPG2
B4DVZ8;A0A140VK27;P09960-3;P09960-2;P09960-4;P09960	LTA4H	8	5	11.1	8	0	36.068	5	0	3	0	1042500	LTA4H	1172	5	0	3	0	5	3	0	0	1.64898789769305	0.941447817644887	T	T&C	4048	LTA4H
G5E9R5;A0A140VK37;Q59EH3;P24666-4;P24666;F2Z2Q9;O75702;D3YTI2;P24666-3;P24666-2	ACP1	10	2	23.8	3	0	13.523	2	0	1	0	3190000	ACP1	838	2	0	1	0	2	1	0	0	0.890994640155679	0.386058432307078	T&C	T&C	52	ACP1
E9PM69;R4GNH3;A0A140VK42;P17980;A8K781;E9PMD8;E9PKD5;E9PN50	PSMC3	9	10	38.3	12	0	129.86	7	0	5	0	6710200	PSMC3	585	7	0	5	0	7	5	0	0	1.99660195719278	1.34146828128301	T	T	5702	PSMC3
Q6IB71;A0A140VK43;P25788-2;P25788;G3V4X5	PSMA3	5	4	18.8	4	0	25.895	2	0	2	0	5659700	PSMA3	632.5	2	0	2	0	2	2	0	0	0.890994640155679	0.690315500867385	T&C	T&C	5684	PSMA3
A0A140VK44;G3V5Z7;P60900;G3V295;G3V3I1;P60900-2;G3V3U4	PSMA6	13	7	34.6	9	0	48.372	5	0	4	0	9613200	PSMA6	485	5	0	4	0	5	4	0	0	1.64898789769305	1.15527822547791	T	T	5687	PSMA6
Q53FT8;A0A140VK45;P20618;Q59GN1	PSMB1	4	2	11.6	2	0.00077519	10.673	2	0	0	0	2166100	PSMB1	964	2	0	0	0	2	0	0	0	0.890994640155679	-Inf	T&C	NA	5689	PSMB1
B4DFL3;A0A140VK46;P28070	PSMB4	3	2	16.8	3	0	20.463	2	0	1	0	2741900	PSMB4	882	2	0	1	0	2	1	0	0	0.890994640155679	0.386058432307078	T&C	T&C	5692	PSMB4
B2R5U1;A0A140VK49;Q59FF0;Q7KZF4;B3KU67;B4E299;I6TRR8	SND1	8	22	33.8	34	0	204.76	18	0	16	0	12601000	SND1	401	18	0	16	0	18	16	0	0	3.11937075820676	2.56293619439116	T	T	27044	SND1
A0A140VK53;Q9UQ35;O60382;Q9UQ35-2	SRRM2;KIAA0324	17	24	12.8	37	0	288.52	23	0	14	0	5321300	SRRM2	654	23	0	14	0	23	14	0	0	3.43645815016255	2.40475452601698	T	T	23524	SRRM2
F2Z393;A0A140VK56;P37837	TALDO1	4	3	11	3	0	18.429	3	0	0	0	2400800	TALDO1	938	3	0	0	0	3	0	0	0	1.19009729646515	-Inf	T	NA	6888	TALDO1
Q59HF3;A0A140VK65;P21281;H0YC04;C9JNS9;B4DFM5;Q71UA2;B4DWH7;C9JL73;P15313	ATP6V1B2;ATP6V1B1;ATP6B1	10	2	9.7	2	0	21.229	1	0	1	0	1020500	ATP6V1B2	1178	1	0	1	0	1	1	0	0	0.513214915982949	0.386058432307078	T&C	T&C	526	ATP6V1B2;ATP6B1;ATP6V1B1
A0A140VK70;P35998;Q75L23;A0A1W2PQS1;P35998-2	PSMC2	7	13	36.5	14	0	131.61	9	0	5	0	9105500	PSMC2	497	9	0	5	0	9	5	0	0	2.27650974204985	1.34146828128301	T	T	5701	PSMC2
C9JJ34;C9JDM3;B7Z6U1;A0A140VK94;B4DE76;F6WQW2;P43487-2;P43487	RANBP1	8	1	6.7	1	0.0013699	6.515	1	0	0	0	3520400	RANBP1	802	1	0	0	0	1	0	0	0	0.513214915982949	-Inf	T&C	NA	5902	RANBP1
A0A140VKF2;O00487;Q4ZG77;Q53TH1	PSMD14	4	2	6.5	4	0	14.601	2	0	2	0	3992400	PSMD14	755	2	0	2	0	2	2	0	0	0.890994640155679	0.690315500867385	T&C	T&C	10213	PSMD14
A0A158RFU6;P51149;B4DPH9;C9J592;C9J8S3;C9IZZ0	RAB7A	9	7	45.4	12	0	184.97	5	0	7	0	22596000	RAB7A	289	5	0	7	0	5	7	0	0	1.64898789769305	1.65431054741189	T	T	7879	RAB7A
A0A1B0GVU9;H7C0R3;Q9H3A5;Q9BUZ3;B4DDN1;Q96AW5;B4DNN3;Q53HS0;A8K3A8;P47897-2;P47897	QARS	17	6	8.4	6	0	38.161	4	0	2	0	23865000	QARS	278	4	0	2	0	4	2	0	0	1.43771161403203	0.690315500867385	T	T&C	5859	QARS
A0A1B0GW05		1	1	1.9	2	0	23.26	1	0	1	0	588840	A0A1B0GW05	1292	1	0	1	0	1	1	0	0	0.513214915982949	0.386058432307078	T&C	T&C	NA
A0A1B4Z394;Q9NRH3;P23258;K7EKE5;K7EIS0	TUBG2;TUBG1	5	2	4.8	2	0	12.965	2	0	0	0	682100	TUBG2	1270	2	0	0	0	2	0	0	0	0.890994640155679	-Inf	T&C	NA	27175	TUBG2;TUBG1
C9J6N5;C9JQ40;C9JW51;A0A1C7CYX8;Q9H098;Q9H098-2;C9JYP1;C9J6Y8;X6RET8;C9JP05;C9J3Q3	FAM107B	11	2	20.2	1	0	12.249	0	0	1	0	2269200	FAM107B	951	0	0	1	0	0	1	0	0	-Inf	0.386058432307078	NA	T&C	83641	FAM107B
Q53ET2;Q59GB4;A0A1C7CYX9;Q16555-2;Q16555;Q8NAN9;Q86U75	DPYSL2	7	4	7.9	4	0	36.28	2	0	2	0	11872000	DPYSL2	410	2	0	2	0	2	2	0	0	0.890994640155679	0.690315500867385	T&C	T&C	1808	DPYSL2
A0A1L1UHR1;P21796;B3KTS5;C9JI87;B4DEI3	VDAC1	5	16	66.1	42	0	279.3	19	0	22	1	111610000	VDAC1	114	19	0	22	1	19	22	0	1	3.18860901012475	1.95419631038688	T	T	7416	VDAC1
A0A1P8C958;Q00653-4;Q00653;D3DR86;Q00653-3	NFKB2	5	3	4	3	0	43.549	3	0	0	0	759300	NFKB2	1249	3	0	0	0	3	0	0	0	1.19009729646515	-Inf	T	NA	4791	NFKB2
A0A1S5UZ07;Q9Y490	TLN1	2	4	1.8	4	0	36.646	4	0	0	0	255840	TLN1	1413	4	0	0	0	4	0	0	0	1.43771161403203	-Inf	T	NA	7094	TLN1
A0A1S5UZ25;Q9Y316-2;Q9Y316;Q9Y316-3	MEMO1	4	1	5.3	1	0.00075643	8.6088	0	0	1	0	787210	MEMO1	1241	0	0	1	0	0	1	0	0	-Inf	0.386058432307078	NA	T&C	51072	MEMO1
Q2L6I2;A0A1U9X609;Q8NE71-2;Q8NE71;Q59F96;H0YGW7	ABCF1	11	9	13.6	15	0	112.92	10	0	5	0	6065000	ABCF1	611	10	0	5	0	10	5	0	0	2.39842453268257	1.34146828128301	T	T	23	ABCF1
A0A1U9X7J2;N0E4C7;Q5SRQ6;P67870;N0E466;Q5SRQ3;N0E472;A0A0G2JM12	CSNK2B;CSNK2B-LY6G5B-1181;CSNK2B-LY6G5B--991	8	2	9.4	3	0	18.004	2	0	1	0	4439600	CSNK2B	713	2	0	1	0	2	1	0	0	0.890994640155679	0.386058432307078	T&C	T&C	1460	CSNK2B
A0A1U9X8Y4;Q5SRT3;Q53FB0;O00299	CLIC1	4	4	19.6	6	0	35.662	4	0	2	0	5572400	CLIC1	638	4	0	2	0	4	2	0	0	1.43771161403203	0.690315500867385	T	T&C	1192	CLIC1
B4DYH4;A0A1U9XBF2;A0A1U9XBE3;A0A1U9XBE1;A0A1U9XBE0;A0A1U9XBD9;A0A1U9XBD4;A0A1U9XBC3;A0A1U9XBC2;A0A1U9XBC1;A0A1U9XBC0;A0A1U9XBB2;Q14676-2;Q14676;Q14676-3	MDC1	15	3	3.4	3	0	22.918	0	0	3	0	348370	MDC1	1369	0	0	3	0	0	3	0	0	-Inf	0.941447817644887	NA	T&C	9656	MDC1
H7C2Y2;A0A1W2PQ29;A0A1W2PPI8;B7ZAP3;B7Z1N3;A0A1W2PRH2;A0A1W2PQ52;A0A1W2PQN1;A0A1W2PP13;F6W983;A0A1W2PPQ7;B7Z3L1;B7Z1F1;A0A1W2PRZ8;A0A1W2PR92;A0A1W2PP53;A0A1W2PP57;A0A1W2PPC3;A0A1W2PPS0;A0A1W2PPR6;A0A1W2PNP0;Q969N2-3;Q969N2-2;Q969N2-4;Q969N2-6;Q969N2-5;Q969N2	PIGT	27	1	4.7	1	0.0007326	7.7541	1	0	0	0	788550	PIGT	1240	1	0	0	0	1	0	0	0	0.513214915982949	-Inf	T&C	NA	51604	PIGT
Q9Y6G0;A0A1W2PP04;Q9Y388	RBMX2	3	1	4.3	1	0.00071174	7.038	1	0	0	0	943470	RBMX2	1194	1	0	0	0	1	0	0	0	0.513214915982949	-Inf	T&C	NA	51634	RBMX2
B4DGY1;H0Y8E4;B4DK94;E9PH70;A0A1W2PPB7;Q9ULH0-3;Q9ULH0-2;Q9ULH0-4;Q9ULH0	KIDINS220	9	1	1	1	0.0032873	6.1397	0	0	1	0	54203	KIDINS220	1485	0	0	1	0	0	1	0	0	-Inf	0.386058432307078	NA	T&C	57498	KIDINS220
A0A1W2PPH1;A0A1W2PQH3;P23368;A0A1W2PQ37;A0A1W2PQF8;A0A1W2PR68;A0A1W2PQT3;A0A1W2PQY8;P23368-2	ME2	13	4	7.5	4	0	28.015	2	0	2	0	1889800	ME2	1014	2	0	2	0	2	2	0	0	0.890994640155679	0.690315500867385	T&C	T&C	4200	ME2
C9J4M6;B4DH29;A0A1W2PPT5;C9J2Y9;B4DHJ3;P30876;B4DR40	POLR2B	7	8	7.9	10	0	53.801	5	0	5	0	1411300	POLR2B	1102	5	0	5	0	5	5	0	0	1.64898789769305	1.34146828128301	T	T	5431	POLR2B
E9PJA7;Q6DCA8;A0A1W2PQ43;E9PK09;E9PQN2;E9PKI6;E9PK91;Q9NYF8-4;Q9NYF8-3;Q9NYF8-2;Q9NYF8	BCLAF1	12	3	8.1	4	0	20.875	2	0	2	0	4709100	BCLAF1	693	2	0	2	0	2	2	0	0	0.890994640155679	0.690315500867385	T&C	T&C	9774	BCLAF1
A0A1X7SBZ2;A0A1W2PQ51;Q59F66;Q92841-1;Q92841-3;Q92841;Q92841-2;B4DZQ7	DDX17	10	18	40.3	35	0	221.85	19	0	15	1	27175000	DDX17	256	19	0	15	1	19	15	0	1	3.18860901012475	1.48601221774061	T	T	10521	DDX17
E7ESD9;A8K3I2;E7EN38;Q32P42;A0A1W2PQ90;Q92878-3;Q92878;Q92878-2	RAD50	8	1	1.8	1	0.0084306	5.9765	1	0	0	0	92765	RAD50	1469	1	0	0	0	1	0	0	0	0.513214915982949	-Inf	T&C	NA	10111	RAD50
B4E0X8;B4DWL1;A0A1Z1G4M2;E9PEB5;B4DT31;Q96AE4;Q96AE4-2;Q6PJY1;Q59FU3	FUBP1	10	3	4.9	2	0	17.796	1	0	1	0	964880	FUBP1	1187	1	0	1	0	1	1	0	0	0.513214915982949	0.386058432307078	T&C	T&C	8880	FUBP1
Q05C05;A0A223PQH6;A6NEM2;P51610-3;P51610-2;P51610;P51610-4	HCFC1	7	2	3.8	3	0	11.734	2	0	1	0	1188600	HCFC1	1136	2	0	1	0	2	1	0	0	0.890994640155679	0.386058432307078	T&C	T&C	3054	HCFC1
A0A248RGE3;Q5RKT7;B2RDW1;P62979;Q8WYN9;A0A2R8Y422;J3QS39;J3QTR3;F5H6Q2;F5GYU3;F5H2Z3;F5H265;Q5UGI3;B4DV12;F5H388;F5H747;F5GXK7;J3QKN0;Q5U5U6;Q5PY61;Q9UFQ0;Q96C32;Q96MH4;L8B4I8;L8B196;Q96H31;L8B4R0;A8K674;L8B4Z6;L8B4M0;L8B4J3;Q66K58;Q59EM9;P0CG47;P0CG48	RPS27A;HEL112;UBB;UBC;DKFZp434K0435;UbC	40	3	46.2	9	0	199.7	5	0	4	0	87818000	RPS27A	125	5	0	4	0	5	4	0	0	1.64898789769305	1.15527822547791	T	T	6233	RPS27A;UBC;UBB;UbC;DKFZp434K0435
A0A286YFM8;A0A286YFL2;A0A286YFA2;A0A286YF22;A0A2C9F2M7;O43175;A0A286YER3;A0A286YFC8;A0A286YFB2;B3KSC3;V9HW79;A0A286YF34	PHGDH;HEL-S-113	17	4	19.7	7	0	48.828	4	0	3	0	6780100	PHGDH	581	4	0	3	0	4	3	0	0	1.43771161403203	0.941447817644887	T	T&C	26227	PHGDH
A0A2H4G024		1	1	7.7	1	0.00070225	6.8395	1	0	0	0	279210	A0A2H4G024	1404	1	0	0	0	1	0	0	0	0.513214915982949	-Inf	T&C	NA	NA
A0A2P9AAP7		1	2	2.4	9	0	31.573	6	0	3	0	16717000	A0A2P9AAP7	341	6	0	3	0	6	3	0	0	1.83323930040157	0.941447817644887	T	T&C	NA	dnaK
A0A2P9ABD4		1	1	3.2	3	0.0033003	6.1628	2	0	1	0	10517000	A0A2P9ABD4	452	2	0	1	0	2	1	0	0	0.890994640155679	0.386058432307078	T&C	T&C	NA
A0A2P9AE97		1	1	7.7	1	0.0032787	6.0893	0	0	1	0	4489600	A0A2P9AE97	708	0	0	1	0	0	1	0	0	-Inf	0.386058432307078	NA	T&C	NA
A0A2P9ALX2		1	1	3.2	1	0.00080515	11.58	0	0	0	1	928400	A0A2P9ALX2	1196	0	0	0	1	0	0	0	1	-Inf	-1	NA	T&C	NA
A0A2P9AW38		1	1	4.6	1	0.00071891	7.2597	0	0	0	1	427420	A0A2P9AW38	1345	0	0	0	1	0	0	0	1	-Inf	-1	NA	T&C	NA
A0A2P9AX36		1	1	4.3	1	0.0083871	5.9391	0	0	0	1	3295200	A0A2P9AX36	828	0	0	0	1	0	0	0	1	-Inf	-1	NA	T&C	NA
Q4U3K8;A0A2R4CIF1;B4DLK5;Q5TZV6;Q53TK1;Q16678	CYP1B1	6	1	5.6	1	0.00070522	6.9139	1	0	0	0	490400	CYP1B1	1322	1	0	0	0	1	0	0	0	0.513214915982949	-Inf	T&C	NA	1545	CYP1B1
A0A2R8Y3X5;E5KLK0;E5KLM2;A0A2R8YE78;C9JMB8;E5KLM0;E5KLJ9;E5KLM1;E5KLL9;O60313-13;O60313;O60313-9;O60313-11;O60313-2;O60313-10;Q6PEK6;A0A2R8Y4G4;A0A2R8Y4Q3;A0A2R8YE54;A0A2R8YD53;A0A2R8YFD1;A0A2R8YGE5;A0A2R8YDM2	OPA1	23	2	2.8	3	0	12.793	1	0	2	0	725270	OPA1	1260	1	0	2	0	1	2	0	0	0.513214915982949	0.690315500867385	T&C	T&C	4976	OPA1
Q9UJU1;Q9UJZ2;Q9UJZ6;Q9UK20;Q6PJT4;Q6PKD3;Q05CU6;B7Z437;B7Z2S7;A0A2R8Y7M3;B7Z5V2;V9HWC0;B0YJ88;V9HW42;Q6NUR7;E7EQR4;B2R6J2;A0A2R8Y5S7;J7M2B1;P35241-4;P26038;P35241;P15311;P35241-5;Q9UJZ8;Q9UJZ7	VIL2;MSN;RDX;HEL70;HEL-S-105;EZR;EZR-ROS1	26	3	19.9	4	0	18.168	2	0	2	0	9825400	VIL2	475	2	0	2	0	2	2	0	0	0.890994640155679	0.690315500867385	T&C	T&C	5962	RDX;EZR;MSN;EZR-ROS1;VIL2
A0A2R8Y6J3;B3KTM6;A2RUM7;P46777	RPL5	7	2	51.7	4	0	175.87	2	0	2	0	11392000	RPL5	426	2	0	2	0	2	2	0	0	0.890994640155679	0.690315500867385	T&C	T&C	6125	RPL5
B7ZAF6;B4DRV2;A0A2R8YDQ9;E5KS60;E5KS55;Q6N0B1;A0A2R8Y6Y7;Q9P2R7-2;Q9P2R7;Q7Z503;B7Z9S6;A0A0S2Z511;B4DY87;Q9Y4T0;Q5T9Q5	SUCLA2;DKFZp686D0880;DKFZp564P2062	23	6	14.1	4	0	37.506	2	0	2	0	4200700	SUCLA2	738	2	0	2	0	2	2	0	0	0.890994640155679	0.690315500867385	T&C	T&C	8803	SUCLA2;DKFZp686D0880
E9PMM7;D6R910;A0A2R8Y7S9;B7Z2K7;B7Z3B5;B4DKZ2;B4DG22;B1AXG1;B7ZB17;E9PGT3;F2Z2J1;Q15418-3;Q15418-4;Q15349;Q15418;P51812;Q15349-3;Q15418-2;Q15349-2	RPS6KA1;RPS6KA2;RPS6KA3	19	1	14.3	1	0.0007278	7.547	1	0	0	0	3408500	RPS6KA1	817	1	0	0	0	1	0	0	0	0.513214915982949	-Inf	T&C	NA	6196	RPS6KA1;RPS6KA2;RPS6KA3
A0A2R8Y811;P62263;E5RH77	RPS14	4	8	41.3	38	0	201.1	16	2	17	3	613770000	RPS14	22	16	2	17	3	16	17	2	3	1.38508744178369	0.635965404155259	T	T&C	6208	RPS14
A0A2R8Y851;P62273;P62273-2;A0A2R8Y6P7;A0A087WTT6	RPS29	5	3	21.8	19	0	58.296	4	7	5	3	3.81e+08	RPS29	43	4	7	5	3	4	5	7	3	-1.56228838596797	-0.658531718716992	C	T&C	6235	RPS29
A0A2R8YF43;A0A2R8YD58;E7EU96;Q5U5J2;P68400;A0A2R8Y4D6;A0A2R8Y4H0;A0A2R8Y5A0;Q2I0Y7;B2R6D7;B5BUH5;Q8NEV1;V9GYA2;A0A2R8YDP2;A0A2R8YFU2	CSNK2A1;CSNK2A3	26	5	22.3	5	0	38.078	2	0	3	0	7727100	CSNK2A1	541	2	0	3	0	2	3	0	0	0.890994640155679	0.941447817644887	T&C	T&C	1457	CSNK2A1;CSNK2A3
B4E2I4;E1CEI4;Q14TF0;A0A2R8YEL6;P48506;A0A0C4DGB2;A0A2R8Y648	GCLC	7	2	3.1	2	0.00078864	11.101	2	0	0	0	356950	GCLC	1365	2	0	0	0	2	0	0	0	0.890994640155679	-Inf	T&C	NA	2729	GCLC
A0A2U3TZL8;H7BYN4;Q02241-2;Q02241;Q02241-3	KIF23	8	3	6.3	3	0	21.277	2	0	1	0	535240	KIF23	1310	2	0	1	0	2	1	0	0	0.890994640155679	0.386058432307078	T&C	T&C	9493	KIF23
A0A2U8J8U9		1	1	10.9	4	0.00069832	6.7683	1	1	1	1	19396000	A0A2U8J8U9	308	1	1	1	1	1	1	1	1	-0.486785084017051	-0.613941567692922	T&C	T&C	NA
A0A2U8J8Z6		1	1	9.2	1	0.0033156	6.2137	0	0	0	1	887440	A0A2U8J8Z6	1205	0	0	0	1	0	0	0	1	-Inf	-1	NA	T&C	NA
A0A2U8J978;B6EDE2	HEL180	2	1	6.7	4	0.0083601	5.9019	1	1	1	1	564190000	HEL180	24	1	1	1	1	1	1	1	1	-0.486785084017051	-0.613941567692922	T&C	T&C	NA	HEL180;IgH
F8WC54;A0AVL1;Q13443-2;Q13443	ADAM9	4	1	2.2	1	0.00072833	7.5983	1	0	0	0	190790	ADAM9	1438	1	0	0	0	1	0	0	0	0.513214915982949	-Inf	T&C	NA	8754	ADAM9
A0JLS5;J3KNP2;Q12788	TBL3	4	10	22.6	10	0	94.291	7	0	3	0	3347300	TBL3	824	7	0	3	0	7	3	0	0	1.99660195719278	0.941447817644887	T	T&C	10607	TBL3
A0MNN4;Q2TAY7;Q2TAY7-2	SMU1	3	7	15.2	13	0	58.32	8	0	5	0	6068300	SMU1	610	8	0	5	0	8	5	0	0	2.14333359787266	1.34146828128301	T	T	55234	SMU1
B2R9I9;A0MNP2;Q96DI7;Q96DI7-2;Q9NSS8	WDR57;SNRNP40;DKFZp434D199	5	4	12	6	0	27.191	4	0	2	0	5189200	WDR57	662	4	0	2	0	4	2	0	0	1.43771161403203	0.690315500867385	T	T&C	9410	SNRNP40
A0N5G1;P0DOX7;P01602	V<kappa>1;IGKV1-5	3	1	9.5	2	0.00068823	6.6159	0	1	0	1	3707500	V<kappa>1	778	0	1	0	1	0	0	1	1	-1	-1	T&C	T&C	NA	IGKV1-5
A1A4F3;B7Z8P7;Q9HD40-3;Q9HD40	SEPSECS	4	1	2.3	1	0.0084197	5.9553	0	0	1	0	647030	SEPSECS	1277	0	0	1	0	0	1	0	0	-Inf	0.386058432307078	NA	T&C	51091	SEPSECS
Q86W20;B1AN99;A1A508;Q8N2U3;Q7Z5F4;P35030-5;P35030-3;P35030-2;P35030-4;P35030	PRSS1;PRSS3	10	1	15.5	3	0	16.697	1	1	0	1	2271200	Q86W20	950	1	1	0	1	1	0	1	1	-0.486785084017051	-1	T&C	T&C	5646	PRSS3
Q96DV6;A2A3R6;P62753;A2A3R5	RPS6	6	9	34.9	32	0	139.29	11	3	12	6	387670000	RPS6	41	11	3	12	6	11	12	3	6	0.510834885131006	-0.580286013511683	T&C	T&C	6194	RPS6
A2IPI6		1	1	14.2	2	0.0020284	6.3734	0	1	1	0	2084400	A2IPI6	976	0	1	1	0	0	1	1	0	-1	0.386058432307078	T&C	T&C	NA
A2J1N8		1	1	14.7	8	0.00076805	9.6118	2	3	1	2	132930000	A2J1N8	98	2	3	1	2	2	1	3	2	-1.10900535984432	-1.19890406841408	T&C	T&C	NA
A2J1N9		1	1	11.5	2	0.00074738	8.2387	0	1	0	1	2960500	A2J1N9	863	0	1	0	1	0	0	1	1	-1	-1	T&C	T&C	NA
A2NZ55		1	1	5.3	4	0.0039318	6.0856	1	2	0	1	18974000	A2NZ55	311	1	2	0	1	1	0	2	1	-1.07174758473821	-1	T&C	T&C	NA
H3BUD9;H3BS49;H3BVH7;H3BN55;A2RU94;P51159-2;O00194;P51159	RAB27A;RAB27B	8	1	8.4	1	0.00068966	6.6223	1	0	0	0	592720	RAB27A	1290	1	0	0	0	1	0	0	0	0.513214915982949	-Inf	T&C	NA	5873	RAB27A;RAB27B
B4DJ00;A2RUU9;B9EIS5;D3DSQ0;Q15154-4;Q15154-2;Q15154-5;Q15154	PCM1	8	1	1.3	1	0.0039216	6.0693	1	0	0	0	121080	PCM1	1458	1	0	0	0	1	0	0	0	0.513214915982949	-Inf	T&C	NA	5108	PCM1
Q6NUN2;A3F769;A3F768;O15226;O15226-2;A2I829	NKRF;NRF	12	6	10.3	6	0	46.431	4	0	2	0	1097900	NKRF	1164	4	0	2	0	4	2	0	0	1.43771161403203	0.690315500867385	T	T&C	55922	NKRF;NRF
Q6LEU2;A3KLL5;P05026-2;P05026;B7Z9S8;A6NGH2	ATP1B1	8	15	44.9	42	0	205.24	26	0	16	0	514760000	ATP1B1	27	26	0	16	0	26	16	0	0	3.59787731305233	2.56293619439116	T	T	481	ATP1B1
Q4VB24;B2R984;A3R0T8;P10412;A3R0T7	HIST1H1E	8	3	32.9	5	0	28.924	1	1	2	1	56484000	HIST1H1E	156	1	1	2	1	1	2	1	1	-0.486785084017051	-0.309684499132615	T&C	T&C	3008	HIST1H1E
C9J1Z8;A4D0Z3;B4DLJ3;P84085	ARF5	4	1	50.7	1	0.0039293	6.0854	0	0	1	0	0	ARF5	1536	0	0	1	0	0	1	0	0	-Inf	0.386058432307078	NA	T&C	381	ARF5
A4D177;Q13185;C9JMM0;B8ZZ43;S4R2Y4	CBX3	5	3	20.8	5	0	30.992	4	0	1	0	10376000	CBX3	457	4	0	1	0	4	1	0	0	1.43771161403203	0.386058432307078	T	T&C	11335	CBX3
E9PC15;B4E2Z8;A4D1U5;Q53H12;A0A0G2JLG5;E9PG39;B4DR72	AGK;FLJ10842	7	2	8.6	3	0	37.909	1	0	2	0	957340	AGK	1190	1	0	2	0	1	2	0	0	0.513214915982949	0.690315500867385	T&C	T&C	55750	AGK
A4D1V4;Q9BYC8	MRPL32	2	3	22.3	4	0	37.487	1	0	2	1	8564900	MRPL32	515	1	0	2	1	1	2	0	1	0.513214915982949	-0.309684499132615	T&C	T&C	64983	MRPL32
A4D275;O15143;C9JEY1;C9K057;A0A1W2PNV4;C9J4Z7;F8VXW2;C9JQM8;C9JFG9;C9J6C8	ARPC1B	22	10	39.2	11	0	95.126	5	0	6	0	20943000	ARPC1B	296	5	0	6	0	5	6	0	0	1.64898789769305	1.50635266602479	T	T	10095	ARPC1B
B4DUD6;Q8TC62;E7ES33;Q3LIE9;A4GYY8;A8K3D0;E7EPK1;Q16181-2;Q16181;Q59EY4;B4DNE4;A0A024RA87;G3V1Q4;A0A023T695;B4DPQ6;Q3B7A3	SEPT7;Nbla02942;DKFZp686F17268	22	7	23.9	12	0	77.83	5	0	7	0	10126000	SEPT7	464	5	0	7	0	5	7	0	0	1.64898789769305	1.65431054741189	T	T	989	SEPT7;DKFZp686F17268;Nbla02942
B4DFY5;A4QPA9;Q02750-2;Q02750;A0A1B0GUL7;P36507	MAP2K1;MAP2K2	6	2	5.7	2	0.00078678	11.075	1	0	1	0	1289300	MAP2K1	1119	1	0	1	0	1	1	0	0	0.513214915982949	0.386058432307078	T&C	T&C	5604	MAP2K1;MAP2K2
A4VCI1;Q96NY3;Q96KC8	DNAJC1	3	3	14.3	4	0	35.943	3	0	1	0	1669900	DNAJC1	1051	3	0	1	0	3	1	0	0	1.19009729646515	0.386058432307078	T	T&C	64215	DNAJC1
Q6NSB2;E9PFZ2;B7Z5Q2;Q1L857;A8K5A4;A5PL27;P00450;CON__ENSEMBL:ENSBTAP00000031900	CP	8	2	11.2	3	0	22.466	0	2	0	1	1803300	CP	1029	0	2	0	1	0	0	2	1	-1.58496250072116	-1	C	T&C	1356	CP
H3BMZ2;B4DYL7;A5YKK6-3;A5YKK6-2;A5YKK6	CNOT1	5	1	2.5	2	0.0007593	8.7376	1	0	1	0	85959	CNOT1	1474	1	0	1	0	1	1	0	0	0.513214915982949	0.386058432307078	T&C	T&C	23019	CNOT1
A6ND22;Q9Y3D3-2;Q9Y3D3	MRPS16	3	2	31.3	5	0	14.71	3	0	2	0	8605100	MRPS16	513	3	0	2	0	3	2	0	0	1.19009729646515	0.690315500867385	T	T&C	51021	MRPS16
A6NEM5;Q92643;B1AK81;Q92643-2	PIGK	4	2	6.9	2	0	11.989	1	0	1	0	720470	PIGK	1263	1	0	1	0	1	1	0	0	0.513214915982949	0.386058432307078	T&C	T&C	10026	PIGK
A6NHL2-2;A6NHL2	TUBAL3	2	1	11.3	2	0.00073475	7.7743	1	0	1	0	834810	TUBAL3	1224	1	0	1	0	1	1	0	0	0.513214915982949	0.386058432307078	T&C	T&C	79861	TUBAL3
A6NHQ2	FBLL1	1	1	6.6	2	0.00072098	7.2864	1	0	1	0	0	FBLL1	1536	1	0	1	0	1	1	0	0	0.513214915982949	0.386058432307078	T&C	T&C	NA	FBLL1
A6NKB8;Q7RU04;Q9H4A4;A0A087WUS4;A0A087WU27	RNPEP	6	4	8	4	0	31.918	3	0	1	0	1505400	RNPEP	1087	3	0	1	0	3	1	0	0	1.19009729646515	0.386058432307078	T	T&C	6051	RNPEP
B4DZH4;J3KNE0;Q7Z3J3;A6NKT7	RGPD3;RGPD4	4	1	3.6	1	0.0006993	6.7774	0	0	1	0	376820	RGPD3	1359	0	0	1	0	0	1	0	0	-Inf	0.386058432307078	NA	T&C	285190	RGPD3;RGPD4
A6NLM8;P51571	SSR4	2	1	7.4	1	0.0013689	6.515	0	0	1	0	3538600	SSR4	796	0	0	1	0	0	1	0	0	-Inf	0.386058432307078	NA	T&C	6748	SSR4
A7BI36;Q9P2E9-3;Q9P2E9;A2A2S5;Q32NB1	RRBP1	9	5	4.3	8	0	41.439	6	0	2	0	565480	RRBP1	1301	6	0	2	0	6	2	0	0	1.83323930040157	0.690315500867385	T	T&C	6238	RRBP1
G3XAN4;Q6FHL3;A8K032;Q15629-2;Q15629;Q6FHU7	TRAM1	6	2	6.2	2	0.00079936	11.42	1	0	1	0	2889500	TRAM1	867	1	0	1	0	1	1	0	0	0.513214915982949	0.386058432307078	T&C	T&C	23471	TRAM1
A8K048;V9HW29;M1V490;M1VRN1;M1VPF9;M1VKJ2;M1VE91;C1PHA2;P33176;D3DRX6;M1V481;Q6P164;Q2TA90;Q6PJC4;Q66K46;Q6PKD1;A0A0G2JMZ6;A1L179;M1VPF7;J3KNA1;B7Z2M7;M1VRN0;M1VKI9;B2RCP3;B0I1S7;M1VE89;O60282;Q12840	HEL-S-61;KIF5B-RET(NM_020630)_K22;R12;KIF5B-RET(NM_020630)_K23;R12;KIF5B-RET(NM_020975)_K22;R12;KIF5B-RET(NM_020975)_K23;R12;KIF5B-RET(NM_020630)_K24;R11;KIF5B-ALK;KIF5B;KIF5B-ALK_K17;A20;KIF5C;KIF5B-RET(NM_020630)_K15;R12;KIF5A;KIF5B-RET(NM_020975)_K15;R12;KIF5B-RET(NM_020630)_K16;R12;KIF5B-RET(NM_020975)_K16;R12	34	7	9.2	8	0	58.859	5	0	3	0	1761500	HEL-S-61	1035	5	0	3	0	5	3	0	0	1.64898789769305	0.941447817644887	T	T&C	3799	KIF5B;KIF5C;HEL-S-61;KIF5A;KIF5B-RET(NM_020630)_K23;R12;KIF5B-RET(NM_020975)_K15;R12
D6R967;B4DFH3;H0Y9D8;B4DR66;A8K0P2;Q9H2U2-6;Q9H2U2-3;Q9H2U2;Q9H2U2-2	PPA2	9	1	6.8	1	0.0020394	6.4163	1	0	0	0	906590	PPA2	1201	1	0	0	0	1	0	0	0	0.513214915982949	-Inf	T&C	NA	27068	PPA2
Q96CP5;B3KM34;A8K1E9;O75439;Q9UG64;B3KQ85;G3V0E4;F8WAZ6;B4DM90	PMPCB;DKFZp586I1223	11	4	9.8	3	0	25.118	3	0	0	0	1678600	PMPCB	1049	3	0	0	0	3	0	0	0	1.19009729646515	-Inf	T	NA	9512	PMPCB;DKFZp586I1223
A8K201;Q9Y3B9	RRP15	2	2	8.5	3	0	13.53	2	0	1	0	2715800	RRP15	886	2	0	1	0	2	1	0	0	0.890994640155679	0.386058432307078	T&C	T&C	51018	RRP15
H0YJ50;A8K245;Q99986	VRK1	4	3	20.7	3	0	26.601	3	0	0	0	3410900	VRK1	816	3	0	0	0	3	0	0	0	1.19009729646515	-Inf	T	NA	7443	VRK1
A8K2M0;P43686;P43686-2	PSMC4	3	7	23	8	0	62.06	4	0	4	0	8629800	PSMC4	510	4	0	4	0	4	4	0	0	1.43771161403203	1.15527822547791	T	T	5704	PSMC4
Q2TTR7;A9CB80;A8K2T7;P00533;E7BSV0;E9PFD7;F2YGG7;Q59FL8;Q504U8;B7Z2I3;A0A2D3C337;A0A2D3C335	EGFR	36	8	7.7	10	0	60.677	6	0	4	0	1891400	EGFR	1013	6	0	4	0	6	4	0	0	1.83323930040157	1.15527822547791	T	T	1956	EGFR;SEC61G-EGFR fusion
A8K321;B4DZ55;Q6ZXV5-2;Q6ZXV5	TMTC3	4	1	2.8	1	0.0007722	10.457	0	0	1	0	107610	TMTC3	1463	0	0	1	0	0	1	0	0	-Inf	0.386058432307078	NA	T&C	160418	TMTC3
B7Z1C7;B7Z2F6;B7Z2Z1;B7Z5X3;B7ZLP5;A8K329;Q15424-2;Q15424;Q15424-4;Q15424-3;B7Z959	SAFB	12	5	13.5	5	0	72.556	3	0	2	0	3461200	SAFB	809	3	0	2	0	3	2	0	0	1.19009729646515	0.690315500867385	T	T&C	6294	SAFB
A8K330;Q8IWA0	WDR75	3	3	4.6	3	0	18.739	1	0	2	0	1097600	WDR75	1165	1	0	2	0	1	2	0	0	0.513214915982949	0.690315500867385	T&C	T&C	84128	WDR75
B4DQ79;A8K4G3;A8K379;H0Y3C5;J3KPD6;F6SF04;Q6NUK7;P07948-2;P08631-3;P08631-2;P07948;P08631-4;P08631	HCK;LYN	13	1	2.4	1	0.00077101	10.252	1	0	0	0	838370	HCK	1223	1	0	0	0	1	0	0	0	0.513214915982949	-Inf	T&C	NA	4067	LYN;HCK
F5H1C3;F5H0C8;Q6FHV6;A8K3B0;P09104-2;P09104	ENO2	6	1	30.1	2	0.0007657	9.3659	1	0	1	0	19907000	ENO2	305	1	0	1	0	1	1	0	0	0.513214915982949	0.386058432307078	T&C	T&C	2026	ENO2
Q63HL4;B2R6E5;A8K3B4;Q59ED7;P16435;B4DJI8;H0Y4R2;E7EMD0;B4DDH3;B4DKM8	DKFZp686G04235;POR	11	9	13.1	12	0	63.735	7	0	5	0	3476300	DKFZp686G04235	807	7	0	5	0	7	5	0	0	1.99660195719278	1.34146828128301	T	T	5447	POR
B7Z9L0;A8K3C3;P50991;B7Z2Z8;P50991-2;B7Z2F4	CCT4	6	11	29	22	0	137.92	8	0	14	0	14968000	CCT4	357	8	0	14	0	8	14	0	0	2.14333359787266	2.40475452601698	T	T	10575	CCT4
Q6PKC2;Q86Y74;B4DJ96;A8K3C5;J3KPP4;O95232	CROP;LUC7L3	7	3	17.4	6	0	93.516	4	0	2	0	5398200	CROP	649	4	0	2	0	4	2	0	0	1.43771161403203	0.690315500867385	T	T&C	51747	CROP;LUC7L3
B3KQV6;Q8NB89;B4DE69;B4DQY1;B4DDF7;A8K7B7;A8K3H8;P30153;E9PH38;B4E1Q0	PPP2R1A	10	2	8.8	2	0	14.252	1	0	1	0	1103400	PPP2R1A	1162	1	0	1	0	1	1	0	0	0.513214915982949	0.386058432307078	T&C	T&C	5518	PPP2R1A
B3KSW0;Q53HA5;A8K3L7;B3KY94;O14735-3;O14735	CDIPT	6	1	7	3	0	11.721	2	0	1	0	3798300	CDIPT	771	2	0	1	0	2	1	0	0	0.890994640155679	0.386058432307078	T&C	T&C	10423	CDIPT
A8K4Z2;Q6LES9;A8K3S0;Q59GW7;P40937-2;P40937	RFC5	6	2	11	3	0.00080128	11.475	1	0	2	0	1162200	RFC5	1145	1	0	2	0	1	2	0	0	0.513214915982949	0.690315500867385	T&C	T&C	5985	RFC5
A8K3Z5;Q8NFH5-3;Q8NFH5-2;Q8NFH5	NUP35	4	1	4	1	0.00075815	8.6315	1	0	0	0	1017900	NUP35	1180	1	0	0	0	1	0	0	0	0.513214915982949	-Inf	T&C	NA	129401	NUP35
A8K401;P35232;Q6PUJ7;Q6FHP5;Q53FV0;C9JW96;C9JZ20;E7ESE2;E9PCW0	PHB;HEL-S-54e	13	14	72.1	43	0	241.17	20	0	19	4	122940000	PHB	103	20	0	19	4	20	19	0	4	3.25467597572084	0.449861467186526	T	T&C	5245	PHB;HEL-215
V9HWF5;B2RE56;A8K486;P62937;F8WE65;C9J5S7;B4DM82;Q71V99	HEL-S-69p;PPIA	17	6	42.4	19	0	51.692	10	1	8	0	42404000	HEL-S-69p	188	10	1	8	0	10	8	1	0	1.39842453268257	1.78849589480629	T	T	5478	PPIA
A8K492;P56192;B4DF61;P56192-2;B4E0E9	MARS	13	10	14.9	16	0	137.16	10	0	6	0	6013100	MARS	612	10	0	6	0	10	6	0	0	2.39842453268257	1.50635266602479	T	T	4141	MARS
Q6NZ55;A8K4C8;P26373;P26373-2;J3QSB4	RPL13	10	12	47.4	39	0	153.66	14	3	19	3	338110000	RPL13	49	14	3	19	3	14	19	3	3	0.803470790551767	0.771789562073888	T&C	T&C	6137	RPL13
Q59H57;B4DR70;A8K4H1;Q8TBR3;Q6IBQ5;H3BPE7;Q13344;P35637-2;P35637;Q70T18	FUS	10	5	28	8	0	103.99	4	0	4	0	15601000	FUS	349	4	0	4	0	4	4	0	0	1.43771161403203	1.15527822547791	T	T	2521	FUS
B4DQI7;A8K4I8;Q9BPW8	NIPSNAP1	6	3	14.8	5	0	25.18	3	0	2	0	3226700	NIPSNAP1	833	3	0	2	0	3	2	0	0	1.19009729646515	0.690315500867385	T	T&C	8508	NIPSNAP1
B4E0J9;B3KT70;A8K4Q9;Q2TB90;Q2TB90-3;Q2TB90-2	HKDC1	6	2	4.6	3	0	11.782	2	0	1	0	107320	HKDC1	1464	2	0	1	0	2	1	0	0	0.890994640155679	0.386058432307078	T&C	T&C	80201	HKDC1
Q5QPL9;A8K4T9;Q53GL6;Q9UKM9-2;Q9UKM9;Q5QPM1;B4DSJ1;Q5QPM0;Q5QPM2	RALY	9	10	40.5	27	0	96.154	11	0	16	0	64118000	RALY	147	11	0	16	0	11	16	0	0	2.51083488513101	2.56293619439116	T	T	22913	RALY
Q86XN0;H0YBU8;A8K4V4;H0Y6Y8;B1AL05;Q8N983-4;Q8N983-3;Q8N983-2;Q8N983;Q8N983-6;Q8N983-7	MRPL43	11	1	7.6	1	0.003296	6.1579	0	0	1	0	1036100	MRPL43	1174	0	0	1	0	0	1	0	0	-Inf	0.386058432307078	NA	T&C	84545	MRPL43
Q5QNZ2;Q53GB3;Q08ET0;A8K4W2;P24539	ATP5F1;hCG_39985	5	4	24.1	4	0	122.31	2	0	2	0	7277500	ATP5F1	561	2	0	2	0	2	2	0	0	0.890994640155679	0.690315500867385	T&C	T&C	515	ATP5PB
Q6IAL5;B2R8A1;A8K4W7;P53597;B7Z438	SUCLG1	6	4	15.6	5	0	34.35	2	0	3	0	10025000	SUCLG1	470	2	0	3	0	2	3	0	0	0.890994640155679	0.941447817644887	T&C	T&C	8802	SUCLG1
H3BPC4;H3BQQ9;A8K503;Q7KZS0;B0QYN7;P63279	UBE2I	6	1	18.6	1	0.00071736	7.2417	1	0	0	0	3010100	UBE2I	860	1	0	0	0	1	0	0	0	0.513214915982949	-Inf	T&C	NA	7329	UBE2I
A8K517;P62266;D6RD47	RPS23	6	8	49.7	33	0	83.567	14	1	14	4	411080000	RPS23	36	14	1	14	4	14	14	1	4	1.80347079055177	0.0828264311296206	T	T&C	6228	RPS23
Q53FG5;B1AHB0;A8K521;P33992;B1AHB1;B4DQ39;B3KVF0;B4DVK5	MCM5	11	13	21.9	18	0	90.116	10	0	8	0	6003900	MCM5	614	10	0	8	0	10	8	0	0	2.39842453268257	1.78849589480629	T	T	4174	MCM5
E7EV54;B4DEX7;O15451;A8K548;C9JFV4;B4DR36;Q8IZL8;I3L4P1;I3L445	PELP1	9	2	2.3	2	0.00078064	10.885	2	0	0	0	169190	PELP1	1447	2	0	0	0	2	0	0	0	0.890994640155679	-Inf	T&C	NA	27043	PELP1
D6W5H1;A8K583;Q14966-4;Q14966-3;Q14966;B4DF54;Q14966-2;Q14966-6	ZNF638	10	3	2.8	3	0	22.744	3	0	0	0	274210	ZNF638	1408	3	0	0	0	3	0	0	0	1.19009729646515	-Inf	T	NA	27332	ZNF638
Q59GY3;A8K588;Q13247-3;Q13247;V9HVZ0	SRSF6;HEL-S-91	14	8	28	17	0	76.444	8	0	9	0	33213000	SRSF6	223	8	0	9	0	8	9	0	0	2.14333359787266	1.91125578816992	T	T	6431	HEL-S-91;SRSF6
B5LY69;B5LY71;A8K5J1;P11172-3;P11172;B5LY70;B5LY64;E9PFD2;B5LY67;P11172-2	UMPS	10	2	5.6	2	0	12.278	1	0	1	0	1575200	UMPS	1070	1	0	1	0	1	1	0	0	0.513214915982949	0.386058432307078	T&C	T&C	7372	UMPS
A8K5Q1;Q7L2J0	MEPCE	2	1	2.8	1	0.0052117	6.0371	1	0	0	0	172610	MEPCE	1445	1	0	0	0	1	0	0	0	0.513214915982949	-Inf	T&C	NA	56257	MEPCE
A8K5W7;Q9NSE4	IARS2	2	12	17	17	0	88.594	8	0	9	0	5363100	IARS2	651	8	0	9	0	8	9	0	0	2.14333359787266	1.91125578816992	T	T	55699	IARS2
Q9H8N6;B3KNC6;B3KPQ5;A8K5Y7;Q9HAV4	XPO5	5	1	1.6	1	0.00069493	6.7259	0	0	1	0	192400	XPO5	1437	0	0	1	0	0	1	0	0	-Inf	0.386058432307078	NA	T&C	57510	XPO5
A8K622;Q59F99;O95793-2;O95793;A0A087X1A5;Q5JW30;O95793-3;B3KRE0	STAU1	12	10	20.5	13	0	77.894	7	0	6	0	12890000	STAU1	394	7	0	6	0	7	6	0	0	1.99660195719278	1.50635266602479	T	T	6780	STAU1
A8K651;Q07021;I3L3Q7;I3L3B0	C1QBP	4	4	19.1	13	0	67.914	5	0	8	0	17653000	C1QBP	328	5	0	8	0	5	8	0	0	1.64898789769305	1.78849589480629	T	T	708	C1QBP
Q9BR63;A8K666;Q9NSD9;B7ZB32;Q9NSD9-2	FARSB	5	11	20.9	17	0	93.628	7	0	10	0	8713400	FARSB	506	7	0	10	0	7	10	0	0	1.99660195719278	2.02438415862696	T	T	10056	FARSB
B4DM30;B4DET0;A8K6G9;Q92620;J3KTG2	DHX38	5	2	3.1	2	0	16.442	2	0	0	0	535710	DHX38	1309	2	0	0	0	2	0	0	0	0.890994640155679	-Inf	T&C	NA	9785	DHX38
B4E3M6;A8K6I4;P42285	SKIV2L2	3	3	3.4	5	0	17.869	3	0	2	0	713800	SKIV2L2	1265	3	0	2	0	3	2	0	0	1.19009729646515	0.690315500867385	T	T&C	23517	MTREX
Q86YB2;Q86X36;A8K6J9;Q14562;F5H658;B7Z8F4;B4DFD7	DHX8	7	8	9.2	8	0	55.345	7	0	1	0	1128500	DHX8	1156	7	0	1	0	7	1	0	0	1.99660195719278	0.386058432307078	T	T&C	1659	DHX8
A8K6Q8;P02786;G3V0E5;B7Z2I6	TFRC	6	13	20.4	19	0	147.35	12	0	7	0	5842500	TFRC	625	12	0	7	0	12	7	0	0	2.61511614864699	1.65431054741189	T	T	7037	TFRC
A8K6S3		1	1	1.3	2	0.0020325	6.398	1	0	1	0	542780	A8K6S3	1304	1	0	1	0	1	1	0	0	0.513214915982949	0.386058432307078	T&C	T&C	NA
A8K6V3;Q15393;J3QRB2;J3QL37;B3KQH1;Q15393-2	SF3B3	6	2	2.1	1	0	13.419	1	0	0	0	638370	SF3B3	1281	1	0	0	0	1	0	0	0	0.513214915982949	-Inf	T&C	NA	23450	SF3B3
A8K6X9;Q6PD62;H0YCE8	CTR9	3	2	1.9	1	0	11.712	1	0	0	0	258080	CTR9	1412	1	0	0	0	1	0	0	0	0.513214915982949	-Inf	T&C	NA	9646	CTR9
Q69YV6;A8K7A1;Q9Y6V7-2;Q9Y6V7	DKFZp564G1016;DDX49	4	1	4.1	2	0.00072622	7.4638	1	0	1	0	304270	DKFZp564G1016	1394	1	0	1	0	1	1	0	0	0.513214915982949	0.386058432307078	T&C	T&C	54555	DDX49;DKFZp564G1016
Q7Z726;A8K7D9;P52292	KPNA2	5	5	13.4	8	0	108.5	4	0	4	0	5365200	KPNA2	650	4	0	4	0	4	4	0	0	1.43771161403203	1.15527822547791	T	T	3838	KPNA2
A8K7F6;P60842;A8K088;J3KT12;P60842-2;J3KTB5;Q59F68;J3QS69;B4DNH2;J3KSZ0;J3QL43	EIF4A1	32	18	54.7	41	0	323.31	19	0	19	3	54636000	EIF4A1	162	19	0	19	3	19	19	0	3	3.18860901012475	0.771789562073888	T	T&C	1973	EIF4A1
F5GYV2;F5H1F2;Q9NSH2;Q9H9P7;Q59H84;B7Z371;E7EW69;A8K7M3;E7EX04;B5ME97;Q9P0V9-3;Q9P0V9;Q9P0V9-2	SEPT10;DKFZp547B243	13	1	34.6	2	0.0084251	5.9553	1	0	1	0	10106000	SEPT10	465	1	0	1	0	1	1	0	0	0.513214915982949	0.386058432307078	T&C	T&C	151011	SEPT10
A8K800;Q9H7B2;Q5VXN0;B4DWS5	RPF2	4	9	36.3	24	0	114.93	14	0	10	0	45424000	RPF2	180	14	0	10	0	14	10	0	0	2.80347079055177	2.02438415862696	T	T	84154	RPF2
A8K897;H3BVG0;Q8N1F7;Q8N1F7-2	NUP93	15	11	16	14	0	93.207	7	0	7	0	3523500	NUP93	801	7	0	7	0	7	7	0	0	1.99660195719278	1.65431054741189	T	T	9688	NUP93
A8K8D9;P11413;P11413-2;P11413-3;Q2VF42;Q2Q9H2;B4DYA7;Q2Q9B7;E7EUI8;E9PD92;E7EM57;Q0PHS1	G6PD	26	29	60.2	73	0	323.31	34	1	37	1	94123000	G6PD	122	34	1	37	1	34	37	1	1	2.95658840462317	2.62670460639001	T	T	2539	G6PD
B3KUM0;A8K8I8;Q96CB9-4;Q96CB9	NSUN4	4	1	4.4	1	0.00073638	7.8089	0	0	1	0	0	NSUN4	1536	0	0	1	0	0	1	0	0	-Inf	0.386058432307078	NA	T&C	387338	NSUN4
A8K8U1;Q86VP6;Q86VP6-2;A0A0C4DGH5	CAND1	8	19	18.9	27	0	159.68	13	0	14	0	6492200	CAND1	595	13	0	14	0	13	14	0	0	2.71236517757826	2.40475452601698	T	T	55832	CAND1
A8K905;Q8WTT2;B4DXL4	NOC3L	3	8	13.1	13	0	81.367	7	0	6	0	6669200	NOC3L	587	7	0	6	0	7	6	0	0	1.99660195719278	1.50635266602479	T	T	64318	NOC3L
E9PKP7;A8K962;P17480-2;P17480;O00164;B4DNQ1;Q05BZ1;B4DLB0	UBTF	11	5	8.9	7	0	48.467	4	0	3	0	4058300	UBTF	749	4	0	3	0	4	3	0	0	1.43771161403203	0.941447817644887	T	T&C	7343	UBTF
A8K964;Q9H307	PNN	2	2	2.8	2	0	13.598	2	0	0	0	291990	PNN	1399	2	0	0	0	2	0	0	0	0.890994640155679	-Inf	T&C	NA	5411	PNN
B0UZZ8;A8K9A1;B4DP15;A0A1U9X8U7;A0A1U9X8U3;A8K806;O15213;A0A1U9X8W1;B4DNI0;A0A140T9L0;A0A0G2JJL1	C6orf11;WDR46	12	10	21.5	9	0	69.943	8	0	1	0	4479200	C6orf11	710	8	0	1	0	8	1	0	0	2.14333359787266	0.386058432307078	T	T&C	9277	WDR46
A8K9D2;Q9H0U6	MRPL18	2	1	5	2	0.00069013	6.6306	1	0	1	0	1343500	MRPL18	1111	1	0	1	0	1	1	0	0	0.513214915982949	0.386058432307078	T&C	T&C	29074	MRPL18
A8K9K8;Q9UNQ2;A0A0C4DGB1;B4DRY2	DIMT1	5	4	14.1	4	0	27.848	1	0	3	0	1665500	DIMT1	1053	1	0	3	0	1	3	0	0	0.513214915982949	0.941447817644887	T&C	T&C	27292	DIMT1
E9PCB6;B3KU23;A8K9T8;Q9BYT8	NLN	4	1	2.7	1	0.000693	6.7139	0	0	1	0	196610	NLN	1433	0	0	1	0	0	1	0	0	-Inf	0.386058432307078	NA	T&C	57486	NLN
E9PB51;A8K9U0;Q9BWF3-4;Q9BQ04;Q9BWF3;E9PLB0;E9PM61;D6R9K7;U3KQD5;J3QRR5;Q9BWF3-3;Q9BWF3-2	RBM4;RBM4B	12	2	7.5	3	0	13.878	2	0	1	0	1502000	RBM4	1088	2	0	1	0	2	1	0	0	0.890994640155679	0.386058432307078	T&C	T&C	83759	RBM4;RBM4B
A8K9U6;Q7Z2W4;C9J6P4;Q7Z2W4-2;Q7Z2W4-3;Q05DV5	ZC3HAV1	9	12	18	15	0	172.97	11	0	4	0	3455200	ZC3HAV1	811	11	0	4	0	11	4	0	0	2.51083488513101	1.15527822547791	T	T	56829	ZC3HAV1
F8WDU6;A8KA19;O43592	XPOT	3	1	6.5	1	0.00070572	6.9143	0	0	1	0	0	XPOT	1536	0	0	1	0	0	1	0	0	-Inf	0.386058432307078	NA	T&C	11260	XPOT
A8KA74;P78316;E9PFK5;P78316-2	NOP14	4	2	2.7	2	0	16.119	0	0	2	0	486730	NOP14	1325	0	0	2	0	0	2	0	0	-Inf	0.690315500867385	NA	T&C	8602	NOP14
A8KAH1;P48651;Q9BSY0;P48651-3;P48651-2	PTDSS1	6	3	7.8	5	0	32.428	3	0	2	0	1862500	PTDSS1	1019	3	0	2	0	3	2	0	0	1.19009729646515	0.690315500867385	T	T&C	9791	PTDSS1
B4DZB1;B3KX19;Q6IBM8;A8KAP3;Q15029-2;Q15029;Q8IXJ3;Q15029-3;B3KWY2	U5-116KD;EFTUD2;SNRP116	12	16	23.1	19	0	136.75	14	0	5	0	4337400	U5-116KD	725	14	0	5	0	14	5	0	0	2.80347079055177	1.34146828128301	T	T	9343	EFTUD2
Q68CX8;A8KAQ6;Q9Y679-3;Q9Y679;B4E3W1	DKFZp686P12272;AUP1	5	3	9.9	3	0	19.985	1	0	2	0	3289900	DKFZp686P12272	829	1	0	2	0	1	2	0	0	0.513214915982949	0.690315500867385	T&C	T&C	550	AUP1
Q59GC1;R9WNI0;W5ZQ92;R9WQY1;A8MQB8;G3V0J0;X5D907;X5DQX7;Q06787-8;Q06787-6;Q06787-2;Q06787-4;Q06787-5;Q06787-9;Q06787-7;Q06787-3;Q06787;R9WPL0;A0A087WXI3;Q06787-11;Q06787-10;A0A087WWR6;A0A0K0MJ24;Q8IXW7	FMR1	24	2	9.3	2	0	22.331	1	0	1	0	1230100	FMR1	1131	1	0	1	0	1	1	0	0	0.513214915982949	0.386058432307078	T&C	T&C	2332	FMR1
F2Z2C0;A8QI98;Q9Y2L1;Q49AG4;G3V1J5;Q9Y2L1-2	DIS3	6	2	4.1	2	0	14.701	0	0	2	0	586040	DIS3	1293	0	0	2	0	0	2	0	0	-Inf	0.690315500867385	NA	T&C	22894	DIS3
Q86VX4;B0AZQ4;Q9UQE7	SMC3	3	4	4.1	4	0	35.569	3	0	1	0	322430	SMC3	1386	3	0	1	0	3	1	0	0	1.19009729646515	0.386058432307078	T	T&C	9126	SMC3
E9PDF6;B0I1S9;O43795;O43795-2	MYO1B	17	29	34.3	56	0	323.31	31	0	25	0	23575000	MYO1B	281	31	0	25	0	31	25	0	0	3.83228650232122	3.11610762819723	T	T	4430	MYO1B
B4DQF6;B0QY89;Q9Y262-2;Q9Y262;B3KPB9;B0QY90;B3KNG0;Q7Z5X3;Q8N7H0	EIF3L	14	14	31.5	20	0	317.8	10	0	10	0	14642000	EIF3L	364	10	0	10	0	10	10	0	0	2.39842453268257	2.02438415862696	T	T	51386	EIF3L
B0S7P4;Q9Y676;A0A1U9X819;B4DFG6;A0A0G2JIC6	MRPS18B	5	4	20.9	6	0	41.811	3	0	3	0	8857900	MRPS18B	503	3	0	3	0	3	3	0	0	1.19009729646515	0.941447817644887	T	T&C	28973	MRPS18B
B0YIW5;Q6MZV5;B0YIW6;P48444;P48444-2	ARCN1;DKFZp686M09245	6	6	13.5	9	0	49.971	5	0	4	0	4699700	ARCN1	694	5	0	4	0	5	4	0	0	1.64898789769305	1.15527822547791	T	T	372	ARCN1;DKFZp686M09245
B0ZBD0;Q8WVX7;P39019;M0R2L9;M0QXK4;M0QYF7;M0R140	RPS19	8	8	42.8	18	0	69.598	7	0	9	2	54533000	RPS19	164	7	0	9	2	7	9	0	2	1.99660195719278	0.326293287448765	T	T&C	6223	RPS19
B7Z7I2;F5ATB8;B0ZBF8;E5KQF5;H6V745;F1D8N4;B6ZGU6;Q59GQ3;B0ZBF6;P04150-16;P04150-15;P04150-14;P04150-7;P04150-5;P04150-13;P04150-12;P04150-11;P08235-2;P04150-9;P04150-2;P04150-8;P04150-10;P04150;P08235-4;P08235	NR3C1;NR3C2	25	1	3.4	1	0.0032808	6.1038	1	0	0	0	361420	NR3C1	1364	1	0	0	0	1	0	0	0	0.513214915982949	-Inf	T&C	NA	2908	NR3C1;NR3C2
B1AH87;Q13850;P30536;Q8N730;O76068	TSPO;PBR	5	2	29	2	0	29.205	2	0	0	0	1971000	TSPO	997	2	0	0	0	2	0	0	0	0.890994640155679	-Inf	T&C	NA	706	PBR;TSPO
Q6FHM6;B1AHD1;P55769	NHP2L1	3	3	25	6	0	50.463	3	0	3	0	9597500	NHP2L1	486	3	0	3	0	3	3	0	0	1.19009729646515	0.941447817644887	T	T&C	4809	SNU13;NHP2L1
Q9UMU8;B1AK20;Q5TH61;B4DPK2;Q9NVH1-3;Q9NVH1-2;Q9NVH1	DNAJC11	7	1	5.7	1	0.00075131	8.3495	1	0	0	0	469870	DNAJC11	1332	1	0	0	0	1	0	0	0	0.513214915982949	-Inf	T&C	NA	55735	DNAJC11
B4DDK7;B1AK66;Q8TAD8	SNIP1	3	1	3.7	1	0.0020067	6.2866	1	0	0	0	194760	SNIP1	1435	1	0	0	0	1	0	0	0	0.513214915982949	-Inf	T&C	NA	79753	SNIP1
B1AK87;B2R7T8;B1AK88;B4DWA6;P47756-2;Q7L4N0;P47756	CAPZB	8	3	10.4	2	0	16.718	2	0	0	0	5115800	CAPZB	668	2	0	0	0	2	0	0	0	0.890994640155679	-Inf	T&C	NA	832	CAPZB
B1ANR0;Q6IQ30;Q13310-2;Q13310;Q13310-3;H0Y5F5	PABPC4	13	3	17.1	4	0	19.919	1	0	3	0	2356800	PABPC4	943	1	0	3	0	1	3	0	0	0.513214915982949	0.941447817644887	T&C	T&C	8761	PABPC4
Q96IR1;B2R491;P62701;Q53HV1	RPS4X	11	20	70	78	0	232.76	34	4	32	8	437260000	RPS4X	34	34	4	32	8	34	32	4	8	1.6346603097358	0.265461143228334	T	T&C	6191	RPS4X
H7C2W9;C9JU56;B7Z4E3;B2R4C1;B7Z4C8;P62899-3;P62899;P62899-2;B8ZZK4	RPL31	10	9	53.7	23	0	89.278	11	1	10	1	685550000	RPL31	19	11	1	10	1	11	10	1	1	1.51083488513101	1.02438415862696	T	T	6160	RPL31
B2R4M6;P06702	S100A9	2	4	44.7	7	0	74.593	0	0	6	1	68828000	S100A9	146	0	0	6	1	0	6	0	1	-Inf	0.50635266602479	NA	T&C	6280	S100A9
K7EK07;B2R4P9;P84243;B4E380;B2R6Y1;A8K4Y7;A0A1X8XL64;Q16695;P68431;K7EMV3;B4DEB1;K7ES00;Q6TXQ4;Q6NXT2	H3F3B;H3F3A;HIST3H3;HIST1H3A;H3F3C	15	1	52.3	3	0	94.248	1	0	2	0	1326800000	H3F3B	6	1	0	2	0	1	2	0	0	0.513214915982949	0.690315500867385	T&C	T&C	3020	H3F3A;H3F3A; H3F3B;H3F3C;HIST1H3A; HIST1H3B; HIST1H3C; HIST1H3D; HIST1H3E; HIST1H3F; HIST1H3G; HIST1H3H; HIST1H3I; HIST1H3J;HIST3H3
B2R4R0;P62805;Q0VAS5	HIST1H4H;HIST1H4A	4	14	68	100	0	190.85	36	10	45	9	7619800000	HIST1H4H	1	36	10	45	9	36	45	10	9	0.574447304572435	0.566261655043475	T&C	T&C	121504	HIST1H4A; HIST1H4B; HIST1H4C; HIST1H4D; HIST1H4E; HIST1H4F; HIST1H4H; HIST1H4I; HIST1H4J; HIST1H4K; HIST1H4L; HIST2H4A; HIST2H4B; HIST4H4;HIST1H4H
B2R4R9;P62857	RPS28	2	2	30.4	3	0	13.35	1	0	2	0	27900000	RPS28	250	1	0	2	0	1	2	0	0	0.513214915982949	0.690315500867385	T&C	T&C	6234	RPS28
B2R4W8;P62244;I3L3P7;A8K7H3;I3L246;H3BN98	hCG_1994130;RPS15A	10	8	63.8	23	0	103.55	9	1	11	2	140860000	hCG_1994130	95	9	1	11	2	9	11	1	2	1.27650974204985	0.54432051622381	T	T&C	6210	RPS15A
Q0QER2;V9HWJ2;V9HW78;Q6FIA4;B2R5M8;O75874;Q6FI37	IDH1;HEL-S-26;HEL-216	10	3	15.6	3	0	42.014	2	0	1	0	3051600	IDH1	852	2	0	1	0	2	1	0	0	0.890994640155679	0.386058432307078	T&C	T&C	3417	IDH1;HEL-S-26
B2R5U7		2	1	38.5	2	0.00069109	6.6364	1	0	1	0	591490	B2R5U7	1291	1	0	1	0	1	1	0	0	0.513214915982949	0.386058432307078	T&C	T&C	NA
B4DT77;B4DWU2;B4DHY4;Q53HM8;B2R7L2;B2R657;P20073-2;P20073	ANXA7	8	2	7.4	2	0.00080451	11.579	1	0	1	0	848890	ANXA7	1219	1	0	1	0	1	1	0	0	0.513214915982949	0.386058432307078	T&C	T&C	310	ANXA7
B2R673;O00330-3;O00330;H0YD97;O00330-2	PDHX	7	4	8.2	6	0	59.18	3	0	3	0	3919700	PDHX	765	3	0	3	0	3	3	0	0	1.19009729646515	0.941447817644887	T	T&C	8050	PDHX
Q8NG23;Q5SQT9;Q53F37;B2R679;Q9Y6B6;Q9NR31;X1WI22;D6RAA2;H0Y5E8;Q5SQT8;Q9H029;D6RDB2;D6RD69;Q6FID4;Q9NR31-2	SAR1A;SAR1B;DKFZp434B2017;SARA1	15	2	9.6	3	0	13.617	2	0	1	0	6309200	SAR1A	600	2	0	1	0	2	1	0	0	0.890994640155679	0.386058432307078	T&C	T&C	56681	SAR1B;SAR1A;SARA1
B2R6F3;P84103-2;P84103;A0A087X2D0	SFRS3;SRSF3	4	8	45.7	16	0	63.96	7	1	7	1	113340000	SFRS3	112	7	1	7	1	7	7	1	1	0.99660195719278	0.654310547411891	T&C	T&C	6428	SRSF3
Q53FC7;B3KSM6;B2R6X5;P17066;B4DHP5;P48741	HSPA6;HSPA7	6	1	13.1	6	0	16.054	2	1	2	1	14862000	HSPA6	360	2	1	2	1	2	2	1	1	-0.109005359844321	-0.309684499132615	T&C	T&C	3310	HSPA6;HSPA7
B2R704;Q14244;A0A087WZ40;Q14244-3;Q14244-2;Q14244-6;Q14244-7	MAP7	12	3	4.3	2	0	29.093	0	0	2	0	725630	MAP7	1259	0	0	2	0	0	2	0	0	-Inf	0.690315500867385	NA	T&C	9053	MAP7
B4DXX1;B2R713;Q7Z2T5;Q7Z2T5-2	TRMT1L	5	6	13.9	7	0	60.537	5	0	2	0	2593700	TRMT1L	908	5	0	2	0	5	2	0	0	1.64898789769305	0.690315500867385	T	T&C	81627	TRMT1L
B4DLS8;Q53GV6;B2R791;O43395;B4DM28;O43395-3	PRPF3	6	4	6.1	4	0	23.673	3	0	1	0	2027500	PRPF3	985	3	0	1	0	3	1	0	0	1.19009729646515	0.386058432307078	T	T&C	9129	PRPF3
B4DDX2;B2R7B5;Q07666-2;Q07666;B4E043;Q07666-3	KHDRBS1	6	5	13.9	8	0	57.454	4	0	3	1	26473000	KHDRBS1	262	4	0	3	1	4	3	0	1	1.43771161403203	-0.058552182355113	T	T&C	10657	KHDRBS1
H7C3Z9;C9J3E2;Q53G64;Q4JM46;B2R7D7;B5MC07;Q4JM47;O95994	AGR2	8	1	9.2	2	0.0020148	6.3092	1	0	1	0	1669200	AGR2	1052	1	0	1	0	1	1	0	0	0.513214915982949	0.386058432307078	T&C	T&C	10551	AGR2
J3QL14;R4GN72;B7Z788;B2R7M1;F5GYQ1;B7Z6L9;P61421	ATP6V0D1	7	1	5.6	2	0.0020161	6.3293	1	0	1	0	1947000	ATP6V0D1	1004	1	0	1	0	1	1	0	0	0.513214915982949	0.386058432307078	T&C	T&C	9114	ATP6V0D1
Q6IAP9;Q5T1M7;B2R7V4;Q59EL4;O43172-2;O43172	PRPF4	6	3	6.9	2	0	17.246	1	0	1	0	808450	PRPF4	1235	1	0	1	0	1	1	0	0	0.513214915982949	0.386058432307078	T&C	T&C	9128	PRPF4
B4DY35;B9A062;B2R7W0;P13995-2;P13995	MTHFD2	5	1	5.4	1	0.0026649	6.2396	0	0	1	0	417040	MTHFD2	1349	0	0	1	0	0	1	0	0	-Inf	0.386058432307078	NA	T&C	10797	MTHFD2
M0R0G9;M0QXK2;M0R221;M0R2B8;M0R268;B2R802;P09012;Q86YK2;M0QZG7;P08579	SNRPA;SNRPB2	10	2	31	1	0	14.372	0	0	1	0	2013700	SNRPA	987	0	0	1	0	0	1	0	0	-Inf	0.386058432307078	NA	T&C	6626	SNRPA;SNRPB2
B2R823;Q9NRX1;F8WBJ6	PNO1	3	4	19	5	0	53.212	2	0	3	0	4385700	PNO1	716	2	0	3	0	2	3	0	0	0.890994640155679	0.941447817644887	T&C	T&C	56902	PNO1
E9PK47;B2R825;P06737-2;P06737	PYGL	4	1	7.9	1	0.00076394	9.1305	0	0	1	0	53696	PYGL	1486	0	0	1	0	0	1	0	0	-Inf	0.386058432307078	NA	T&C	5836	PYGL
B2R858;P26196	DDX6	3	5	14	7	0	37.64	4	0	3	0	4554900	DDX6	704	4	0	3	0	4	3	0	0	1.43771161403203	0.941447817644887	T	T&C	1656	DDX6
B2R894;Q96DV4	MRPL38	3	3	7.8	6	0	20.453	4	0	2	0	2278100	MRPL38	949	4	0	2	0	4	2	0	0	1.43771161403203	0.690315500867385	T	T&C	64978	MRPL38
B2R8I2;P04196	HRG	2	2	3	3	0	13.132	2	0	1	0	1087700	HRG	1166	2	0	1	0	2	1	0	0	0.890994640155679	0.386058432307078	T&C	T&C	3273	HRG
B2R8R5;Q13263-2;Q13263;M0R0K9	TRIM28	4	2	2.9	2	0	12.236	1	0	1	0	446560	TRIM28	1338	1	0	1	0	1	1	0	0	0.513214915982949	0.386058432307078	T&C	T&C	10155	TRIM28
B2R8Z8;O60506-2;O60506;Q05CK9;Q59GL1;O60506-4;O60506-3;B7Z645;O60506-5	SYNCRIP	11	13	32.1	24	0	191.94	10	1	13	0	19410000	SYNCRIP	307	10	1	13	0	10	13	1	0	1.39842453268257	2.31864551089806	T	T	10492	SYNCRIP
Q5TA02;V9HWG9;B2R983;P78417-3;P78417;Q5TA01;P78417-2	GSTO1;HEL-S-21	7	2	9.5	2	0	15.79	1	0	1	0	1129900	GSTO1	1155	1	0	1	0	1	1	0	0	0.513214915982949	0.386058432307078	T&C	T&C	9446	GSTO1;HEL-S-21
H0YFG2;B2R9U2;Q02790	FKBP4	3	1	10.7	1	0.0020243	6.3507	1	0	0	0	0	FKBP4	1536	1	0	0	0	1	0	0	0	0.513214915982949	-Inf	T&C	NA	2288	FKBP4
B2RA56;Q969V3-2;Q969V3;K7EMW4	NCLN	7	4	7.2	4	0	25.203	0	0	4	0	1264200	NCLN	1125	0	0	4	0	0	4	0	0	-Inf	1.15527822547791	NA	T	56926	NCLN
B2RAX6;Q9Y5J1	UTP18	6	10	28.2	12	0	71.926	7	0	5	0	8580500	UTP18	514	7	0	5	0	7	5	0	0	1.99660195719278	1.34146828128301	T	T	51096	UTP18
B2RB23;P42765;A0A0B4J2A4;B3KNP8;K7EME0	ACAA2	8	9	31.5	14	0	88.543	9	0	5	0	7867500	ACAA2	536	9	0	5	0	9	5	0	0	2.27650974204985	1.34146828128301	T	T	10449	ACAA2
B2RBR9;Q14974;B7Z5M1;J3KTM9;Q14974-2;B7Z752	KPNB1	9	14	19.2	18	0	115.58	11	0	7	0	7022400	KPNB1	570	11	0	7	0	11	7	0	0	2.51083488513101	1.65431054741189	T	T	3837	KPNB1
B4E266;B2RCM2;Q9P2J5-2;Q9P2J5;B4DER1;Q9H8E3;Q9P2J5-3	LARS	16	12	13.8	13	0	87.071	7	0	6	0	2651500	LARS	899	7	0	6	0	7	6	0	0	1.99660195719278	1.50635266602479	T	T	51520	LARS
D6R974;V9HW74;B2RD14;D6R956;P09936;A6NLJ7;D6RE83	UCHL1;HEL-117	7	3	26.3	3	0	44.936	3	0	0	0	10465000	UCHL1	454	3	0	0	0	3	0	0	0	1.19009729646515	-Inf	T	NA	7345	UCHL1;HEL-117
B2RDD7;O14744;G3V580;G3V2L6;O14744-4;O14744-5;O14744-2	PRMT5	17	3	4.9	2	0	20.024	1	0	1	0	783860	PRMT5	1244	1	0	1	0	1	1	0	0	0.513214915982949	0.386058432307078	T&C	T&C	10419	PRMT5
B5MCF9;B2RDF2;O00541-2;O00541;B3KXD6;B3KTZ6	PES1	7	12	22.1	27	0	108.05	14	0	13	0	17377000	PES1	331	14	0	13	0	14	13	0	0	2.80347079055177	2.31864551089806	T	T	23481	PES1
K7EPL2;B3KMZ6;B2RDF5;Q9UBT2;Q9UBT2-2	UBA2	6	4	19.1	5	0	33.657	1	0	4	0	4513000	UBA2	706	1	0	4	0	1	4	0	0	0.513214915982949	1.15527822547791	T&C	T	10054	UBA2
E9PNW8;Q9H600;B2RDG1;Q8WVX9	FAR1	4	2	7.5	2	0	14.756	2	0	0	0	1145500	FAR1	1149	2	0	0	0	2	0	0	0	0.890994640155679	-Inf	T&C	NA	84188	FAR1
B2RDG4		1	2	28	2	0	169.31	1	0	1	0	443200	B2RDG4	1340	1	0	1	0	1	1	0	0	0.513214915982949	0.386058432307078	T&C	T&C	NA
B4DRZ6;B2RDJ6;O76071	CIAO1	3	1	3	1	0.0020436	6.4505	0	0	1	0	402430	CIAO1	1355	0	0	1	0	0	1	0	0	-Inf	0.386058432307078	NA	T&C	9391	CIAO1
B2RDK6;D3DR65;O75477;B0QZ43;B4DPN7	SPFH1;ERLIN1	5	2	13.9	3	0	47.102	2	0	1	0	1004700	SPFH1	1183	2	0	1	0	2	1	0	0	0.890994640155679	0.386058432307078	T&C	T&C	10613	ERLIN1
M0QX71;Q8TCJ8;Q8NCK5;B2RDP6;Q9BQ67	GRWD1;DKFZp564C172	5	1	7	2	0	43.945	1	0	1	0	1738600	GRWD1	1039	1	0	1	0	1	1	0	0	0.513214915982949	0.386058432307078	T&C	T&C	83743	DKFZp564C172;GRWD1
Q8N1H4;B2RDQ3;P62995;Q68DZ9;Q59GA1;P62995-3;H7BXF3	TRA2B;DKFZp686F18120	9	8	44.8	20	0	139.5	11	1	8	0	52917000	TRA2B	167	11	1	8	0	11	8	1	0	1.51083488513101	1.78849589480629	T	T	6434	DKFZp686F18120;TRA2B
Q5M7Z9;B2RDX5;Q53GX7;P26639;P26639-2;B4DKZ9;B3KTN2	TARS	14	10	16.7	13	0	69.446	8	0	5	0	4211100	TARS	736	8	0	5	0	8	5	0	0	2.14333359787266	1.34146828128301	T	T	6897	TARS
D3DPU2;B2RDY9;B4DNW7;Q01518-2;Q01518;B4DI38;B4DNY3;B4DNA3;Q5T0R1;Q5T0R9;B4DUZ8	CAP1	19	11	29.3	18	0	116.14	9	0	9	0	10079000	CAP1	467	9	0	9	0	9	9	0	0	2.27650974204985	1.91125578816992	T	T	10487	CAP1
B2RE46;P04844-2;P04844;B4DJL0	RPN2	9	13	31.1	27	0	323.31	10	0	16	1	30335000	RPN2	234	10	0	16	1	10	16	0	1	2.39842453268257	1.56293619439116	T	T	6185	RPN2
B2RNR6;Q96KR1;H0Y8W1	ZFR	5	4	4.9	4	0	32.364	2	0	2	0	1389000	ZFR	1106	2	0	2	0	2	2	0	0	0.890994640155679	0.690315500867385	T&C	T&C	51663	ZFR
E7EX73;E9PGM1;E7EUU4;B4DGF1;B2RU10;B2RU06;Q4LE58;Q04637-6;Q04637-7;Q04637-5;Q04637-4;Q04637-3;Q04637;Q04637-8;Q04637-9;B4DSI9;Q96I65	EIF4G1;EIF4G1 variant protein	23	10	8.2	11	0	72.957	6	0	5	0	1980300	EIF4G1	994	6	0	5	0	6	5	0	0	1.83323930040157	1.34146828128301	T	T	1981	EIF4G1
B2RWN5;Q9H583;A0A024R3R7;Q5T3Q7;A2VDI1	HEATR1	11	17	9.7	23	0	150.78	17	0	6	0	3077400	HEATR1	849	17	0	6	0	17	6	0	0	3.04664135103736	1.50635266602479	T	T	55127	HEATR1
B2RWP0;O60292	SIPA1L3	4	9	7.4	8	0	64.623	7	0	1	0	1339200	SIPA1L3	1112	7	0	1	0	7	1	0	0	1.99660195719278	0.386058432307078	T	T&C	23094	SIPA1L3
B7Z6D5;B3GQE6;Q96GQ7;Q53G15	DDX27	7	20	29	36	0	237.09	23	0	13	0	18701000	DDX27	316	23	0	13	0	23	13	0	0	3.43645815016255	2.31864551089806	T	T	55661	DDX27
B3KN59;B3KM36;O95816;O95816-2	BAG2	4	2	9	1	0	11.887	1	0	0	0	1561500	BAG2	1072	1	0	0	0	1	0	0	0	0.513214915982949	-Inf	T&C	NA	9532	BAG2
B4DWG1;B3KM47;Q9Y6Y8-2;Q9Y6Y8;B3KN10	SEC23IP	5	2	4.3	1	0.0007758	10.704	0	0	1	0	341620	SEC23IP	1373	0	0	1	0	0	1	0	0	-Inf	0.386058432307078	NA	T&C	11196	SEC23IP
J3QLW7;B3KM49;Q9Y221-2;Q9Y221	NIP7	6	3	30.9	5	0	19.308	2	0	3	0	3969400	NIP7	758	2	0	3	0	2	3	0	0	0.890994640155679	0.941447817644887	T&C	T&C	51388	NIP7
B3KM81;Q59E88;Q53G26;Q96EY1-2;Q96EY1;Q96EY1-3	DNAJA3	6	4	9.9	4	0	26.984	3	0	1	0	3036800	DNAJA3	855	3	0	1	0	3	1	0	0	1.19009729646515	0.386058432307078	T	T&C	9093	DNAJA3
B3KNK4;B3KM95;O95674	CDS2	4	3	13.3	4	0	40.508	1	0	3	0	2177100	CDS2	963	1	0	3	0	1	3	0	0	0.513214915982949	0.941447817644887	T&C	T&C	8760	CDS2
B3KM97;Q9NZ01;B3KSQ1;M0R2N5	TECR	8	10	27.6	19	0	94.026	10	0	9	0	38447000	TECR	200	10	0	9	0	10	9	0	0	2.39842453268257	1.91125578816992	T	T	9524	TECR
B3KMC9;Q9H0D6;B4DZC3;Q9H0D6-2;B4E0B9	XRN2	6	13	16.6	18	0	101.86	11	0	7	0	3952000	XRN2	761	11	0	7	0	11	7	0	0	2.51083488513101	1.65431054741189	T	T	22803	XRN2
B3KMR5;Q5JTH9;Q5JTH9-2;Q5JTH9-3;B3KY97	RRP12	10	28	27.7	50	0	323.31	30	0	20	0	14396000	RRP12	369	30	0	20	0	30	20	0	0	3.78835298060509	2.83518913025433	T	T	23223	RRP12
B4E0B7;B3KY03;B3KMS0;Q15021;E7EN77;Q6ZV00	NCAPD2	6	2	1.5	3	0.00080321	11.554	1	0	2	0	150560	NCAPD2	1454	1	0	2	0	1	2	0	0	0.513214915982949	0.690315500867385	T&C	T&C	9918	NCAPD2
B3KMV8;O75746;O75746-2	SLC25A12	6	5	13.9	7	0	39.575	3	0	4	0	2888200	SLC25A12	868	3	0	4	0	3	4	0	0	1.19009729646515	1.15527822547791	T	T	8604	SLC25A12
B3KNC3;Q9Y3T9;Q9H9J5	NOC2L	6	12	15.4	18	0	83.233	14	0	4	0	11644000	NOC2L	419	14	0	4	0	14	4	0	0	2.80347079055177	1.15527822547791	T	T	26155	NOC2L
B3KND8;Q59G54;D3DS96;Q9NRL2-2;Q9NRL2	BAZ1A	5	2	6.1	4	0	14.24	1	0	2	1	97243000	BAZ1A	119	1	0	2	1	1	2	0	1	0.513214915982949	-0.309684499132615	T&C	T&C	11177	BAZ1A
B3KNF6;B4DR61;P61619;P61619-3	SEC61A1	21	5	13.2	9	0	41.586	5	0	4	0	11483000	SEC61A1	421	5	0	4	0	5	4	0	0	1.64898789769305	1.15527822547791	T	T	29927	SEC61A1
B3KNL2;Q9Y230-2;Q9Y230;M0R0Y3	RUVBL2	6	3	9.3	3	0	20.428	2	0	1	0	1071100	RUVBL2	1169	2	0	1	0	2	1	0	0	0.890994640155679	0.386058432307078	T&C	T&C	10856	RUVBL2
B3KNM6;O75844	ZMPSTE24	2	2	10.2	3	0	15.124	2	0	1	0	4036400	ZMPSTE24	752	2	0	1	0	2	1	0	0	0.890994640155679	0.386058432307078	T&C	T&C	10269	ZMPSTE24
B3KNN7;B4DEB0;Q96N86;Q6IBN0;O43242;B4DPM7;B4DV84;Q8N9M2;O43242-2	PSMD3	11	16	37.8	26	0	161.84	11	0	15	0	16497000	PSMD3	342	11	0	15	0	11	15	0	0	2.51083488513101	2.48601221774061	T	T	5709	PSMD3
B3KNS8;O75683	SURF6	2	4	15.8	4	0	36.553	1	0	3	0	3559000	SURF6	793	1	0	3	0	1	3	0	0	0.513214915982949	0.941447817644887	T&C	T&C	6838	SURF6
B3KPA6;Q53HR2;B4DEA8;P49748-2;P49748;P49748-3;B3KPX1	ACADVL	15	10	21.1	14	0	106.52	6	0	8	0	9038500	ACADVL	500	6	0	8	0	6	8	0	0	1.83323930040157	1.78849589480629	T	T	37	ACADVL
B3KRT6;I3NI08;B7Z5G8;B3KR81;J3KQI6;B3KPB8;B7Z5G7;Q9BX79-3;Q9BX79;Q9BX79-6;Q9BX79-5;Q9BX79-4	STRA6	12	1	2.5	1	0.0007215	7.3207	0	0	1	0	538730	STRA6	1306	0	0	1	0	0	1	0	0	-Inf	0.386058432307078	NA	T&C	64220	STRA6
H0YN14;B3KQ33;Q8TEX9;Q8TEX9-2;Q59FI4;H0YLV0;H0YL92;B3KPY9;Q6I9Y8;B3KSQ4;Q59H62;D3DS63;B3KTB3;B3KT38;B3KPS9	IPO4	17	4	4.6	4	0	34.511	2	0	2	0	598690	IPO4	1288	2	0	2	0	2	2	0	0	0.890994640155679	0.690315500867385	T&C	T&C	79711	IPO4
B3KQT9;V9HVY3;P30101;B3KQT2;B4DDM1;B4DJ98	HEL-S-269;PDIA3	6	7	13.3	11	0	66.473	8	0	3	0	4220500	HEL-S-269	735	8	0	3	0	8	3	0	0	2.14333359787266	0.941447817644887	T	T&C	2923	HEL-S-269;PDIA3
B3KRD0;B3KTD2;B3KVE5;Q8WYP5;Q8WYP5-3;Q8WYP5-2	AHCTF1	6	1	1.9	1	0.00075358	8.5109	1	0	0	0	195530	AHCTF1	1434	1	0	0	0	1	0	0	0	0.513214915982949	-Inf	T&C	NA	25909	AHCTF1
B3KS36		3	1	46.9	1	1	-2	1	0	0	0	1723900	B3KS36	1041	1	0	0	0	1	0	0	0	0.513214915982949	-Inf	T&C	NA	NA
B4DMT5;B3KSH1;O00303;B4DEW9	EIF3F	8	6	24.4	14	0	68.088	6	0	8	0	11672000	EIF3F	417	6	0	8	0	6	8	0	0	1.83323930040157	1.78849589480629	T	T	8665	EIF3F
M0QZP4;B3KSI3;Q53EW7;M0QZ10;M0QXF9;O15382-2;O15382	BCAT2	8	4	17.3	4	0	32.343	1	0	3	0	8733600	BCAT2	505	1	0	3	0	1	3	0	0	0.513214915982949	0.941447817644887	T&C	T&C	587	BCAT2
B3KSL5;Q9Y383;B3KRR1;Q96HJ9-2;A0A0A6YYJ8;Q9Y383-3;Q9Y383-2	LUC7L2	19	7	22.7	10	0	60.045	6	0	4	0	7593600	LUC7L2	546	6	0	4	0	6	4	0	0	1.83323930040157	1.15527822547791	T	T	51631	LUC7L2
B3KTA3;Q16658	FSCN1	6	5	11.7	9	0	34.897	5	0	4	0	4148100	FSCN1	744	5	0	4	0	5	4	0	0	1.64898789769305	1.15527822547791	T	T	6624	FSCN1
B3KTJ9;Q8N163-2;Q8N163	CCAR2	12	10	14.1	15	0	94.149	5	0	10	0	5283300	CCAR2	658	5	0	10	0	5	10	0	0	1.64898789769305	2.02438415862696	T	T	57805	CCAR2
K7EJE8;K7EKE6;B3KU28;Q2VPA0;B4DPX0;B3KXS5;E5KMI6;P36776-3;P36776-2;P36776;A4VCH6	LONP1	12	7	9.2	10	0	57.644	5	0	5	0	3503800	LONP1	803	5	0	5	0	5	5	0	0	1.64898789769305	1.34146828128301	T	T	9361	LONP1
B3KUJ5;Q92769-3;Q92769;E5RFI6;E5RJ04;E5RGV4;E5RHE7;E5RH52;E5RG37;E5RFP9;H3BM24	HDAC2	15	2	10	3	0	24.565	1	0	2	0	1616400	HDAC2	1063	1	0	2	0	1	2	0	0	0.513214915982949	0.690315500867385	T&C	T&C	3066	HDAC2
B3KVN0;B4DKW1;Q0P512;Q59GX2;P11166;B4DDR6	SLC2A1	6	3	4.6	5	0	23.282	2	0	3	0	8680800	SLC2A1	507	2	0	3	0	2	3	0	0	0.890994640155679	0.941447817644887	T&C	T&C	6513	SLC2A1
B3KW34;Q969M3;Q969M3-3;E5RGR9;E5RHH4;Q969M3-2	YIPF5	6	2	8.2	2	0	12.086	1	0	1	0	4777700	YIPF5	690	1	0	1	0	1	1	0	0	0.513214915982949	0.386058432307078	T&C	T&C	81555	YIPF5
B3KW72;C9J384;D3DN44;Q9BQ75-2;Q9BQ75	CMSS1;hCG_2023567	5	1	5	1	0.00069348	6.719	0	0	1	0	263170	CMSS1	1411	0	0	1	0	0	1	0	0	-Inf	0.386058432307078	NA	T&C	84319	CMSS1
B3KW93		1	2	21.7	15	0	56.613	8	0	7	0	13159000	B3KW93	390	8	0	7	0	8	7	0	0	2.14333359787266	1.65431054741189	T	T	NA
X5D2F4;B3KWV6;Q7L576;Q7L576-2;B3KWT5;A0A0G2JR96;A0A0G2JQT1;H7C229;B7Z3H2;B7Z4I3;E7EVJ5;Q7L576-3;Q96F07-2	CYFIP1;CYFIP2	29	17	15.1	21	0	115.86	10	0	11	0	3769300	CYFIP1	777	10	0	11	0	10	11	0	0	2.39842453268257	2.12928301694497	T	T	23191	CYFIP1
B4DRA0;B4DLM0;B3KWX7;Q68DD9;B4E1M7;Q14498-3;Q14498-2;Q14498;A0A0U1RQH7;B7Z4L7;Q6N037;E1P5S2;G3XAC6;H0Y4X3;Q7Z3L0;Q6MZY7;A0A0U1RQW2	DKFZp781C0423;RBM39;DKFZp686A11192;RNPC2;DKFZp781I1140;DKFZp686C17209	31	8	20.3	13	0	117.91	7	0	6	0	10166000	DKFZp781C0423	463	7	0	6	0	7	6	0	0	1.99660195719278	1.50635266602479	T	T	9584	RBM39;DKFZp686A11192;DKFZp686C17209;DKFZp781C0423;RNPC2
B3KX11;P49368;Q2TU64;Q59H77;P49368-2;B4DUR8	CCT3	12	18	46.2	35	0	172.69	16	0	19	0	24422000	CCT3	273	16	0	19	0	16	19	0	0	2.97004994250485	2.77178956207389	T	T	7203	CCT3
G3V153;B3KXU8;Q14444-2;Q14444;B4DSF8;E9PLA9	CAPRIN1	6	4	8	6	0	59.19	1	2	3	0	8646500	CAPRIN1	508	1	2	3	0	1	3	2	0	-1.07174758473821	0.941447817644887	C	T&C	4076	CAPRIN1
B3KXZ4;H0Y8E6;B7Z8Z6;P49736;B4DSV5;Q9BWF4	MCM2	6	14	20.8	19	0	140.67	9	0	10	0	5133700	MCM2	667	9	0	10	0	9	10	0	0	2.27650974204985	2.02438415862696	T	T	4171	MCM2
B4DSH1;B3KY60;Q99459	CDC5L	3	14	23.7	19	0	137.04	8	0	11	0	8563800	CDC5L	516	8	0	11	0	8	11	0	0	2.14333359787266	2.12928301694497	T	T	988	CDC5L
B4DLT7;B3LEU8;Q6NUQ4-2;Q6NUQ4	TMEM214	4	1	5.6	1	0.0084034	5.9406	0	0	1	0	1292100	TMEM214	1118	0	0	1	0	0	1	0	0	-Inf	0.386058432307078	NA	T&C	54867	TMEM214
B4DDG3;Q05048	CSTF1	2	1	2.4	1	0.0020257	6.3543	1	0	0	0	0	CSTF1	1536	1	0	0	0	1	0	0	0	0.513214915982949	-Inf	T&C	NA	1477	CSTF1
B4DDH8;Q96N66-2;Q96N66;Q96N66-3	MBOAT7	6	5	16.5	8	0	81.434	4	0	4	0	6160400	MBOAT7	607	4	0	4	0	4	4	0	0	1.43771161403203	1.15527822547791	T	T	79143	MBOAT7
B4DDI9;Q6GSK2;P22570;P22570-2;P22570-7;P22570-3;J3QQX3;A0A0C4DFN8;A0A0C4DGN7;A0A0A0MSZ4;A0A0A0MT64;P22570-4;P22570-5;A0A0A0MTN9;A0A0A0MTR6;P22570-6	FDXR	20	15	36	21	0	117.97	10	0	11	0	10891000	FDXR	442	10	0	11	0	10	11	0	0	2.39842453268257	2.12928301694497	T	T	2232	FDXR
Q69EZ8;B4DDT3;E9PIT3;P00734;CON__P00735	F2	5	3	8.1	5	0	47.216	4	0	1	0	4447100	F2	712	4	0	1	0	4	1	0	0	1.43771161403203	0.386058432307078	T	T&C	2147	F2
J3KT68;B4DDT6;Q5BJF2	TMEM97	3	1	8.7	2	0.00069589	6.7448	1	0	1	0	2481200	TMEM97	924	1	0	1	0	1	1	0	0	0.513214915982949	0.386058432307078	T&C	T&C	27346	TMEM97
B4DEH0;Q7Z7H8;Q7Z7H8-2	MRPL10	3	2	14	2	0	17.872	2	0	0	0	3184200	MRPL10	839	2	0	0	0	2	0	0	0	0.890994640155679	-Inf	T&C	NA	124995	MRPL10
Q7Z5Y0;B4DS01;B4DEP6;E7EX17;B4DRM3;P23588-2;P23588;F8VX11	EIF4B	8	2	8.3	2	0	13.333	1	0	1	0	724300	EIF4B	1262	1	0	1	0	1	1	0	0	0.513214915982949	0.386058432307078	T&C	T&C	1975	EIF4B
B4DES6;B7Z9P6;G3XAG1;Q96ME7-2;Q96ME7-3;Q96ME7;B4E0X7	ZNF512	8	3	10.4	4	0	22.891	3	0	1	0	2219300	ZNF512	957	3	0	1	0	3	1	0	0	1.19009729646515	0.386058432307078	T	T&C	84450	ZNF512
B4DEY6;Q9NZU5-2;Q9NZU5	LMCD1	3	1	3.6	1	0.0032982	6.1623	0	0	1	0	593410	LMCD1	1289	0	0	1	0	0	1	0	0	-Inf	0.386058432307078	NA	T&C	29995	LMCD1
U3KQP3;B4DEZ3;K7EJE1;E7ENQ6;B4DQP1;Q9P0J0;Q9P0J0-2	NDUFA13	7	1	12	1	0.00072307	7.4379	1	0	0	0	0	NDUFA13	1536	1	0	0	0	1	0	0	0	0.513214915982949	-Inf	T&C	NA	51079	NDUFA13
Q59G73;B4DFE4;B4DKG8;Q01780-2;Q01780;K7EJ37	EXOSC10	6	2	4.6	2	0	11.849	2	0	0	0	874990	EXOSC10	1208	2	0	0	0	2	0	0	0	0.890994640155679	-Inf	T&C	NA	5394	EXOSC10
D6RDA2;B4DFG0;P35659-2;P35659;D6R9L5;H0Y8X0;B4DNW3	DEK	7	2	18	2	0	13.182	2	0	0	0	2752300	DEK	881	2	0	0	0	2	0	0	0	0.890994640155679	-Inf	T&C	NA	7913	DEK
B4DFQ5;B4DMA4;Q12996	CSTF3	3	1	2.6	1	0.0020202	6.3411	1	0	0	0	155320	CSTF3	1451	1	0	0	0	1	0	0	0	0.513214915982949	-Inf	T&C	NA	1479	CSTF3
F5H669;B4DGF8;Q8N684-2;Q8N684;Q8N684-3;J3QT54;F5H6M0;F5H047	CPSF7	17	5	14.4	7	0	33.355	3	0	4	0	4257600	CPSF7	730	3	0	4	0	3	4	0	0	1.19009729646515	1.15527822547791	T	T	79869	CPSF7
B4DRW8;B4DH07;Q5JRX3-3;Q5JRX3;Q5JRX3-2;H0Y4F7	PITRM1	6	2	3.1	2	0	12.985	1	0	1	0	641360	PITRM1	1280	1	0	1	0	1	1	0	0	0.513214915982949	0.386058432307078	T&C	T&C	10531	PITRM1
B7Z9U2;B4DH19;B4DSK5;I3L0N3;B7Z5J7;P46459-2;P46459;Q96D47;B4DGR3;I3L2G1;K7EQD6;D3DXJ4	NSF	12	4	6.9	5	0	29.132	1	0	4	0	1539300	NSF	1077	1	0	4	0	1	4	0	0	0.513214915982949	1.15527822547791	T&C	T	4905	NSF
B4DH39;Q8TAF6;O60488-2;O60488	FACL4;ACSL4	4	1	5.1	1	0.00068918	6.6178	1	0	0	0	318460	FACL4	1390	1	0	0	0	1	0	0	0	0.513214915982949	-Inf	T&C	NA	2182	ACSL4;FACL4
B7Z5C1;B4DHD2;Q4W4Y1;Q8WUM4;Q8WUM4-2	DRIP4;PDCD6IP	5	6	10.3	7	0	62.736	4	0	3	0	2669700	DRIP4	895	4	0	3	0	4	3	0	0	1.43771161403203	0.941447817644887	T	T&C	10015	PDCD6IP
B4DIH2;Q8TB36-2;Q8TB36	GDAP1	3	2	10.4	2	0	15.176	2	0	0	0	475470	GDAP1	1331	2	0	0	0	2	0	0	0	0.890994640155679	-Inf	T&C	NA	54332	GDAP1
V9HWJ0;B4DJ30;Q14697;F5H6X6;B4DSM6;A0A024R592;B4DIW2	HEL-S-164nA;GANAB	8	1	42.2	2	0	35.71	1	0	1	0	2462300	HEL-S-164nA	927	1	0	1	0	1	1	0	0	0.513214915982949	0.386058432307078	T&C	T&C	23193	GANAB;HEL-S-164nA
C9JJT5;C9JU26;G3V325;B4DJ38;P56134-4;P56134-3;P56134-2;P56134	ATP5J2-PTCD1;ATP5J2	8	1	20.4	1	0.00074294	8.0431	0	0	1	0	2241000	ATP5J2-PTCD1	956	0	0	1	0	0	1	0	0	-Inf	0.386058432307078	NA	T&C	100526740	ATP5MF;ATP5MF-PTCD1
B4DJ81;E5KRK5;P28331-3;P28331-4;P28331-5;P28331;P28331-2;Q9P1A0;A0A291FIZ5	NDUFS1	9	2	5.4	2	0	14.273	1	0	1	0	767560	NDUFS1	1247	1	0	1	0	1	1	0	0	0.513214915982949	0.386058432307078	T&C	T&C	4719	NDUFS1
B4DJB4;H0YL72;B4DSY4;Q53GF8;P50213;H0YM64;H0YKD0;H0YLI6;H0YMU3;B7Z9J8;P50213-2	IDH3A	11	2	5.7	3	0	13.256	2	0	1	0	2772300	IDH3A	877	2	0	1	0	2	1	0	0	0.890994640155679	0.386058432307078	T&C	T&C	3419	IDH3A
K7EQ05;B4E1G5;B4DJI2;P28799-3;P28799-2;P28799;K7EQI0;K7EKL3	GRN	8	2	3.9	2	0	12.418	0	0	2	0	2104200	GRN	973	0	0	2	0	0	2	0	0	-Inf	0.690315500867385	NA	T&C	2896	GRN
B4DJM9;M0QWZ7;B4DXB9;M0R2C6;Q9NP81;Q9NP81-2	SARS2	6	1	7.6	1	0.00070175	6.8345	1	0	0	0	803210	SARS2	1237	1	0	0	0	1	0	0	0	0.513214915982949	-Inf	T&C	NA	54938	SARS2
B4DJR3;Q5VU11;P78346;P78346-2;Q5VU10	RPP30	5	2	10	1	0	12.349	1	0	0	0	0	RPP30	1536	1	0	0	0	1	0	0	0	0.513214915982949	-Inf	T&C	NA	10556	RPP30
Q05BZ7;B4DK32;Q14139;Q14139-2	UBE4A	4	1	3.6	1	0.00078989	11.102	0	0	1	0	0	UBE4A	1536	0	0	1	0	0	1	0	0	-Inf	0.386058432307078	NA	T&C	9354	UBE4A
H0Y9G6;E7ETU7;B4DKM0;P09001;D6RC14;B4DW56	MRPL3	8	3	11.3	4	0	22.9	2	0	2	0	3286100	MRPL3	830	2	0	2	0	2	2	0	0	0.890994640155679	0.690315500867385	T&C	T&C	11222	MRPL3
H7C463;C9J406;B4DS66;B9A067;B4DQY2;B4DKR1;Q16891-3;Q16891-2;Q16891-4;Q16891;B4DT20;B4E2B5	IMMT	15	6	10.6	8	0	42.436	4	0	4	0	1955300	IMMT	1000	4	0	4	0	4	4	0	0	1.43771161403203	1.15527822547791	T	T	10989	IMMT
E9PPK3;E9PMH9;B4DKS9;G3V158;E9PML7;E9PPM8;Q9Y315	DERA	7	1	13.3	1	0.00073801	7.8838	0	0	1	0	4170900	DERA	742	0	0	1	0	0	1	0	0	-Inf	0.386058432307078	NA	T&C	51071	DERA
B4DKW2;Q6P158;Q59G60	DHX57	6	3	4	3	0	18.447	3	0	0	0	295500	DHX57	1397	3	0	0	0	3	0	0	0	1.19009729646515	-Inf	T	NA	90957	DHX57
B4DL07;P28288;B4DZ22;P28288-2	ABCD3	5	8	15.5	11	0	80.841	6	0	5	0	4352100	ABCD3	721	6	0	5	0	6	5	0	0	1.83323930040157	1.34146828128301	T	T	5825	ABCD3
B4DM26;B4DLE7;B4DYR5;Q6UWP7-3;Q6UWP7;C9K0C3;Q6UWP7-2	LCLAT1	7	3	15.5	3	0	23.439	0	0	3	0	2251700	LCLAT1	953	0	0	3	0	0	3	0	0	-Inf	0.941447817644887	NA	T&C	253558	LCLAT1
B4DS67;B4DLH2;Q8N357	C2orf18;SLC35F6	3	1	5.4	2	0.00073206	7.7525	1	0	1	0	4502500	C2orf18	707	1	0	1	0	1	1	0	0	0.513214915982949	0.386058432307078	T&C	T&C	54978	SLC35F6
B4DLR8;P15559-3;P15559-2;P15559;Q3B792;Q53G81;H3BNV2;H3BRK3	NQO1	9	10	49	51	0	235.47	20	2	23	6	259190000	NQO1	61	20	2	23	6	20	23	2	6	1.66971347499968	0.202855276544615	T	T&C	1728	NQO1
Q6IAT1;B4DLV7;P50395;Q5SX87;P50395-2;V9GYJ7;V9GYF8;Q5SX90;Q5SX86	GDI2	12	4	11.7	4	0	25.121	4	0	0	0	1689600	GDI2	1048	4	0	0	0	4	0	0	0	1.43771161403203	-Inf	T	NA	2665	GDI2
B4DM22;Q59EG8;Q13200-2;Q13200-3;Q13200;Q13041	PSMD2	8	8	10.4	14	0	63.918	5	0	9	0	3614500	PSMD2	786	5	0	9	0	5	9	0	0	1.64898789769305	1.91125578816992	T	T	5708	PSMD2
R4GMT0;B4DM97;P61163;B4DMT4;B4DXP9;A0A1B0GVS3	ACTR1A	8	5	22.6	7	0	74.115	2	0	5	0	8926100	ACTR1A	502	2	0	5	0	2	5	0	0	0.890994640155679	1.34146828128301	T&C	T	10121	ACTR1A
B4DMF5;E9KL48;P00367;B4E0N9;B4DMG8;Q53GW3;P00367-3;B3KT18;A0A140VK14;P00367-2;P49448	GLUD1;GLUD2	15	17	41.1	29	0	183.89	13	0	16	0	23809000	GLUD1	279	13	0	16	0	13	16	0	0	2.71236517757826	2.56293619439116	T	T	2746	GLUD1;GLUD2
B4DMM2;Q96DI9;F6VRR5;B4E0L0;Q9BY77-2;Q9BY77	POLDIP3	6	1	7	2	0.00071582	7.1833	1	0	1	0	1070100	POLDIP3	1171	1	0	1	0	1	1	0	0	0.513214915982949	0.386058432307078	T&C	T&C	84271	POLDIP3
H0YNE9;B4DMS1;Q92930;H0YMN7;Q59EP4	RAB8B	13	1	16.5	1	0.003283	6.1215	1	0	0	0	1143300	RAB8B	1150	1	0	0	0	1	0	0	0	0.513214915982949	-Inf	T&C	NA	51762	RAB8B
D6R9P3;D6RD18;B4DMY3;D6RBZ0;Q53F64;Q99729-3;Q99729-2;Q99729-4;Q99729	HNRNPAB	9	7	23.6	11	0	93.166	6	0	5	0	24485000	HNRNPAB	271	6	0	5	0	6	5	0	0	1.83323930040157	1.34146828128301	T	T	3182	HNRNPAB
B4DN49;P43246-2;P43246;V9H0B2;V9H0D5;V9H023;V9H068;A0A2R8Y7S8;Q53RU4;B4DL39;B4DSB9;V9H019;Q53GS1;Q53FK0;A0A2R8YFH0;E9PHA6;A0A2R8Y6P0;A0A2R8YG02	MSH2	21	3	3.5	4	0	19.102	0	0	4	0	569190	MSH2	1297	0	0	4	0	0	4	0	0	-Inf	1.15527822547791	NA	T	4436	MSH2
M0QZU5;M0QYZ9;Q9P0B0;M0QZ34;B4DVK1;B4DND9;Q7L4X7;Q96CS0;Q53YP0;B4E1N4;Q9NZM5	GLTSCR2	11	1	10.1	1	0.00075301	8.4714	1	0	0	0	2096500	GLTSCR2	974	1	0	0	0	1	0	0	0	0.513214915982949	-Inf	T&C	NA	29997	NOP53
C9J712;C9J0J7;C9JQ45;G5E9Q6;B4DNH1;D3DNI2;D3DNI3;P35080-2;P35080	PFN2	9	1	15.4	2	0.00075472	8.5765	1	0	1	0	0	PFN2	1536	1	0	1	0	1	1	0	0	0.513214915982949	0.386058432307078	T&C	T&C	5217	PFN2
B4DPZ5;B4DNU9;Q6NZI2;B3KRY5;Q6NZI2-2	PTRF	6	5	18.5	7	0	91.717	4	0	2	1	8640100	PTRF	509	4	0	2	1	4	2	0	1	1.43771161403203	-0.309684499132615	T	T&C	284119	CAVIN1
F8VVX6;B4DP72;Q5HYK3	COQ5	3	1	4.7	1	0.0020422	6.4322	0	0	1	0	1186800	COQ5	1137	0	0	1	0	0	1	0	0	-Inf	0.386058432307078	NA	T&C	84274	COQ5
B4DP80;Q8NCW5-2;Q8NCW5;Q5T3I4;Q6PGN4;Q5T3I3	APOA1BP	6	3	15.3	3	0	22.502	1	0	2	0	2684300	APOA1BP	894	1	0	2	0	1	2	0	0	0.513214915982949	0.690315500867385	T&C	T&C	128240	NAXE;APOA1BP
F5GYN4;J3KR44;F5H6Q1;F5GYJ8;B4DPD5;Q96FW1;Q659F9	OTUB1;DKFZp564E242	11	4	18.7	8	0	36.964	5	0	3	0	3216600	OTUB1	836	5	0	3	0	5	3	0	0	1.64898789769305	0.941447817644887	T	T&C	55611	OTUB1
B4DPJ2;Q6ICS0;Q5T0G8;Q59EP1;B7Z6L0;P50995-2;P50995	ANXA11	7	4	13.4	7	0	40.772	3	0	4	0	3665100	ANXA11	782	3	0	4	0	3	4	0	0	1.19009729646515	1.15527822547791	T	T	311	ANXA11
B4DPY0;E7ETY7;Q8TED1	GPX8	3	2	19.6	2	0	20.6	1	0	1	0	2422600	GPX8	935	1	0	1	0	1	1	0	0	0.513214915982949	0.386058432307078	T&C	T&C	493869	GPX8
B4DPY2;O75400-2;O75400-3;O75400	PRPF40A	4	2	2.7	2	0	44.809	0	0	2	0	1381100	PRPF40A	1107	0	0	2	0	0	2	0	0	-Inf	0.690315500867385	NA	T&C	55660	PRPF40A
B4DQG5;V9HW38;P28838-2;P28838	HEL-S-106;LAP3	4	1	3.4	1	0.00071788	7.2468	1	0	0	0	411260	HEL-S-106	1350	1	0	0	0	1	0	0	0	0.513214915982949	-Inf	T&C	NA	51056	HEL-S-106;LAP3
Q5TG40;B4DQG8;Q9NPF5	DMAP1	3	1	4	1	0.00069979	6.7994	1	0	0	0	730400	DMAP1	1256	1	0	0	0	1	0	0	0	0.513214915982949	-Inf	T&C	NA	55929	DMAP1
B4DQZ7;S4R3H4;E7EQT4;Q9UKV3-3;Q9UKV3-2;Q9UKV3;G3V3T3;G3V3B0;Q69YJ6;Q9UKV3-5	ACIN1;DKFZp667N107	10	2	1.8	4	0	13.851	2	0	2	0	946570	ACIN1	1191	2	0	2	0	2	2	0	0	0.890994640155679	0.690315500867385	T&C	T&C	22985	ACIN1;DKFZp667N107
B4DRA2;J3KQ96;E7ETY2;Q13428-2;Q13428-8;Q13428-6;Q13428-7;Q13428;Q13428-3;Q13428-4;Q9UFD4	TCOF1;DKFZp434G1035	12	4	6.1	7	0	33.8	3	0	4	0	2929400	TCOF1	864	3	0	4	0	3	4	0	0	1.19009729646515	1.15527822547791	T	T	6949	TCOF1
B4DRD7;H3BRU6;F8VZX2;Q15366-7;Q15366-8;Q15366-4;Q15366-5;Q15366-6;Q15366-3;Q15366;Q15366-2;F8VXH9;B4DLC0;F8W0G4;F8W1G6	PCBP2	27	6	48.6	13	0	167.85	4	2	7	0	20333000	PCBP2	300	4	2	7	0	4	7	2	0	-0.147250886689123	1.65431054741189	T&C	T	5094	PCBP2
B4DS83;Q9BSC4-2;Q9BSC4;Q9BSC4-4	NOL10	4	7	13.3	8	0	57.88	3	0	5	0	2547300	NOL10	917	3	0	5	0	3	5	0	0	1.19009729646515	1.34146828128301	T	T	79954	NOL10
B4DSF0;P35270	SPR	2	1	8.1	1	0.0020478	6.4941	0	0	1	0	982870	SPR	1186	0	0	1	0	0	1	0	0	-Inf	0.386058432307078	NA	T&C	6697	SPR
F5H365;B4DSQ5;Q15436;B4E0Q9;B4DF60;Q15436-2	SEC23A	21	9	15.1	9	0	120.7	4	0	5	0	3057000	SEC23A	850	4	0	5	0	4	5	0	0	1.43771161403203	1.34146828128301	T	T	10484	SEC23A
E9PH82;B4DT23;B4DY25;I6L9E8;Q8NCA5-2;Q8NCA5;B3KTW4	FAM98A	7	2	8.7	2	0	25.93	1	0	1	0	1518300	FAM98A	1083	1	0	1	0	1	1	0	0	0.513214915982949	0.386058432307078	T&C	T&C	25940	FAM98A
B4DTV0;Q09666	AHNAK	11	6	9.7	7	0	80.709	2	0	5	0	1304700	AHNAK	1116	2	0	5	0	2	5	0	0	0.890994640155679	1.34146828128301	T&C	T	79026	AHNAK
D3DVL7;B4DU42;Q969Z0;B3KRS4;B3KMT3;B3KM73;Q969Z0-2;C9J7P5;H7C4R5;C9IZN7	TBRG4	10	4	14.4	4	0	31.874	1	0	3	0	1560500	TBRG4	1074	1	0	3	0	1	3	0	0	0.513214915982949	0.941447817644887	T&C	T&C	9238	TBRG4
E9PGM4;B4DUF1;Q59ET0;Q04446	GBE1	4	1	2.1	2	0.00071633	7.2345	1	0	1	0	567280	GBE1	1300	1	0	1	0	1	1	0	0	0.513214915982949	0.386058432307078	T&C	T&C	2632	GBE1
B4DUG4;K7ELG9;Q3MHD2;Q3MHD2-2	LSM12	4	1	8	1	0.0013717	6.543	1	0	0	0	2207900	LSM12	958	1	0	0	0	1	0	0	0	0.513214915982949	-Inf	T&C	NA	124801	LSM12
B4DUI5;V9HWK1;Q53HE2;P60174-4;P60174-1;P60174;U3KPZ0;Q2QD09	HEL-S-49;TPI1	9	3	18.8	4	0	22.516	2	0	2	0	3225100	HEL-S-49	834	2	0	2	0	2	2	0	0	0.890994640155679	0.690315500867385	T&C	T&C	7167	TPI1
B4DVJ0;A0A0A0MTS2;A0A2U3TZU2;P06744;B4DE36;A0A1W6AYU6;P06744-2;K7EQ48;A0A0J9YXP8;A0A0J9YYH3;A0A2R8Y6C7	GPI	24	6	29.9	15	0	141.47	7	0	8	0	22106000	GPI	292	7	0	8	0	7	8	0	0	1.99660195719278	1.78849589480629	T	T	2821	GPI
J3QLE5;Q66K91;Q5XPV6;B4DVS0;X5DP00;Q9UIS4;Q15182;P14678-2;P63162;P14678;P63162-2;P14678-3;Q6LBS1;Q53HE7;J3KRY3;S4R3P3	SNRPN;SNRPB	16	5	21.9	10	0	33.136	5	0	5	0	33447000	SNRPN	221	5	0	5	0	5	5	0	0	1.64898789769305	1.34146828128301	T	T	6628	SNRPB;SNRPN
B4DVZ4;Q53EW8;Q16762	TST	3	1	7.8	2	0.00076511	9.357	1	0	1	0	2528000	TST	919	1	0	1	0	1	1	0	0	0.513214915982949	0.386058432307078	T&C	T&C	7263	TST
B4DW11;H0YC35;P10909-3;P10909-4;P10909;P10909-5;P10909-2	CLU	7	1	7.3	2	0	18.552	1	0	1	0	1505500	CLU	1086	1	0	1	0	1	1	0	0	0.513214915982949	0.386058432307078	T&C	T&C	1191	CLU
E7EX70;B4DW33;Q9GZS1-2;Q9GZS1	POLR1E	4	3	22	3	0	20.524	2	0	1	0	2614600	POLR1E	906	2	0	1	0	2	1	0	0	0.890994640155679	0.386058432307078	T&C	T&C	64425	POLR1E
B4DWS6;D3DR22;Q53GQ0;B3KQJ0;A0A1B0GV93	HSD17B12	7	7	27	10	0	73.593	3	0	7	0	17265000	HSD17B12	332	3	0	7	0	3	7	0	0	1.19009729646515	1.65431054741189	T	T	51144	HSD17B12
B4DWW8;E7EVX8;Q8WWY3-2;Q8WWY3-4;Q8WWY3;E7EU94;E7ESX0;E7EN72;Q8WWY3-3	PRPF31	9	3	10.4	3	0	24.664	1	0	2	0	2588300	PRPF31	909	1	0	2	0	1	2	0	0	0.513214915982949	0.690315500867385	T&C	T&C	26121	PRPF31
B4DX19;P27169	PON1	2	1	3.1	1	0.00070472	6.9076	1	0	0	0	369180	PON1	1362	1	0	0	0	1	0	0	0	0.513214915982949	-Inf	T&C	NA	5444	PON1
B4DX78;O00148;A0A024R7H0;O00148-3;O00148-2;K7EPJ3;K7EQN7	DDX39A;DDX39	32	4	34.3	9	0	103.09	5	0	4	0	5801300	DDX39A	626	5	0	4	0	5	4	0	0	1.64898789769305	1.15527822547791	T	T	10212	DDX39A;DDX39
B4DXB6;Q9H490-2;Q9H490	PIGU	3	3	9	1	0	25.528	1	0	0	0	3363300	PIGU	823	1	0	0	0	1	0	0	0	0.513214915982949	-Inf	T&C	NA	128869	PIGU
E7ENZ3;B4DYC8;B4DZT5;B4DXI1;V9HW37;P48643;B4DE30;B7ZAR1;B4DDU6;E9PCA1;B4DX08;Q9BU08;P48643-2;Q96GI1;B4DZY9	CCT5;HEL-S-69	17	6	16.5	13	0	50.415	6	0	7	0	5424800	CCT5	647	6	0	7	0	6	7	0	0	1.83323930040157	1.65431054741189	T	T	22948	CCT5
B4DY09;F4ZW62;Q12905;Q53FG3;F4ZW63;X6R6Z1	ILF2	7	7	30.1	13	0	82.047	9	0	4	0	14147000	ILF2	373	9	0	4	0	9	4	0	0	2.27650974204985	1.15527822547791	T	T	3608	ILF2
E9PND2;E9PP21;Q9BTA4;B4DY28;Q6ZMS3;P21291;B4E2T4;E9PS42;Q6AI18;Q59EQ5	CSRP1;DKFZp686M148	12	3	36.6	4	0	23.3	1	0	3	0	3444100	CSRP1	812	1	0	3	0	1	3	0	0	0.513214915982949	0.941447817644887	T&C	T&C	1465	CSRP1
B4DY32;P08243-3;P08243-2;P08243	ASNS	7	4	8.4	6	0	26.765	3	0	3	0	7695100	ASNS	542	3	0	3	0	3	3	0	0	1.19009729646515	0.941447817644887	T	T&C	440	ASNS
Q32Q67;G8JLD5;D3DUW7;D3DUW6;B4DYR6;D3DUW5;O00429-4;O00429-5;O00429-3;O00429-2;O00429;O00429-8;O00429-6;F8VZ52;O00429-7	DNM1L	23	4	8.3	5	0	28.3	2	0	3	0	1250300	DNM1L	1127	2	0	3	0	2	3	0	0	0.890994640155679	0.941447817644887	T&C	T&C	10059	DNM1L
B4DYY5;F8W726;Q14157-4;Q14157-1;Q14157-3;Q14157;Q14157-5;B4DZJ6;Q5VU77	UBAP2L	15	4	4.5	5	0	25.59	2	0	3	0	1361800	UBAP2L	1109.5	2	0	3	0	2	3	0	0	0.890994640155679	0.941447817644887	T&C	T&C	9898	UBAP2L
B4DYZ1;F8WAJ0;Q9H8H2-4;Q9H8H2-2;Q9H8H2	DDX31	5	2	3.3	1	0	11.731	1	0	0	0	460710	DDX31	1336	1	0	0	0	1	0	0	0	0.513214915982949	-Inf	T&C	NA	64794	DDX31
B7ZAX9;B4DZC0;O60264	SMARCA5	11	24	26.6	33	0	238.89	23	0	10	0	7509700	SMARCA5	550	23	0	10	0	23	10	0	0	3.43645815016255	2.02438415862696	T	T	8467	SMARCA5
B4DZE5;Q59E91;Q4G0F4;O00411	POLRMT	4	1	1.3	1	0.0007874	11.079	1	0	0	0	302700	POLRMT	1396	1	0	0	0	1	0	0	0	0.513214915982949	-Inf	T&C	NA	5442	POLRMT
D3DQV9;Q59G42;B4DZF2;P78344;H0Y3P2;P78344-2;Q2TU89;H0YCH5	EIF4G2;AAG1	13	12	15.3	14	0	104.4	8	0	6	0	3533300	EIF4G2	797	8	0	6	0	8	6	0	0	2.14333359787266	1.50635266602479	T	T	1982	EIF4G2;AAG1
B4DZG7;F8VYN9;P40616-2;P40616	ARL1	4	2	17	3	0	17.163	1	0	2	0	5350100	ARL1	652	1	0	2	0	1	2	0	0	0.513214915982949	0.690315500867385	T&C	T&C	400	ARL1
B4E0Q4;B4DZJ7;O00267-2;O00267;B4DJK4	SUPT5H	5	3	3.7	4	0	21.113	1	0	3	0	1101000	SUPT5H	1163	1	0	3	0	1	3	0	0	0.513214915982949	0.941447817644887	T&C	T&C	6829	SUPT5H
B4DZM3;Q6PJJ2;P56182;Q96J73;Q53FR7	RRP1	6	3	7.2	5	0	34.661	3	0	2	0	2705300	RRP1	888	3	0	2	0	3	2	0	0	1.19009729646515	0.690315500867385	T	T&C	8568	RRP1
E9PJ42;B4E0E0;Q5BJD5-3;Q5BJD5-2;Q5BJD5	TMEM41B	5	1	9.7	1	0.00078555	11.025	0	0	1	0	6557700	TMEM41B	591	0	0	1	0	0	1	0	0	-Inf	0.386058432307078	NA	T&C	440026	TMEM41B
B7Z1T7;B4E218;Q96H55-3;Q96H55	MYO19	4	1	3	2	0.00076687	9.47	1	0	1	0	1176100	MYO19	1141	1	0	1	0	1	1	0	0	0.513214915982949	0.386058432307078	T&C	T&C	80179	MYO19
B4E2S2		1	1	19.2	2	0.0020107	6.2991	1	0	1	0	328480	B4E2S2	1379	1	0	1	0	1	1	0	0	0.513214915982949	0.386058432307078	T&C	T&C	NA
B4E343;Q9BVJ6-3;Q9BVJ6;Q9BVJ6-2	UTP14A	9	5	10	5	0	38.683	3	0	2	0	1539200	UTP14A	1078	3	0	2	0	3	2	0	0	1.19009729646515	0.690315500867385	T	T&C	10813	UTP14A
D3DSV0;Q569H2;B4E3T4;Q93062-4;Q93062-5;Q93062;Q93062-2;Q93062-3	hCG_2043421;RBPMS	8	1	8.4	1	0.00072254	7.3572	0	0	1	0	925500	hCG_2043421	1197	0	0	1	0	0	1	0	0	-Inf	0.386058432307078	NA	T&C	11030	RBPMS
B5BTZ6;P40763-3;P40763-2;P40763;G8JLH9;B4DNP0;B7ZA24;B4DVR6	STAT3	8	4	8.7	5	0	40.876	2	0	3	0	1832200	STAT3	1023	2	0	3	0	2	3	0	0	0.890994640155679	0.941447817644887	T&C	T&C	6774	STAT3
Q6IBR8;B5BU01;P20042;Q96I16	EIF2S2	6	10	35.4	19	0	183.88	8	0	11	0	28828000	EIF2S2	240	8	0	11	0	8	11	0	0	2.14333359787266	2.12928301694497	T	T	8894	EIF2S2
V9HWD6;B5BU24;P31946-2;P31946;Q4VY20;Q4VY19;A0A0J9YWE8;Q59EQ2	HEL-S-1;YWHAB	9	2	28	5	0	31.46	3	0	2	0	4640200	HEL-S-1	700	3	0	2	0	3	2	0	0	1.19009729646515	0.690315500867385	T	T&C	7529	YWHAB
K7ENG2;B5BU25;P26368-2;P26368	U2AF2	4	7	26.1	10	0	72.402	6	0	4	0	18028000	U2AF2	323	6	0	4	0	6	4	0	0	1.83323930040157	1.15527822547791	T	T	11338	U2AF2
Q6IT96;B5BU61;Q13547;B7Z3S4;Q5TEE2;B4DSK9	HDAC1	7	2	9.5	2	0.00078493	11.009	1	0	1	0	728730	HDAC1	1258	1	0	1	0	1	1	0	0	0.513214915982949	0.386058432307078	T&C	T&C	3065	HDAC1
B5BU99;Q9Y5A9;Q9Y5A9-2	YTHDF2	5	2	5.8	1	0	22.317	0	0	1	0	343680	YTHDF2	1372	0	0	1	0	0	1	0	0	-Inf	0.386058432307078	NA	T&C	51441	YTHDF2
B5BUB1;Q9Y265;Q9Y265-2;E7ETR0;B3KRS7	RUVBL1	8	6	17.3	10	0	46.511	5	0	5	0	3607400	RUVBL1	788	5	0	5	0	5	5	0	0	1.64898789769305	1.34146828128301	T	T	8607	RUVBL1
Q14730;B5BUB5;P05455;Q9UMH5	SSB	4	2	6.1	2	0	21.083	1	0	1	0	1819100	SSB	1024	1	0	1	0	1	1	0	0	0.513214915982949	0.386058432307078	T&C	T&C	6741	SSB
J3KTA4;B5BUE6;P17844;B4DN41;P17844-2;Q7Z2V5;Q59E92;B4DNG2	DDX5;DKFZp686J01190	19	21	51.8	61	0	323.31	31	1	26	3	84406000	DDX5	131	31	1	26	3	31	26	1	3	2.83228650232122	1.16627722442717	T	T	1655	DDX5
B5MBZ0;Q9HC35-2;Q9HC35;A6P4V4	EML4	16	5	6	7	0	35.732	2	0	5	0	1699900	EML4	1045	2	0	5	0	2	5	0	0	0.890994640155679	1.34146828128301	T&C	T	27436	EML4
B5MDF5;P62826;J3KQE5;F5H018;H0YFC6	RAN	9	11	42.1	35	0	129.97	14	1	18	2	247880000	RAN	62	14	1	18	2	14	18	1	2	1.80347079055177	1.12051280731723	T	T	5901	RAN
H3BRR2;B7Z377;Q6FGR6;B7Z6D1;P19387	POLR2C	5	1	19.6	1	0.00071942	7.2615	0	0	1	0	2246300	POLR2C	955	0	0	1	0	0	1	0	0	-Inf	0.386058432307078	NA	T&C	5432	POLR2C
F5H6E2;B7Z3E5;O00159-3;O00159;O00159-2;D3DTH7;B7Z9C0	MYO1C	12	41	48.9	78	0	323.31	44	0	34	0	37209000	MYO1C	207	44	0	34	0	44	34	0	0	4.3072822424721	3.51498297116823	T	T	4641	MYO1C
B7Z3Q4;O00116;A0A1B0GWA2;A0A2R8YEL0;B7ZAC5	AGPS	9	6	14.1	7	0	42.531	2	0	5	0	1592800	AGPS	1067	2	0	5	0	2	5	0	0	0.890994640155679	1.34146828128301	T&C	T	8540	AGPS
B7Z4A1;O14949	UQCRQ	2	2	26.7	4	0	16.26	2	0	2	0	7932600	UQCRQ	532	2	0	2	0	2	2	0	0	0.890994640155679	0.690315500867385	T&C	T&C	27089	UQCRQ
B7Z4B2;E9PLK3;B7Z899;P55786;E9PP11;B7Z6T6;B7Z1V9;B7Z1H4;B3KTP2;B3KU93;A6NEC2;P55786-2	NPEPPS;NPEPPSL1	12	2	2.8	2	0	13.1	0	0	2	0	202770	NPEPPS	1430	0	0	2	0	0	2	0	0	-Inf	0.690315500867385	NA	T&C	9520	NPEPPS;NPEPPSL1
B7Z4V2;V9HW84;P38646;Q8N1C8;B7Z4T3;B7Z1V7	HEL-S-124m;HSPA9	12	24	41.5	52	0	301.61	28	2	19	3	34130000	HEL-S-124m	218	28	2	19	3	28	19	2	3	2.11129387298223	0.771789562073888	T	T&C	3313	HSPA9
B7Z4W3;Q05BW9;Q5TB52;O95340;O95340-2;O43252	PAPSS1;PAPSS2	6	1	8.8	1	0.00079239	11.147	0	0	1	0	0	PAPSS1	1536	0	0	1	0	0	1	0	0	-Inf	0.386058432307078	NA	T&C	9060	PAPSS2;PAPSS1
J3QQY2;J3KS45;B7Z591;J9JIE6;Q9UM00-2;Q9UM00	TMCO1	6	1	14.4	2	0	14.164	1	0	1	0	4055600	TMCO1	750	1	0	1	0	1	1	0	0	0.513214915982949	0.386058432307078	T&C	T&C	54499	TMCO1
B7Z592;Q8WU90-2;Q8WU90	ZC3H15	3	1	2.6	1	0.00073368	7.7684	1	0	0	0	268720	ZC3H15	1409	1	0	0	0	1	0	0	0	0.513214915982949	-Inf	T&C	NA	55854	ZC3H15
F8W1R7;J3KND3;G8JLA2;G3V1V0;B7Z6Z4;P60660-2;P60660;F8VPF3;G3V1Y7;Q6IBG5	MYL6	16	5	43.4	6	0	39.061	5	0	1	0	7518300	MYL6	549	5	0	1	0	5	1	0	0	1.64898789769305	0.386058432307078	T	T&C	4637	MYL6
B7Z792;Q53HG2;O75306-2;O75306;B7Z9L2	NDUFS2	5	4	12.1	5	0	31.522	3	0	2	0	2457700	NDUFS2	929	3	0	2	0	3	2	0	0	1.19009729646515	0.690315500867385	T	T&C	4720	NDUFS2
Q5T8U5;Q5T8U7;B7Z8F3;B7Z7A8;O15260-2;O15260;B7Z605;B7Z1G8;O15260-3	SURF4	9	2	12.4	3	0	15.072	1	0	2	0	9885000	SURF4	474	1	0	2	0	1	2	0	0	0.513214915982949	0.690315500867385	T&C	T&C	6836	SURF4
B7Z7P8;P62495-2;P62495	ETF1	6	3	8	3	0	29.559	2	0	1	0	2425200	ETF1	934	2	0	1	0	2	1	0	0	0.890994640155679	0.386058432307078	T&C	T&C	2107	ETF1
H3BND8;B7Z855;B7ZAX6;Q6U8A4;Q93009-3;Q93009;B7Z7T5	USP7	9	4	5.2	5	0	22.275	2	0	3	0	663920	USP7	1273	2	0	3	0	2	3	0	0	0.890994640155679	0.941447817644887	T&C	T&C	7874	USP7
B7Z889;Q86UT6-2;Q86UT6	NLRX1	3	3	5.4	2	0	19.9	2	0	0	0	743230	NLRX1	1252	2	0	0	0	2	0	0	0	0.890994640155679	-Inf	T&C	NA	79671	NLRX1
Q3LIE7;B7ZAV4;Q15392-2;Q15392	Nbla03646;DHCR24	4	1	2.1	1	0.0020367	6.4023	1	0	0	0	730960	Nbla03646	1255	1	0	0	0	1	0	0	0	0.513214915982949	-Inf	T&C	NA	1718	DHCR24
B7ZAY8;O94874-3;O94874-2;O94874	UFL1	4	1	3.7	1	0.00070621	6.9156	0	0	1	0	303670	UFL1	1395	0	0	1	0	0	1	0	0	-Inf	0.386058432307078	NA	T&C	23376	UFL1
B7ZB41;Q6NUK1;B4E290;Q6NUK1-2	SLC25A24	6	4	8.2	6	0	33.269	2	0	4	0	1804000	SLC25A24	1028	2	0	4	0	2	4	0	0	0.890994640155679	1.15527822547791	T&C	T	29957	SLC25A24
Q8IW76;B7ZKK7;P19525;P19525-2;Q05CP4;Q6PK38	EIF2AK2	8	10	23.2	15	0	95.177	10	0	4	1	12941000	EIF2AK2	392	10	0	4	1	10	4	0	1	2.39842453268257	0.155278225477911	T	T&C	5610	EIF2AK2
B7ZLC9;Q8TEQ6;Q58EZ8	GEMIN5	3	2	1.3	2	0	13.285	1	0	1	0	84760	GEMIN5	1476	1	0	1	0	1	1	0	0	0.513214915982949	0.386058432307078	T&C	T&C	25929	GEMIN5
B7ZM24;Q53ZR1;P55011-3;P55011;G3XAL9	SLC12A2	5	4	3.7	7	0	36.331	2	0	5	0	2091700	SLC12A2	975	2	0	5	0	2	5	0	0	0.890994640155679	1.34146828128301	T&C	T	6558	SLC12A2
B7ZMF2;Q9NVI1;H3BP78;F8W7R3;B3KNW8;Q9NVI1-2;Q9NVI1-1	FANCI	7	2	1.5	2	0	16.783	2	0	0	0	334160	FANCI	1377	2	0	0	0	2	0	0	0	0.890994640155679	-Inf	T&C	NA	55215	FANCI
B8ZZV5;Q8TCC3-3;Q8TCC3;Q8TCC3-2	MRPL30	4	1	10.9	2	0.00072464	7.446	1	0	1	0	4202500	MRPL30	737	1	0	1	0	1	1	0	0	0.513214915982949	0.386058432307078	T&C	T&C	51263	MRPL30
B9A008;E7ENR5;H0Y714;Q96G21;B8ZZ47	IMP4	5	2	11.6	4	0	13.066	2	0	2	0	5172400	IMP4	664	2	0	2	0	2	2	0	0	0.890994640155679	0.690315500867385	T&C	T&C	92856	IMP4
B9A041;V9HWF2;P40925-2;P40925;P40925-3;C9JRL4;B8ZZ51;C9JF79	MDH1;HEL-S-32	8	2	13.8	3	0	37.95	2	0	1	0	3615800	MDH1	785	2	0	1	0	2	1	0	0	0.890994640155679	0.386058432307078	T&C	T&C	4190	MDH1
J3KMX2;B9EGA3;Q92925-3;Q92925-2;Q92925	SMARCD2	5	1	4.4	1	0.00078003	10.882	1	0	0	0	229280	SMARCD2	1425	1	0	0	0	1	0	0	0	0.513214915982949	-Inf	T&C	NA	6603	SMARCD2
B9EGI2;Q6WCQ1;Q6WCQ1-2;J3KSW8;U6FSN9;Q6WCQ1-3;Q8N236	MPRIP;Mprip-Ntrk1 fusion gene	14	4	25.3	4	0	279.37	1	0	3	0	1178100	B9EGI2	1139	1	0	3	0	1	3	0	0	0.513214915982949	0.941447817644887	T&C	T&C	23164	MPRIP
B9ZVT1;Q8IXT5	RBM12B	2	1	1	1	0.00071023	7.0261	1	0	0	0	70778	RBM12B	1481	1	0	0	0	1	0	0	0	0.513214915982949	-Inf	T&C	NA	389677	RBM12B
C9J7B1;C9K068;H7C333;O75323-2;O75323	GBAS	5	2	24.6	3	0	12.654	1	0	2	0	14289000	GBAS	371	1	0	2	0	1	2	0	0	0.513214915982949	0.690315500867385	T&C	T&C	2631	NIPSNAP2
C9JA17;C9JVW8;P38606-2;P38606	ATP6V1A	4	1	6.5	1	0.0033201	6.2199	1	0	0	0	1438900	ATP6V1A	1094	1	0	0	0	1	0	0	0	0.513214915982949	-Inf	T&C	NA	523	ATP6V1A
C9JDR0;Q15738	NSDHL	2	3	15	4	0	24.246	2	0	2	0	1876500	NSDHL	1017	2	0	2	0	2	2	0	0	0.890994640155679	0.690315500867385	T&C	T&C	50814	NSDHL
C9JJ19;P82930;A4UCR9	MRPS34	3	6	24.9	9	0	35.419	5	0	4	0	10247000	MRPS34	461	5	0	4	0	5	4	0	0	1.64898789769305	1.15527822547791	T	T	65993	MRPS34
C9JTY3;C9JUE0;C9JJP5;Q05BK6;Q7Z426;Q8TDJ5;Q92734-4;Q92734-3;Q92734-2;Q92734;Q7Z427	TFG;TFG/ALK fusion	11	2	14.8	2	0.00077399	10.649	0	0	2	0	4181800	TFG	740	0	0	2	0	0	2	0	0	-Inf	0.690315500867385	NA	T&C	10342	TFG
C9JLU1;P52434-3;P52434;P52434-4	POLR2H	4	1	8.8	2	0	15.947	1	0	1	0	1999700	POLR2H	989	1	0	1	0	1	1	0	0	0.513214915982949	0.386058432307078	T&C	T&C	5437	POLR2H
C9JXB8;C9JNW5;V9HW01;P83731	RPL24;HEL-S-310	4	9	54.5	37	0	69.819	15	3	15	4	217160000	RPL24	70	15	3	15	4	15	15	3	4	0.889163266354698	0.164084122853252	T&C	T&C	6152	RPL24
C9JQV0;Q9BRJ6;A0A024R836;H7C0T1;H7C2R9	C7orf50;MGC11257	5	5	42.2	7	0	46.115	5	0	2	0	13104000	C7orf50	391	5	0	2	0	5	2	0	0	1.64898789769305	0.690315500867385	T	T&C	84310	C7orf50;MGC11257
Q68DU0;C9JZR2;O60716-13;O60716-11;O60716-10;O60716-9;O60716-5;O60716-3;O60716-2;O60716;Q96FS1;O60716-21;O60716-19;O60716-16;O60716-18;O60716-15;O60716-17;O60716-14;O60716-12;O60716-8;O60716-7;O60716-6;O60716-4;O60716-24;O60716-23;O60716-22;O60716-20;Q7KZJ3;A0A024R4Z0;O60716-29;O60716-27;O60716-26;O60716-25;A0A024R4Y7;O60716-32;O60716-31;O60716-30;O60716-28	DKFZp781O2021;CTNND1	42	13	18	14	0	100.46	11	0	3	0	3406500	DKFZp781O2021	818	11	0	3	0	11	3	0	0	2.51083488513101	0.941447817644887	T	T&C	1500	CTNND1;DKFZp781O2021
CON__ENSEMBL:ENSBTAP00000014147		1	1	19.5	10	0	43.504	2	4	2	2	164480000	CON__ENSEMBL:ENSBTAP00000014147	88	2	4	2	2	2	2	4	2	-1.43093345473168	-0.894646999853771	T&C	T&C	NA
CON__ENSEMBL:ENSBTAP00000024146		1	2	1.7	2	0	12.333	0	0	0	2	91216	CON__ENSEMBL:ENSBTAP00000024146	1471	0	0	0	2	0	0	0	2	-Inf	-1.58496250072116	NA	C	NA
CON__ENSEMBL:ENSBTAP00000024466;CON__ENSEMBL:ENSBTAP00000024462		2	3	7.5	105	0	54.857	17	44	20	24	1.828e+09	CON__ENSEMBL:ENSBTAP00000024466	4	17	44	20	24	17	20	44	24	-2.44521174529232	-1.80866705952039	C	C	NA
CON__ENSEMBL:ENSBTAP00000033053		1	1	15.1	2	0.00074129	8.0031	0	1	0	1	1494200	CON__ENSEMBL:ENSBTAP00000033053	1090	0	1	0	1	0	0	1	1	-1	-1	T&C	T&C	NA
CON__P00761		1	11	51.5	181	0	323.31	24	65	26	66	5674700000	CON__P00761	2	24	65	26	66	24	26	65	66	-2.55209860807571	-2.8998119660306	C	C	NA
CON__P01966		1	2	28.2	3	0	16.291	2	0	1	0	4232600	CON__P01966	732	2	0	1	0	2	1	0	0	0.890994640155679	0.386058432307078	T&C	T&C	NA
CON__P02533;P02533;A0A024R1X6	KRT14	10	6	45.6	10	0	169	0	5	0	5	2129100	KRT14	968	0	5	0	5	0	0	5	5	-2.58496250072116	-2.58496250072116	C	C	3861	KRT14
CON__P02769		1	46	73	548	0	323.31	90	180	102	176	749280000	CON__P02769	17	90	180	102	176	90	102	180	176	-2.19787643235293	-2.45434632947751	C	C	NA
CON__P05784		1	2	28.1	2	0	28.872	1	0	1	0	2502600	CON__P05784	921	1	0	1	0	1	1	0	0	0.513214915982949	0.386058432307078	T&C	T&C	NA
CON__P05787;P05787;P05787-2;Q969I0;F8VUG2;F8W1U3	KRT8	24	35	82.8	111	0	323.31	38	16	41	16	559430000	KRT8	25	38	16	41	16	38	41	16	16	0.0197755687613232	-0.324099557019526	T&C	T&C	3856	KRT8
CON__P08727;P08727	KRT19	12	8	63	17	0	323.31	5	0	10	2	17810000	KRT19	326	5	0	10	2	5	10	0	2	1.64898789769305	0.439421657905803	T	T&C	3880	KRT19
CON__P08730-1		1	1	13.3	1	0	15.485	1	0	0	0	1882400	CON__P08730-1	1015	1	0	0	0	1	0	0	0	0.513214915982949	-Inf	T&C	NA	NA
CON__P08779;P08779	KRT16	9	9	41.6	17	0	117.7	0	5	3	9	4612300	KRT16	701	0	5	3	9	0	3	5	9	-2.58496250072116	-2.38048027724248	C	C	3868	KRT16
CON__P12763		1	2	9.5	2	0	15.821	1	1	0	0	3368700	CON__P12763	822	1	1	0	0	1	0	1	0	-0.486785084017051	-Inf	T&C	NA	NA
CON__P13645;P13645	KRT10	15	28	56.3	120	0	323.31	8	57	23	32	167460000	KRT10	85	8	57	23	32	8	23	57	32	-3.71464739725491	-2.03418392075623	C	C	3858	KRT10
CON__P13647;P13647;B4E1T1;B4DL32	KRT5	9	6	50.2	16	0	189.71	0	10	3	3	7653300	KRT5	544	0	10	3	3	0	3	10	3	-3.4594316186373	-1.05855218235511	C	C	3852	KRT5
CON__P35908		7	1	76.4	1	0	12.367	0	1	0	0	73997	CON__P35908	1480	0	1	0	0	0	0	1	0	-1	-Inf	T&C	NA	3849	KRT2
CON__P78386;P78386	KRT85	2	1	14	1	0.00073584	7.8034	0	0	1	0	1361800	KRT85	1109.5	0	0	1	0	0	1	0	0	-Inf	0.386058432307078	NA	T&C	3891	KRT85
CON__Q04695;Q04695;CON__Q9QWL7;F5GWP8;Q14666	KRT17	20	5	29.2	8	0	40.406	0	0	8	0	4040400	KRT17	751	0	0	8	0	0	8	0	0	-Inf	1.78849589480629	NA	T	3872	KRT17
CON__Q05B55		1	1	6.7	10	0	33.669	2	3	3	2	4698000	CON__Q05B55	695	2	3	3	2	2	3	3	2	-1.10900535984432	-0.643514683076269	T&C	T&C	NA
CON__Q1RMK2		1	3	5.4	8	0	22.481	0	4	1	3	1970000	CON__Q1RMK2	999	0	4	1	3	0	1	4	3	-2.32192809488736	-1.61394156769292	C	C	NA
CON__Q1RMN8		19	2	12.4	7	0	35.082	2	2	1	2	110340000	CON__Q1RMN8	115	2	2	1	2	2	1	2	2	-0.693967860565477	-1.19890406841408	T&C	C	NA
CON__Q2UVX4		3	7	9.1	11	0	129.51	6	0	5	0	3583200	CON__Q2UVX4	791	6	0	5	0	6	5	0	0	1.83323930040157	1.34146828128301	T	T	NA
CON__Q3KNV1;P08729;CON__P08729;B3KY79	KRT7	10	26	67	107	0	323.31	47	6	42	12	325180000	KRT7	50	47	6	42	12	47	42	6	12	1.59042571321888	0.09515723304034	T	T&C	3855	KRT7
CON__Q3SX09		68	6	32.8	11	0	52.252	6	0	4	1	11397000	CON__Q3SX09	425	6	0	4	1	6	4	0	1	1.83323930040157	0.155278225477911	T	T&C	NA
CON__Q5D862;Q5D862	FLG2	2	2	1.3	3	0	14.046	0	2	0	1	170960	FLG2	1446	0	2	0	1	0	0	2	1	-1.58496250072116	-1	C	T&C	388698	FLG2
CON__Q86YZ3;Q86YZ3	HRNR	2	3	5.2	9	0	48.706	0	5	0	4	1255700	HRNR	1126	0	5	0	4	0	0	5	4	-2.58496250072116	-2.32192809488736	C	C	388697	HRNR
D0PNI1;P63104;E7EX29;B0AZS6;E7ESK7;P63104-2	YWHAZ	14	8	53.5	10	0	248.32	7	0	3	0	18264000	YWHAZ	320	7	0	3	0	7	3	0	0	1.99660195719278	0.941447817644887	T	T&C	7534	YWHAZ
Q8N4P8;D2CFK9;Q9BZE4;Q53GS0;Q9BZE4-2;B4DHR2;O60747;Q9BZE4-3	GTPBP4	9	20	38.4	32	0	274.28	21	0	11	0	30137000	GTPBP4	237	21	0	11	0	21	11	0	0	3.31784948203487	2.12928301694497	T	T	23560	GTPBP4
D3DP46;P61009	SPCS3	2	3	17.8	5	0	19.351	3	0	2	0	14420000	SPCS3	368	3	0	2	0	3	2	0	0	1.19009729646515	0.690315500867385	T	T&C	60559	SPCS3
D3DQF6;U3KPZ7;Q9P2N5	POU4F3;RBM27	3	1	1.4	1	0.00073314	7.7577	1	0	0	0	0	POU4F3	1536	1	0	0	0	1	0	0	0	0.513214915982949	-Inf	T&C	NA	54439	RBM27
D3DTY9;Q59GW5;Q14258	TRIM25	3	2	5.7	2	0	13.169	1	0	1	0	806960	TRIM25	1236	1	0	1	0	1	1	0	0	0.513214915982949	0.386058432307078	T&C	T&C	7706	TRIM25
H3BV80;H3BMS0;H3BMM9;H3BTC0;D3DU92;Q15287-3;Q15287-2;Q15287;H3BPG5;A0A024R9P1	RNPS1;hCG_2026745	10	2	12.8	4	0	25.028	1	0	3	0	5948400	RNPS1	618.5	1	0	3	0	1	3	0	0	0.513214915982949	0.941447817644887	T&C	T&C	10921	RNPS1
D3DWB6;Q93008-1;Q93008;Q59EZ5;Q6P468	USP9X	5	2	1.1	2	0	12.152	0	0	2	0	104950	USP9X	1466	0	0	2	0	0	2	0	0	-Inf	0.690315500867385	NA	T&C	8239	USP9X
Q59GA3;H7C1W2;O15385;H0Y5Q7;E9PF84;O15384;G5E9Q7;D3DWV9;E7EQB8;P51553-2;P51553	IDH3G;hCG_2004980	11	1	6.3	1	0.00076161	8.796	1	0	0	0	0	IDH3G	1536	1	0	0	0	1	0	0	0	0.513214915982949	-Inf	T&C	NA	3421	IDH3G
D3WZ02		1	1	29.7	2	0.0020492	6.4986	1	0	1	0	5571200	D3WZ02	639	1	0	1	0	1	1	0	0	0.513214915982949	0.386058432307078	T&C	T&C	NA
D6RAN8;H7C5U8;Q9P0M9	MRPL27	3	3	38.7	4	0	22.407	1	0	3	0	20236000	MRPL27	303	1	0	3	0	1	3	0	0	0.513214915982949	0.941447817644887	T&C	T&C	51264	MRPL27
D6RBL5;V9HWE0;P08758;E9PHT9;D6RBE9	ANXA5;HEL-S-7	5	2	6.5	2	0	12.296	1	0	1	0	267290	ANXA5	1410	1	0	1	0	1	1	0	0	0.513214915982949	0.386058432307078	T&C	T&C	308	ANXA5;HEL-S-7
V9GY58;D6RBS5;Q8IZ81	ELMOD2	3	2	32.2	3	0	13.513	1	0	2	0	3831900	ELMOD2	770	1	0	2	0	1	2	0	0	0.513214915982949	0.690315500867385	T&C	T&C	255520	ELMOD2
Q32Q75;X5D7E3;D6RBW1;P06730;P06730-3;P06730-2	EIF4E	8	3	14.7	2	0	19.407	1	0	1	0	8615500	EIF4E	512	1	0	1	0	1	1	0	0	0.513214915982949	0.386058432307078	T&C	T&C	1977	EIF4E
D6RCD0;Q8NBQ5	HSD17B11	2	5	26.2	8	0	112.24	3	0	5	0	8048300	HSD17B11	530	3	0	5	0	3	5	0	0	1.19009729646515	1.34146828128301	T	T	51170	HSD17B11
H0Y9Y1;D6RDG3;P20290-2;P20290	BTF3	4	1	22.1	1	0.0013708	6.5215	0	0	1	0	7829400	BTF3	539	0	0	1	0	0	1	0	0	-Inf	0.386058432307078	NA	T&C	689	BTF3
Q496I0;D6RIE3;D6RGV5;H0UI06;P14406;D6R9C3	COX7A2	6	2	27.7	4	0	15.768	2	0	2	0	10610000	COX7A2	450	2	0	2	0	2	2	0	0	0.890994640155679	0.690315500867385	T&C	T&C	1347	COX7A2
Q6LAP8;D9HTE9;P53007;B4DP62	SLC25A1	4	8	26.1	16	0	80.211	9	0	7	0	17860000	SLC25A1	325	9	0	7	0	9	7	0	0	2.27650974204985	1.65431054741189	T	T	6576	SLC25A1
E1NZA1;Q92616;A0A024RBS1	PRIC295;GCN1L1	4	28	13.6	32	0	235.85	17	0	15	0	1986100	PRIC295	992	17	0	15	0	17	15	0	0	3.04664135103736	2.48601221774061	T	T	10985	GCN1;GCN1L1
E5KND7;E5KND5;Q96RP9;Q96RP9-2	GFM1	4	2	3.2	3	0	12.94	1	0	2	0	489820	GFM1	1323	1	0	2	0	1	2	0	0	0.513214915982949	0.690315500867385	T&C	T&C	85476	GFM1
G3V0I5;E5KNH5;P49821-2;P49821;E9PQP1;Q96ID4;B4DE93;Q53G70;E9PJL9;E9PLC6;E9PMX3;B4DUN7	NDUFV1	16	4	9.2	4	0	26.057	2	0	2	0	2834900	NDUFV1	870	2	0	2	0	2	2	0	0	0.890994640155679	0.690315500867385	T&C	T&C	4723	NDUFV1
E5KNY5;P42704;B4DSR0	LRPPRC	7	33	28.3	44	0	323.31	16	0	28	0	10575000	LRPPRC	451	16	0	28	0	16	28	0	0	2.97004994250485	3.26166757006989	T	T	10128	LRPPRC
E5KS95;P43897;P43897-2;F8WCK2;C9JG32;C9JT21;F8VPA7;F8VS27;P43897-3;P43897-4	TSFM	11	3	9.8	3	0	19.885	2	0	1	0	1929500	TSFM	1006	2	0	1	0	2	1	0	0	0.890994640155679	0.386058432307078	T&C	T&C	10102	TSFM
E5RHW4;O94905;E5RJ09;O94905-2;O94905-3	ERLIN2	5	2	15.4	2	0	11.643	2	0	0	0	830470	ERLIN2	1226	2	0	0	0	2	0	0	0	0.890994640155679	-Inf	T&C	NA	11160	ERLIN2
E5RJN6;E5RHZ6;Q9Y277;E5RFP6;Q9Y277-2;E5RHE1;E5RK27	VDAC3	8	6	44.9	10	0	70.548	4	0	6	0	22625000	VDAC3	288	4	0	6	0	4	6	0	0	1.43771161403203	1.50635266602479	T	T	7419	VDAC3
E5RIM3;Q9Y263;H0YBW4	PLAA	3	2	5.3	2	0	28.936	1	0	1	0	353660	PLAA	1367	1	0	1	0	1	1	0	0	0.513214915982949	0.386058432307078	T&C	T&C	9373	PLAA
E7END7;Q5U0I6;P62820;B7Z8M7;P62820-2;Q96RD8	RAB1A	19	2	39.9	3	0	61.979	1	0	2	0	4283100	RAB1A	728	1	0	2	0	1	2	0	0	0.513214915982949	0.690315500867385	T&C	T&C	5861	RAB1A
H7C5N8;E7EPN9;Q9Y520-2;Q9Y520-3;Q9Y520-6;Q9Y520-4;Q9Y520-5;Q9Y520;Q9Y520-7	PRRC2C	9	1	0.8	1	0.0083817	5.9309	1	0	0	0	325220	PRRC2C	1384	1	0	0	0	1	0	0	0	0.513214915982949	-Inf	T&C	NA	23215	PRRC2C
E7ERL0;Q6FHN3;J3KPD9;Q32Q12;P22392;P15531;P15531-2;P22392-2;C9K028;F6XY72;E5RHP0;O60361	NME1;NME2;NME1-NME2;NME2P1	12	2	20.9	2	0	15.346	2	0	0	0	3782800	NME1	773	2	0	0	0	2	0	0	0	0.890994640155679	-Inf	T&C	NA	4831	NME1;NME2;NME1-NME2;NME2P1
E7ESL0;J3KQY1;Q9NWU5-2;Q9NWU5-3;Q9NWU5	MRPL22	5	2	11.8	1	0	20.998	0	0	1	0	1619100	MRPL22	1061	0	0	1	0	0	1	0	0	-Inf	0.386058432307078	NA	T&C	29093	MRPL22
E7ET15;O15042-2;O15042;B4DK81;E7EW00;H0Y8D9;O15042-3	U2SURP	7	2	2.7	2	0	12.395	2	0	0	0	631830	U2SURP	1282	2	0	0	0	2	0	0	0	0.890994640155679	-Inf	T&C	NA	23350	U2SURP
H8Y0Y3;O95654;Q59F36;Q6AWB3;Q6AWB1;E7EX90;Q6MZZ3;Q14203-5;Q14203-2;Q14203-3;Q14203-4;Q14203-6;Q14203	DCTN1/ALK fusion;DKFZp686E191;DKFZp686E0752;DCTN1;DKFZp686I0746	13	1	7.3	1	0.00074571	8.1918	0	0	1	0	0	DCTN1/ALK fusion	1536	0	0	1	0	0	1	0	0	-Inf	0.386058432307078	NA	T&C	1639	DCTN1;DKFZp686I0746
E9KL35;P63244;J3KPE3;D6RAC2;H0Y8W2;H0YAF8;H0YAM7;D6REE5;D6RHH4;D6R9Z1;D6R9L0;D6RFX4;B4DVD2	GNB2L1	27	17	63.7	68	0	323.31	33	1	28	6	173050000	GNB2L1	82	33	1	28	6	33	28	1	6	2.91633278373766	0.454312648012284	T	T&C	10399	RACK1
E9KL44;H0YFD6;P40939;B4DRH6;A0A2R8Y4F5;B4DDZ5;A0A2R8YG21	HADHA	9	24	43	49	0	323.31	25	0	23	1	34994000	HADHA	217	25	0	23	1	25	23	0	1	3.54605205543835	2.01021019860222	T	T	3030	HADHA
E9PC52;Q6FHQ0;Q16576;Q16576-2;A8K6A2;Q5JP01	RBBP7	7	2	19.2	3	0	16.308	1	0	2	0	5409200	RBBP7	648	1	0	2	0	1	2	0	0	0.513214915982949	0.690315500867385	T&C	T&C	5931	RBBP7
E9PE17;Q8IY71;I3L0E3;Q9Y2R5	MRPS17;hCG_1984214	4	1	22.5	1	0.00073046	7.6935	1	0	0	0	1793500	MRPS17	1031	1	0	0	0	1	0	0	0	0.513214915982949	-Inf	T&C	NA	51373	MRPS17
Q2NLC8;E9PFN5;Q6FII1;Q9Y2Q3-4;Q9Y2Q3;Q9Y2Q3-3;Q9Y2Q3-2	GSTK1;LOC51064	8	3	26	5	0	32.291	2	0	3	0	6531300	GSTK1	592	2	0	3	0	2	3	0	0	0.890994640155679	0.941447817644887	T&C	T&C	373156	GSTK1;LOC51064
Q32LZ0;Q2NKQ6;E9PG73;Q13427-2;Q13427;C9JN15;Q6P432;C9JM79	PPIG	10	3	7.8	4	0	24.559	3	0	1	0	1579900	PPIG	1069	3	0	1	0	3	1	0	0	1.19009729646515	0.386058432307078	T	T&C	9360	PPIG
E9PPR1;E9PL12;E9PQ49;E9PI39;E9PK01;P29692;E9PMW7;E9PK06;E9PL71;E9PQZ1;A0A087X1X7;Q71RH4;Q9H7G6;D3DWK1;B2RAR6;E9PRY8;P29692-3;P29692-4;P29692-2	EEF1D	27	3	27.7	2	0	24.306	1	0	1	0	1818900	EEF1D	1025	1	0	1	0	1	1	0	0	0.513214915982949	0.386058432307078	T&C	T&C	1936	EEF1D
Q86VR6;E9PIF2;Q59EC7;Q13206;B4DKX3	DDX10	5	6	8.1	6	0	37.545	5	0	1	0	961380	DDX10	1189	5	0	1	0	5	1	0	0	1.64898789769305	0.386058432307078	T	T&C	1662	DDX10
E9PK85;P62070-2;P62070-3;P62070;P62070-4	RRAS2	5	1	7.2	1	0	11.701	0	0	1	0	2376800	RRAS2	941	0	0	1	0	0	1	0	0	-Inf	0.386058432307078	NA	T&C	22800	RRAS2
E9PKG1;Q5U8W9;Q99873-2;Q99873-3;Q99873;E9PIX6;B4DJ87;E9PNR9;E9PQ98;H0YDE4	PRMT1;HRMT1L2	11	6	19.4	8	0	68.542	5	0	3	0	5036200	PRMT1	675	5	0	3	0	5	3	0	0	1.64898789769305	0.941447817644887	T	T&C	3276	PRMT1
Q9BQQ5;E9PLL6;Q6NZ52;P46776;E9PJD9	L27a;RPL27A	6	5	44.3	25	0	49.416	9	2	11	3	362950000	L27a	44	9	2	11	3	9	11	2	3	0.691547241328696	0.129283016944966	T&C	T&C	6157	RPL27A
E9PN17;O75964	ATP5L	2	4	64.5	14	0	36.523	7	0	7	0	36588000	ATP5L	209	7	0	7	0	7	7	0	0	1.99660195719278	1.65431054741189	T	T	10632	ATP5MG
E9PPJ0;Q13435;Q7Z3K9	SF3B2;DKFZp781L0540	7	7	9.5	11	0	62.166	5	0	6	0	2573300	SF3B2	912	5	0	6	0	5	6	0	0	1.64898789769305	1.50635266602479	T	T	10992	DKFZp781L0540;SF3B2
E9PR30;P62861	FAU	2	3	12.2	12	0	23.028	6	2	4	0	296780000	FAU	57	6	2	4	0	6	4	2	0	0.248276799680417	1.15527822547791	T&C	T	NA	FAU
F1D8P4;P51843-2;P51843	NR0B1	3	1	3	1	0.0083979	5.9397	1	0	0	0	497770	NR0B1	1320	1	0	0	0	1	0	0	0	0.513214915982949	-Inf	T&C	NA	190	NR0B1
F1T0L5;Q8N8A6	DDX51	2	1	2.4	1	0.00070872	6.9824	0	0	1	0	210640	DDX51	1428	0	0	1	0	0	1	0	0	-Inf	0.386058432307078	NA	T&C	317781	DDX51
F5GZS6;J3KPF3;P08195-2;P08195-3;P08195;P08195-4;B4E2Z3;A0A024R599	SLC3A2	15	21	38.4	42	0	257.5	18	0	24	0	41002000	SLC3A2	191	18	0	24	0	18	24	0	0	3.11937075820676	3.06413033741972	T	T	6520	SLC3A2
F5H3Y4;Q8IY37	DHX37	2	6	7.3	6	0	46.586	4	0	2	0	1288000	DHX37	1120	4	0	2	0	4	2	0	0	1.43771161403203	0.690315500867385	T	T&C	57647	DHX37
Q53GA7;F5H5D3;Q9BQE3;B7Z1K5;Q8N532;A0A1W2PQM2	TUBA1C	6	2	67	4	0	100.21	1	0	3	0	2811700	TUBA1C	875	1	0	3	0	1	3	0	0	0.513214915982949	0.941447817644887	T&C	T&C	84790	TUBA1C
F8VNY5;Q9P031	CCDC59	2	2	10.5	2	0	12.033	1	0	1	0	1120200	CCDC59	1159	1	0	1	0	1	1	0	0	0.513214915982949	0.386058432307078	T&C	T&C	29080	CCDC59
F8VPD4;P27708;Q53SY7	CAD	8	36	20.9	48	0	323.31	29	0	19	0	7656900	CAD	543	29	0	19	0	29	19	0	0	3.74303944307688	2.77178956207389	T	T	790	CAD
F8VS81;Q12792-4;Q12792;Q12792-3	TWF1	4	2	7.2	2	0.00078802	11.087	1	0	1	0	1397300	TWF1	1104	1	0	1	0	1	1	0	0	0.513214915982949	0.386058432307078	T&C	T&C	5756	TWF1
Q6IPN0;F8W914;Q9NQC3-2;Q9NQC3-5;Q9NQC3;A0A0U1RQR6;Q53SY1;A6XGP7;H7C106;D6W5C2;Q3LIF4;Q9NQC3-3;Q9NQC3-4;Q9NQC3-6	RTN4;NOGOC;Nbla00271	15	4	14.3	7	0	29.153	4	0	3	0	14764000	RTN4	362	4	0	3	0	4	3	0	0	1.43771161403203	0.941447817644887	T	T&C	57142	RTN4;NOGOC
F8W930;Q9Y6M1-5;Q9Y6M1-6;Q9Y6M1-3;Q9Y6M1-4;Q9Y6M1-1;Q9Y6M1	IGF2BP2	7	1	4.3	1	0.0033091	6.1942	1	0	0	0	0	IGF2BP2	1536	1	0	0	0	1	0	0	0	0.513214915982949	-Inf	T&C	NA	10644	IGF2BP2
F8WJN3;Q16630-3;Q16630;Q16630-2;B4DSU9	CPSF6	6	3	9	6	0	40.376	2	1	2	1	3158600	CPSF6	844	2	1	2	1	2	2	1	1	-0.109005359844321	-0.309684499132615	T&C	T&C	11052	CPSF6
G3V198;Q12769;E9PR16	NUP160	6	9	8.4	11	0	79.318	5	0	6	0	2378200	NUP160	940	5	0	6	0	5	6	0	0	1.64898789769305	1.50635266602479	T	T	23279	NUP160
G3V1L9;Q07157;A9CQZ8;G5E9E7;Q07157-2;A0A087X0K9;Q6MZU1;Q68DX9	TJP1;DKFZp686A1195;DKFZp686M05161	13	36	26.2	82	0	323.31	37	0	45	0	22461000	TJP1	291	37	0	45	0	37	45	0	0	4.07102489773276	3.88818974993084	T	T	7082	TJP1
G3V438;O95433;H0YJ63;H0YJG7;O95433-2	AHSA1	6	3	21.2	5	0	50.466	3	0	2	0	7850600	AHSA1	538	3	0	2	0	3	2	0	0	1.19009729646515	0.690315500867385	T	T&C	10598	AHSA1
G3V448;Q9H3N1	TMX1	2	1	11.4	1	0	15.779	1	0	0	0	4693000	TMX1	696	1	0	0	0	1	0	0	0	0.513214915982949	-Inf	T&C	NA	81542	TMX1
G3V529;Q9GZR7;B4DKV2;Q9GZR7-2;Q59FS7;B4DM03;F5GYL3;B4E300;A0A087WXU8;A0A1W2PRR2	DDX24	14	16	24.8	20	0	158.93	15	0	5	0	11459000	DDX24	422	15	0	5	0	15	5	0	0	2.8891632663547	1.34146828128301	T	T	57062	DDX24
G3V5V3;O60524-4;O60524-5;O60524-3;O60524	NEMF	5	1	1	1	0.0052083	6.0343	1	0	0	0	235870	NEMF	1422	1	0	0	0	1	0	0	0	0.513214915982949	-Inf	T&C	NA	9147	NEMF
G5E9W7;G5E9V5;P82650;Q8NBL6;H7C5F2;H7C5H3;A8K9Y7;P82650-2	MRPS22	11	7	25.7	11	0	62.213	4	0	7	0	8171000	MRPS22	526	4	0	7	0	4	7	0	0	1.43771161403203	1.65431054741189	T	T	56945	MRPS22
G5E9Z2;Q96KA5-2;Q96KA5	CLPTM1L	3	1	4.3	1	0	14.55	1	0	0	0	815420	CLPTM1L	1231	1	0	0	0	1	0	0	0	0.513214915982949	-Inf	T&C	NA	81037	CLPTM1L
G8JLB6;P31943;E9PCY7;D6RIT2;D6RIU0;D6RBM0;E7EQJ0;D6RAM1;D6R9T0;D6RFM3;D6RDU3;D6RJ04;D6RIH9;H0YB39	HNRNPH1	26	9	42.2	18	0	323.31	10	0	8	0	38472000	HNRNPH1	199	10	0	8	0	10	8	0	0	2.39842453268257	1.78849589480629	T	T	3187	HNRNPH1
V9HW98;G9K389;G9K388;P62258-2;P62258;B7ZA86;K7EM20	HEL2;YWHAE/FAM22B fusion;YWHAE/FAM22A fusion;YWHAE	9	4	28.2	5	0	26.169	4	0	1	0	1869900	HEL2	1018	4	0	1	0	4	1	0	0	1.43771161403203	0.386058432307078	T	T&C	7531	YWHAE
H0UI22;Q5T160	RARSL;RARS2	2	1	3	1	0.00071531	7.1832	0	0	1	0	158570	RARSL	1450	0	0	1	0	0	1	0	0	-Inf	0.386058432307078	NA	T&C	57038	RARS2;RARSL
H0Y2S9;H0Y7E2;Q9Y6X7	MPRIP;KIAA0864	3	2	12.7	3	0	12.402	2	0	1	0	229770	H0Y2S9	1424	2	0	1	0	2	1	0	0	0.890994640155679	0.386058432307078	T&C	T&C	NA	MPRIP;KIAA0864
H0Y4R1;P12268;B7Z1G4	IMPDH2	6	3	8.1	6	0	19.729	3	0	3	0	2431600	IMPDH2	933	3	0	3	0	3	3	0	0	1.19009729646515	0.941447817644887	T	T&C	3615	IMPDH2
H0Y512;Q9HDC9-2;Q9HDC9	APMAP	3	1	2.9	1	0.002045	6.4509	0	0	1	0	426880	APMAP	1346	0	0	1	0	0	1	0	0	-Inf	0.386058432307078	NA	T&C	57136	APMAP
H0Y564;Q9H1A4	ANAPC1	2	1	1	1	0.00070028	6.8011	1	0	0	0	42709	ANAPC1	1487	1	0	0	0	1	0	0	0	0.513214915982949	-Inf	T&C	NA	64682	ANAPC1
H0YA22;P36551	CPOX	2	1	12.9	2	0.00072202	7.3366	1	0	1	0	0	CPOX	1536	1	0	1	0	1	1	0	0	0.513214915982949	0.386058432307078	T&C	T&C	1371	CPOX
H0YAL2;Q15645-2;Q15645	TRIP13	3	1	8	1	0.00076864	9.8353	0	0	1	0	0	TRIP13	1536	0	0	1	0	0	1	0	0	-Inf	0.386058432307078	NA	T&C	9319	TRIP13
H0YC63;Q9ULD2-5;Q9ULD2-2;Q9ULD2	MTUS1	4	2	6.1	2	0	20.068	2	0	0	0	387220	MTUS1	1357	2	0	0	0	2	0	0	0	0.890994640155679	-Inf	T&C	NA	57509	MTUS1
H0YHS6;Q9Y2Z4	YARS2	2	3	14.1	3	0	30.309	1	0	2	0	1432800	YARS2	1096	1	0	2	0	1	2	0	0	0.513214915982949	0.690315500867385	T&C	T&C	51067	YARS2
H0YIQ2;Q8NF45;P49750-3;P49750-1;P49750	YLPM1;FLJ00353	5	1	0.6	1	0.00070922	6.9842	1	0	0	0	90207	YLPM1	1472	1	0	0	0	1	0	0	0	0.513214915982949	-Inf	T&C	NA	56252	YLPM1
H0YKD8;P46779;P46779-2;P46779-3;H0YMF4;P46779-4;P46779-5;H0YLP6;Q59F34	RPL28	10	9	37.6	21	0	139.47	8	2	9	2	171140000	RPL28	84	8	2	9	2	8	9	2	2	0.558371097151503	0.326293287448765	T&C	T&C	6158	RPL28
H0YL43;Q14257;Q14257-2	RCN2	3	1	9.7	1	0.00075075	8.3191	1	0	0	0	834770	RCN2	1225	1	0	0	0	1	0	0	0	0.513214915982949	-Inf	T&C	NA	5955	RCN2
H0YMI6;H0YMA1;H0YMZ1;H0YL69;P25789;H0YLC2;H0YKT8;H0YN18;B2RDG0;H0YKS0;H0YLS6;P25789-2	PSMA4	13	4	29.5	6	0	31.117	3	0	3	0	11084000	PSMA4	436	3	0	3	0	3	3	0	0	1.19009729646515	0.941447817644887	T	T&C	5685	PSMA4
H0YMV8;Q71UM5;C9JLI6	RPS27L	3	1	32	6	0	15.47	2	0	3	1	46411000	RPS27L	179	2	0	3	1	2	3	0	1	0.890994640155679	-0.058552182355113	T&C	T&C	51065	RPS27L
H3BNC9;P08708;H0YN88;A0A075B716;H0YN73	RPS17	7	7	13.2	21	0	258.7	7	0	14	0	33875000	RPS17	220	7	0	14	0	7	14	0	0	1.99660195719278	2.40475452601698	T	T	6218	RPS17
H3BRK1;O95453-2;O95453-3;O95453;O95453-4	PARN	8	3	10	3	0	17.42	2	0	1	0	3054700	PARN	851	2	0	1	0	2	1	0	0	0.890994640155679	0.386058432307078	T&C	T&C	5073	PARN
K4DIB9;H3BRQ4;P50238	CRIP1	3	1	60.9	1	0.00073692	7.8765	0	0	1	0	5105300	CRIP1	670	0	0	1	0	0	1	0	0	-Inf	0.386058432307078	NA	T&C	1396	CRIP1
H3BS70;Q96DC0;P42126-2;P42126	ECI1;DCI	4	1	5.8	1	0.00075758	8.6315	1	0	0	0	1522200	ECI1	1081	1	0	0	0	1	0	0	0	0.513214915982949	-Inf	T&C	NA	1632	ECI1
H3BTB7;Q5JPH6;Q5JPH6-2	EARS2	3	1	3	1	0.0007622	8.9303	0	0	1	0	284630	EARS2	1403	0	0	1	0	0	1	0	0	-Inf	0.386058432307078	NA	T&C	124454	EARS2
H3BU79	C16orf45	1	1	9.7	2	0.0033069	6.1919	0	0	2	0	3666700	C16orf45	781	0	0	2	0	0	2	0	0	-Inf	0.690315500867385	NA	T&C	NA	C16orf45
H6QX63;Q6PK04;I3L0U5	CCDC137	3	5	17.4	6	0	60.85	2	0	4	0	10472000	CCDC137	453	2	0	4	0	2	4	0	0	0.890994640155679	1.15527822547791	T&C	T	339230	CCDC137
H7C312;H7BZ20;Q6FGU2;Q53F55;P23919-2;P23919	DTYMK	6	1	5.9	1	0.00069061	6.6351	0	0	1	0	0	DTYMK	1536	0	0	1	0	0	1	0	0	-Inf	0.386058432307078	NA	T&C	1841	DTYMK
H7BZJ3	PDIA3	1	1	11.4	2	0	23.527	1	0	1	0	2669000	PDIA3	896	1	0	1	0	1	1	0	0	0.513214915982949	0.386058432307078	T&C	T&C	NA
H7C1M2;P18583-2;P18583-5;B3KRA1;P18583-6;P18583-10;P18583-3;P18583-4;P18583-7;P18583;P18583-9	SON	11	2	2.1	2	0	15.978	2	0	0	0	356680	SON	1366	2	0	0	0	2	0	0	0	0.890994640155679	-Inf	T&C	NA	6651	SON
Q6IB29;H7C2Q8;Q99848	EBNA1BP2	5	9	31.7	20	0	121.49	11	0	9	0	54772000	EBNA1BP2	160	11	0	9	0	11	9	0	0	2.51083488513101	1.91125578816992	T	T	10969	EBNA1BP2
H7C3A1;Q9BXP5-5;Q9BXP5-4;Q9BXP5-2;Q9BXP5-3;Q9BXP5;A0A0A0MSP6;Q7Z4Y3	SRRT	8	2	4.6	3	0	17.482	1	0	2	0	559510	SRRT	1303	1	0	2	0	1	2	0	0	0.513214915982949	0.690315500867385	T&C	T&C	51593	SRRT
H7C4H2;Q549N5;Q9Y5M8	SRPRB	3	1	11.9	2	0	17.995	1	0	1	0	2823300	SRPRB	873	1	0	1	0	1	1	0	0	0.513214915982949	0.386058432307078	T&C	T&C	58477	SRPRB
H9ZYJ2;P10599-2;P10599	TXN	3	2	22.9	3	0	15.907	2	1	0	0	6570900	TXN	589	2	1	0	0	2	0	1	0	-0.109005359844321	-Inf	T&C	NA	7295	TXN
I3L0T6;Q9HC36	RNMTL1	2	1	10.9	2	0.00075188	8.356	1	0	1	0	3417800	RNMTL1	815	1	0	1	0	1	1	0	0	0.513214915982949	0.386058432307078	T&C	T&C	55178	MRM3
I3L1P8;Q6IBH0;Q02978;Q02978-2	SLC25A11	4	10	39.2	19	0	118.91	9	0	10	0	17534000	SLC25A11	329	9	0	10	0	9	10	0	0	2.27650974204985	2.02438415862696	T	T	8402	SLC25A11
I3L397;I3L504;P63241;P63241-2;F8WCJ1;C9J7B5;C9J4W5;Q9GZV4;Q6IS14	EIF5A;EIF5A2;EIF5AL1	9	2	24.7	4	0	18.667	3	0	1	0	4658600	EIF5A	698	3	0	1	0	3	1	0	0	1.19009729646515	0.386058432307078	T	T&C	1984	EIF5A;EIF5A2;EIF5AL1
I4AY87;P14174	MIF	2	2	17.4	3	0	16.679	2	0	1	0	15343000	MIF	353	2	0	1	0	2	1	0	0	0.890994640155679	0.386058432307078	T&C	T&C	4282	MIF
J3KPX7;Q99623;F5GY37;Q99623-2;B4DW05;F5GWA7;F5H3X6	PHB2	10	13	52.7	52	0	322.7	24	2	20	6	107990000	PHB2	117	24	2	20	6	24	20	2	6	1.90733301056159	0.0278342081967256	T	T&C	11331	PHB2
J3KQ32;Q9NTK5;C9JTK6;Q53SW9;Q53SQ6;B4DK14;Q9NTK5-2;Q9NTK5-3	OLA1;PTD004	8	2	6.5	2	0	12.025	2	0	0	0	521650	OLA1	1314	2	0	0	0	2	0	0	0	0.890994640155679	-Inf	T&C	NA	29789	OLA1;PTD004
Q96ME4;J3KQ48;Q9Y3E5	PTRH2	3	2	16.2	4	0	31.934	2	0	2	0	8829900	PTRH2	504	2	0	2	0	2	2	0	0	0.890994640155679	0.690315500867385	T&C	T&C	51651	PTRH2
J3KQN4;P83881;H0Y5B4;H7BZ11;R4GN19	RPL36A;RPL36A-HNRNPH2	7	1	35.9	1	0	77.89	1	0	0	0	11713000	RPL36A	415	1	0	0	0	1	0	0	0	0.513214915982949	-Inf	T&C	NA	6173	RPL36A;RPL36A-HNRNPH2
J3QR09;J3KTE4;Q53G49;P84098;Q8IWR8	RPL19	5	8	27.5	20	0	91.8	7	1	10	2	406330000	RPL19	37	7	1	10	2	7	10	1	2	0.99660195719278	0.439421657905803	T&C	T&C	6143	RPL19
J3KTL2;Q07955;Q59FA2;Q07955-3;Q07955-2;A8K1L8	SRSF1	11	11	43.5	38	0	107.65	20	0	16	2	74001000	SRSF1	139	20	0	16	2	20	16	0	2	3.25467597572084	0.977973693670001	T	T&C	6426	SRSF1
J3QRD1;P51648;P51648-2;Q59H65;Q68D64	ALDH3A2;DKFZp686E23276	14	8	28.2	12	0	59.525	5	0	7	0	12041000	ALDH3A2	407	5	0	7	0	5	7	0	0	1.64898789769305	1.65431054741189	T	T	224	ALDH3A2
Q53HL1;J3QRS3;P19105;O14950;J3KTJ1;Q2F834;Q71U02;Q6IBG1;P24844-2;P24844	MYL12A;MYL12B;MYL9	10	4	28.7	7	0	87.516	3	0	4	0	17147000	MYL12A	335	3	0	4	0	3	4	0	0	1.19009729646515	1.15527822547791	T	T	10627	MYL12A;MYL12B;MYL9
J3QRS9;Q59G94;X6R4W8;O43670-2;O43670;O43670-4;Q8N395;J3KS31;B4DQT7;O43670-3	ZNF207;DKFZp761N202	15	3	7.7	6	0	38.804	3	0	3	0	5920600	ZNF207	620	3	0	3	0	3	3	0	0	1.19009729646515	0.941447817644887	T	T&C	7756	ZNF207
J9R021;Q14152;Q24JU4;Q14152-2;Q7Z5T5;Q6P1R0;Q05BS0;Q3B770	eIF3a;EIF3A	8	27	21.2	40	0	309.02	14	0	26	0	10303000	eIF3a	460	14	0	26	0	14	26	0	0	2.80347079055177	3.16627722442717	T	T	8661	EIF3A
K4DI93;Q13620-3;Q13620-1;Q13620;B2RBV7;A0A0A0MR50;Q13619-2;Q13619	CUL4B;CUL4A	11	5	5.9	6	0	46.217	4	0	2	0	912040	CUL4B	1199	4	0	2	0	4	2	0	0	1.43771161403203	0.690315500867385	T	T&C	8450	CUL4B;CUL4A
K7EM02;K7EIJ8;Q8IYT4-2;Q8IYT4	KATNAL2	4	1	9.4	1	0.0020408	6.4182	1	0	0	0	4938400	KATNAL2	682	1	0	0	0	1	0	0	0	0.513214915982949	-Inf	T&C	NA	83473	KATNAL2
K7ERW6;K7EJC1;K7EJR3;Q5U0B3;R4GMR5;V9HW09;P48556	PSMD8;HEL-S-91n	7	1	14.9	1	0.0033025	6.1646	1	0	0	0	0	PSMD8	1536	1	0	0	0	1	0	0	0	0.513214915982949	-Inf	T&C	NA	5714	PSMD8
K7ESH8;K7EK50;K7ERD7;O95707	POP4	4	1	25	1	0.0084361	5.9834	1	0	0	0	7386200	POP4	555	1	0	0	0	1	0	0	0	0.513214915982949	-Inf	T&C	NA	10775	POP4
K7ELC2;P62841;K7EM56;A0A0B4J2B4;S4R417;K7EQJ5;K7EJ78;S4R456	RPS15	8	7	66.4	18	0	248.07	6	0	12	0	210340000	RPS15	71	6	0	12	0	6	12	0	0	1.83323930040157	2.22706890854592	T	T	6209	RPS15
K7EMT0;Q05DF2;Q15428	SF3A2	3	2	20.7	3	0	41.755	1	0	2	0	10944000	SF3A2	441	1	0	2	0	1	2	0	0	0.513214915982949	0.690315500867385	T&C	T&C	8175	SF3A2
K9JA46;P07900;P07900-2;Q2VPJ6;Q8TBA7;Q86U12;O75322;Q96HX7	EL52;HSP90AA1	14	19	39.9	50	0	299.28	27	0	23	0	38375000	EL52	201	27	0	23	0	27	23	0	0	3.64790525384139	3.01021019860222	T	T	3320	HSP90AA1;EL52
L0R512	NCAM2	1	1	21.4	10	0.00073099	7.7227	3	2	3	2	1037700000	NCAM2	11	3	2	3	2	3	3	2	2	-0.394865204256011	-0.643514683076269	T&C	T&C	NA
Q2TSD3;L7RSM7;P17252;Q59FI5;A0A169TED2;P05771;P05771-2	PRKCA;PRKCB	11	3	5.8	4	0	18.634	2	0	2	0	1146000	PRKCA	1148	2	0	2	0	2	2	0	0	0.890994640155679	0.690315500867385	T&C	T&C	5578	PRKCA;PRKCB
M0R0N4;X6R390;M0QYZ2;P53680-2;P53680	AP2S1	5	1	4.9	1	0.002038	6.4041	1	0	0	0	5948400	AP2S1	618.5	1	0	0	0	1	0	0	0	0.513214915982949	-Inf	T&C	NA	1175	AP2S1
M4VP52;Q59GY0;Q9NRW3	APOBEC3C	3	2	14.2	3	0	16.49	2	0	1	0	2483500	APOBEC3C	923	2	0	1	0	2	1	0	0	0.890994640155679	0.386058432307078	T&C	T&C	27350	APOBEC3C
O00231;O00231-2;B4DTS5	PSMD11	5	9	26.1	12	0	92.385	5	0	7	0	5593500	PSMD11	637	5	0	7	0	5	7	0	0	1.64898789769305	1.65431054741189	T	T	5717	PSMD11
O00425	IGF2BP3	3	11	29.4	16	0	194.39	10	0	6	0	7114700	IGF2BP3	566	10	0	6	0	10	6	0	0	2.39842453268257	1.50635266602479	T	T	10643	IGF2BP3
O00566;B3KPV5	MPHOSPH10	3	4	9.1	5	0	32.441	3	0	2	0	1921700	MPHOSPH10	1009	3	0	2	0	3	2	0	0	1.19009729646515	0.690315500867385	T	T&C	10199	MPHOSPH10
O00567;A8K9K6;A0PJ92	NOP56	7	25	55.6	65	0	314.85	36	0	28	1	54734000	NOP56	161	36	0	28	1	36	28	0	1	4.03387892320973	2.26166757006989	T	T	10528	NOP56
O00767;Q59GX7	SCD	2	3	13.9	6	0	36.362	1	0	5	0	6189000	SCD	604	1	0	5	0	1	5	0	0	0.513214915982949	1.34146828128301	T&C	T	6319	SCD
Q6PK82;O14617-4;O14617;O14617-5;O14617-3;O14617-2;A0A2R8Y611	AP3D1	10	4	4.6	5	0	22.223	2	0	3	0	1237000	AP3D1	1129	2	0	3	0	2	3	0	0	0.890994640155679	0.941447817644887	T&C	T&C	8943	AP3D1
Q6FHJ5;O14828-2;O14828	SCAMP3	3	1	4.6	1	0	25.436	0	0	1	0	1560800	SCAMP3	1073	0	0	1	0	0	1	0	0	-Inf	0.386058432307078	NA	T&C	10067	SCAMP3
Q53GS2;O14975-2;O14975	SLC27A2	3	2	3.7	3	0	13.064	2	0	1	0	808940	SLC27A2	1234	2	0	1	0	2	1	0	0	0.890994640155679	0.386058432307078	T&C	T&C	11001	SLC27A2
O14980;B3KWD0;B7ZB16;B4DR01	XPO1	13	16	19.2	18	0	162.76	8	0	10	0	4908200	XPO1	683	8	0	10	0	8	10	0	0	2.14333359787266	2.02438415862696	T	T	7514	XPO1
O15091-4;O15091-2;O15091	KIAA0391	3	1	1.8	1	0.00069204	6.6537	0	0	1	0	198630	KIAA0391	1432	0	0	1	0	0	1	0	0	-Inf	0.386058432307078	NA	T&C	9692	KIAA0391
Q53R19;O15144;A0A024R408;Q9BXV5	ARPC2	8	8	25.7	12	0	49.632	8	0	4	0	9617600	ARPC2	484	8	0	4	0	8	4	0	0	2.14333359787266	1.15527822547791	T	T	10109	ARPC2
O15230	LAMA5	1	2	0.6	1	0.00079302	11.172	1	0	0	0	116580	LAMA5	1461	1	0	0	0	1	0	0	0	0.513214915982949	-Inf	T&C	NA	3911	LAMA5
O15371-2;O15371-3;O15371;B4E1K8	EIF3D	9	11	27.9	16	0	203.95	10	0	6	0	9444000	EIF3D	491	10	0	6	0	10	6	0	0	2.39842453268257	1.50635266602479	T	T	8664	EIF3D
O43143;B4E0S6	DHX15	8	23	34.7	40	0	230.18	23	0	17	0	22803000	DHX15	286	23	0	17	0	23	17	0	0	3.43645815016255	2.63596540415526	T	T	1665	DHX15
O43159;E9PPY3	RRP8	3	6	18.6	7	0	89.45	5	0	2	0	3863900	RRP8	766	5	0	2	0	5	2	0	0	1.64898789769305	0.690315500867385	T	T&C	23378	RRP8
O43290;B4DP43;B4DDH9	SART1	4	3	5.1	5	0	39.222	2	0	3	0	1120500	SART1	1158	2	0	3	0	2	3	0	0	0.890994640155679	0.941447817644887	T&C	T&C	9092	SART1
O43390;Q0VGD6;B2R7W4;B4DMB1;O43390-3;B4DT28;B4DMD1	HNRNPR;HNRPR	9	1	39.8	4	0	308.55	3	0	1	0	1661700	O43390	1054	3	0	1	0	3	1	0	0	1.19009729646515	0.386058432307078	T&C	T&C	10236	HNRNPR
O43390-2;Q6MZS5;O43390-4	HNRNPR;DKFZp686A13234	3	1	40.1	2	0.00074184	8.0217	1	0	1	0	484420	O43390-2	1327	1	0	1	0	1	1	0	0	0.513214915982949	0.386058432307078	T&C	T&C	NA
Q4W5J3;Q6IAZ9;O43677	NDUFC1	3	1	14	1	0.0052151	6.0376	0	1	0	0	39221000	NDUFC1	196	0	1	0	0	0	0	1	0	-1	-Inf	T&C	NA	4717	NDUFC1
O43776;B4DN60	NARS	7	7	14.6	9	0	50.422	4	0	5	0	7204000	NARS	563	4	0	5	0	4	5	0	0	1.43771161403203	1.34146828128301	T	T	4677	NARS
O43818	RRP9	1	4	8.2	5	0	26.195	2	0	3	0	1990800	RRP9	990	2	0	3	0	2	3	0	0	0.890994640155679	0.941447817644887	T&C	T&C	9136	RRP9
Q9UG73;Q8NE02;O43823	DKFZp586B1222;AKAP8	3	1	5.6	1	0.00078431	10.989	1	0	0	0	624620	DKFZp586B1222	1284	1	0	0	0	1	0	0	0	0.513214915982949	-Inf	T&C	NA	10270	AKAP8
O60218	AKR1B10	1	11	68	28	0	323.31	15	0	13	0	54581000	AKR1B10	163	15	0	13	0	15	13	0	0	2.8891632663547	2.31864551089806	T	T	57016	AKR1B10
O60287	URB1	1	1	0.4	1	0.00073855	7.8885	1	0	0	0	66773	URB1	1482	1	0	0	0	1	0	0	0	0.513214915982949	-Inf	T&C	NA	9875	URB1
O60701;O60701-2;O60701-3	UGDH	12	20	56.1	49	0	323.31	22	0	24	3	63434000	UGDH	150	22	0	24	3	22	24	0	3	3.37837237369608	1.06413033741972	T	T	7358	UGDH
O60783;B2R4A5	MRPS14	2	2	21.9	3	0	18.32	2	0	1	0	18873000	MRPS14	313	2	0	1	0	2	1	0	0	0.890994640155679	0.386058432307078	T&C	T&C	63931	MRPS14
O60832;O60832-2;U5UA77;C9IYT0;H7C0M1	DKC1	10	13	32.5	21	0	241.88	10	0	11	0	20980000	DKC1	295	10	0	11	0	10	11	0	0	2.39842453268257	2.12928301694497	T	T	1736	DKC1
V9HWG7;Q53H17;Q53GN4;Q59ER5;O75083;B3KXN4;D6RD66;B4DY05;O75083-3	HEL-S-52;WDR1	10	6	12.9	7	0	46.776	4	0	3	0	4448500	HEL-S-52	711	4	0	3	0	4	3	0	0	1.43771161403203	0.941447817644887	T	T&C	9948	WDR1
O75165	DNAJC13	1	1	0.5	1	0.00071839	7.2518	1	0	0	0	21470	DNAJC13	1490	1	0	0	0	1	0	0	0	0.513214915982949	-Inf	T&C	NA	23317	DNAJC13
O75367-3;O75367;O75367-2;Q59FH0;B4DJC3	H2AFY	10	16	52	63	0	323.31	34	0	28	1	123400000	H2AFY	102	34	0	28	1	34	28	0	1	3.95658840462317	2.26166757006989	T	T	9555	H2AFY
O75369-2;O75369-9;O75369;O75369-8;A0A024R321;O75369-6;O75369-3;O75369-5;O75369-4;Q68CT4;E7EN95;O75369-7	FLNB;DKFZp686A1668	16	53	29.6	92	0	323.31	41	0	51	0	12385000	FLNB	402	41	0	51	0	41	51	0	0	4.21072480734446	4.05725333067231	T	T	2317	FLNB
O75394	MRPL33	1	1	16.9	1	0.00071429	7.1327	1	0	0	0	4655400	MRPL33	699	1	0	0	0	1	0	0	0	0.513214915982949	-Inf	T&C	NA	9553	MRPL33
O75396;I1VE16	SEC22B	2	2	9.3	2	0.0007776	10.776	1	0	1	0	417210	SEC22B	1348	1	0	1	0	1	1	0	0	0.513214915982949	0.386058432307078	T&C	T&C	9554	SEC22B
S4R2Y3;S4R3Q6;O75436-2;O75436	VPS26A	4	1	20.6	1	0	11.749	0	0	1	0	5868000	VPS26A	622	0	0	1	0	0	1	0	0	-Inf	0.386058432307078	NA	T&C	9559	VPS26A
Q05CM9;O75475-3;O75475-2;O75475	PSIP1	4	1	6.5	2	0	22.285	1	0	1	0	1743900	PSIP1	1038	1	0	1	0	1	1	0	0	0.513214915982949	0.386058432307078	T&C	T&C	11168	PSIP1
Q53FM7;O75489;E9PS48;Q9UF24;O75489-2	NDUFS3;DKFZp586K0821	6	3	15.2	3	0	23.02	2	0	1	0	2765700	NDUFS3	879	2	0	1	0	2	1	0	0	0.890994640155679	0.386058432307078	T&C	T&C	4722	DKFZp586K0821;NDUFS3
O75533;Q7Z497	SF3B1	9	28	26.8	36	0	285.28	13	0	23	0	13533000	SF3B1	382	13	0	23	0	13	23	0	0	2.71236517757826	3.01021019860222	T	T	23451	SF3B1
O75607	NPM3	1	1	11.8	1	0	15.743	1	0	0	0	2030300	NPM3	983	1	0	0	0	1	0	0	0	0.513214915982949	-Inf	T&C	NA	10360	NPM3
O75643;A4FU77	SNRNP200	11	50	28.5	78	0	323.31	41	0	37	0	12101000	SNRNP200	405	41	0	37	0	41	37	0	0	4.21072480734446	3.62670460639001	T	T	23020	SNRNP200
O75691	UTP20	2	10	4.1	14	0	69.552	10	0	4	0	1246100	UTP20	1128	10	0	4	0	10	4	0	0	2.39842453268257	1.15527822547791	T	T	27340	UTP20
Q6IAM0;O75821;K7EP16;K7ER90;K7EL20;K7ENA8;A8K5K5	EIF3G	7	3	12.2	3	0	43.691	0	0	3	0	3611400	EIF3G	787	0	0	3	0	0	3	0	0	-Inf	0.941447817644887	NA	T&C	8666	EIF3G
O76021;Q32Q62;J3QSV6;A0PJ61;A0PJ87;I3L3U9	RSL1D1	10	29	51	75	0	323.31	35	0	38	2	130550000	RSL1D1	100	35	0	38	2	35	38	0	2	3.99575119446047	2.07713939798158	T	T	26156	RSL1D1
V9HWK0;O76094;Q86X80;A0PJJ5;Q0D2M6;Q71V07;O76094-2;D6RDY6	HEL103;SRP72	10	9	17.6	13	0	149.62	6	0	7	0	4747600	HEL103	691	6	0	7	0	6	7	0	0	1.83323930040157	1.65431054741189	T	T	6731	SRP72
O94906;O94906-2	PRPF6	2	14	16.8	22	0	197.93	12	0	10	0	4326800	PRPF6	726	12	0	10	0	12	10	0	0	2.61511614864699	2.02438415862696	T	T	24148	PRPF6
O94925-3;A8K132;O94925;Q53TX0;B3KM58	GLS	14	10	22.1	19	0	150.35	9	0	10	0	11759000	GLS	414	9	0	10	0	9	10	0	0	2.27650974204985	2.02438415862696	T	T	2744	GLS
O95036	WUGSC:H_RG054D04.1	1	2	41.3	2	0.000777	10.76	1	0	1	0	3376800	WUGSC:H_RG054D04.1	821	1	0	1	0	1	1	0	0	0.513214915982949	0.386058432307078	T&C	T&C	NA
O95373;B3KQG6	IPO7	5	8	10	9	0	63.265	4	0	5	0	2962300	IPO7	862	4	0	5	0	4	5	0	0	1.43771161403203	1.34146828128301	T	T	10527	IPO7
O95470;H0Y3V8;H7BXL7	SGPL1	3	3	7.4	3	0	19.148	2	0	1	0	1157900	SGPL1	1146	2	0	1	0	2	1	0	0	0.890994640155679	0.386058432307078	T&C	T&C	8879	SGPL1
O95782-2;O95782;B7Z5S9;O94973-3;O94973;O94973-2;A0A0G2JQM1;A0A0G2JS82;B4DXJ6;B7Z1Q4	AP2A1;AP2A2	24	8	9.7	7	0	59.135	3	0	4	0	1142600	AP2A1	1151	3	0	4	0	3	4	0	0	1.19009729646515	1.15527822547791	T	T	160	AP2A2;AP2A1
O95831-3;O95831;O95831-2;E9PMA0;A0A140VK04;O95831-5	AIFM1	10	14	31.9	28	0	203.43	13	0	15	0	22569000	AIFM1	290	13	0	15	0	13	15	0	0	2.71236517757826	2.48601221774061	T	T	9131	AIFM1
O95864;O95864-4;O95864-2;B3KNG5;B3KVS0	FADS2	8	5	14.4	8	0	33.919	4	0	4	0	7323400	FADS2	557	4	0	4	0	4	4	0	0	1.43771161403203	1.15527822547791	T	T	9415	FADS2
O96008;O96008-2	TOMM40	4	4	16.1	5	0	46.392	3	0	2	0	16875000	TOMM40	337	3	0	2	0	3	2	0	0	1.19009729646515	0.690315500867385	T	T&C	10452	TOMM40
V9HWB9;P00338;P00338-3;B4DJI1;P00338-4;P00338-5;P00338-2	HEL-S-133P;LDHA	29	16	63.3	62	0	320.04	21	3	35	3	239810000	HEL-S-133P	65	21	3	35	3	21	35	3	3	1.31784948203487	1.55319292022776	T	T	3939	HEL-S-133P;LDHA
V9HW83;V9HVX6;P00352;B4DXX3;B4DDF8	HEL-S-53e;HEL-9;ALDH1A1	21	18	48.9	36	0	220.17	22	0	14	0	30940000	HEL-S-53e	231	22	0	14	0	22	14	0	0	3.37837237369608	2.40475452601698	T	T	216	ALDH1A1;HEL-S-53e
V9HW90;P00390-5;P00390-4;P00390-2;P00390-3;P00390	HEL-75;GSR	9	5	12.3	6	0	37.303	4	0	2	0	3283700	HEL-75	831	4	0	2	0	4	2	0	0	1.43771161403203	0.690315500867385	T	T&C	2936	GSR;HEL-75
V9HWF4;P00558;P00558-2;B4E1H9;B4DHB3;B4DHM5	HEL-S-68p;PGK1	11	12	41	17	0	145.47	9	0	8	0	9235400	HEL-S-68p	496	9	0	8	0	9	8	0	0	2.27650974204985	1.78849589480629	T	T	5230	PGK1
V9HWA9;P01024;B4E216	HEL-S-62p;C3	3	1	2.4	2	8e-04	11.463	2	0	0	0	252100	HEL-S-62p	1416	2	0	0	0	2	0	0	0	0.890994640155679	-Inf	T&C	NA	718	C3;HEL-S-62p
Q59GS8;P01031	C5	2	1	1.2	1	0.00080192	11.508	1	0	0	0	106460	C5	1465	1	0	0	0	1	0	0	0	0.513214915982949	-Inf	T&C	NA	727	C5
P02545;P02545-3;P02545-6;Q5I6Y5;P02545-5;P02545-4;Q8N519	LMNA	12	3	56.5	8	0	323.31	5	0	3	0	3488000	P02545	806	5	0	3	0	5	3	0	0	1.64898789769305	0.941447817644887	T	T&C	4000	LMNA
P02545-2;W8QEH3;Q3BDU5;Q5TCI8	LMNA	5	1	60.1	2	0	35.199	1	0	1	0	904420	P02545-2	1203	1	0	1	0	1	1	0	0	0.513214915982949	0.386058432307078	T&C	T&C	4000	LMNA
P02671-2;P02671	FGA	2	1	2.6	2	0.0013727	6.5566	0	2	0	0	230100	FGA	1423	0	2	0	0	0	0	2	0	-1.58496250072116	-Inf	T&C	NA	2243	FGA
V9HWN7;P04075;P04075-2;H3BPS8;H3BQN4;J3KPS3;H3BUH7;H3BR04;H3BMQ8	HEL-S-87p;ALDOA	21	8	32.4	12	0	82.535	8	0	4	0	14290000	HEL-S-87p	370	8	0	4	0	8	4	0	0	2.14333359787266	1.15527822547791	T	T	226	ALDOA;HEL-S-87p
Q5TZZ9;P04083;Q5T3N1;B4DL19	ANXA1	5	12	46	20	0	199.1	13	0	7	0	27261000	ANXA1	254	13	0	7	0	13	7	0	0	2.71236517757826	1.65431054741189	T	T	301	ANXA1
P04350;B4DE77;B4DJ43;B4DFH6	TUBB4A	17	1	66.9	1	0	28.898	1	0	0	0	1105800	TUBB4A	1161	1	0	0	0	1	0	0	0	0.513214915982949	-Inf	T&C	NA	10382	TUBB4A
V9HVZ4;P04406;P04406-2;Q2TSD0;E7EUT5;Q0QET7;A4UCT1	HEL-S-162eP;GAPDH	12	18	71.6	70	0	323.31	29	2	29	10	297550000	HEL-S-162eP	55	29	2	29	10	29	29	2	10	2.15807694235572	-0.15233432867573	T	T&C	2597	GAPDH
V9HW43;P04792;B4DL87;F8WE04	HEL-S-102;HSPB1	5	6	35.1	14	0	152.02	5	0	9	0	24071000	HEL-S-102	276	5	0	9	0	5	9	0	0	1.64898789769305	1.91125578816992	T	T	3315	HSPB1
Q6IBR0;P04843;Q96HX3;Q53EP4;B4DL99;B7Z4L4;B4DNJ5	RPN1	8	21	48.9	47	0	323.31	24	0	23	0	28010000	RPN1	248	24	0	23	0	24	23	0	0	3.49229551128275	3.01021019860222	T	T	6184	RPN1
P04899;P04899-4;B3KX51;Q96C71;P04899-6;P04899-3;P04899-5;P04899-2;P63096;B3KP24;A0A142CHG9;P63096-2;P09471-2;P08754;Q6LCB5;Q93020	GNAI2;GNAI1;GNAO1;GNAI3;WUGSC:H_LUCA15.1;WUGSC:H_LUCA16.1	43	5	20	7	0	84.156	4	0	3	0	8168400	GNAI2	527	4	0	3	0	4	3	0	0	1.43771161403203	0.941447817644887	T	T&C	2771	GNAI2;GNAI1;GNAI3;WUGSC:H_LUCA15.1
P05023-4;P05023;P05023-3;B7Z3V1;P05023-2	ATP1A1	16	40	53.4	193	0	323.31	96	0	95	2	1.245e+09	ATP1A1	7	96	0	95	2	96	95	0	2	5.39279143360905	3.32901484087024	T	T	476	ATP1A1
Q53FB6;P05091-2;P05091;B4YAH7	ALDH2	7	7	18.8	11	0	75.277	6	0	5	0	4531800	ALDH2	705	6	0	5	0	6	5	0	0	1.83323930040157	1.34146828128301	T	T	217	ALDH2
P05109	S100A8	1	2	23.7	6	0	18.905	0	0	5	1	12368000	S100A8	403	0	0	5	1	0	5	0	1	-Inf	0.341468281283008	NA	T&C	6279	S100A8
P05141;Q6NVC0	SLC25A5	2	7	55.7	17	0	171.74	8	1	6	2	120520000	SLC25A5	105	8	1	6	2	8	6	1	2	1.14333359787266	-0.0786098346963665	T	T&C	292	SLC25A5
Q53XC0;P05198;H0YJS4;G3V4T5	EIF2S1	5	8	30.8	14	0	62.791	6	0	8	0	11218000	EIF2S1	433	6	0	8	0	6	8	0	0	1.83323930040157	1.78849589480629	T	T	1965	EIF2S1
Q0QEN7;V9HW31;P06576;H0YH81;F8W079	ATP5B;HEL-S-271	8	18	66.1	45	0	304.33	18	2	24	1	60777000	ATP5B	152	18	2	24	1	18	24	2	1	1.5344082574856	2.06413033741972	T	T	506	ATP5B;ATP5F1B
R4GN98;P06703	S100A6	2	1	9.4	2	0.00070972	6.996	1	0	1	0	26496000	S100A6	261	1	0	1	0	1	1	0	0	0.513214915982949	0.386058432307078	T&C	T&C	6277	S100A6
R4SBI6;P07099;Q6FGZ3	EPHX1	5	17	43.7	29	0	150.18	14	0	15	0	27914000	EPHX1	249	14	0	15	0	14	15	0	0	2.80347079055177	2.48601221774061	T	T	2052	EPHX1
Q5U077;P07195;A8MW50;C9J7H8	LDHB	5	12	41	35	0	210.23	14	2	16	3	118030000	LDHB	108	14	2	16	3	14	16	2	3	1.21850828983061	0.562936194391157	T	T&C	3945	LDHB
P07305;P07305-2	H1F0	2	6	27.8	17	0	75.127	8	1	7	1	145250000	H1F0	92	8	1	7	1	8	7	1	1	1.14333359787266	0.654310547411891	T	T&C	3005	H1F0
Q5JP53;Q5SU16;P07437;B7ZAF0;Q6LC01;B4DY90;Q5ST81;B7ZAK1;Q9BUU9;B4E052;B4DQN9;B4DMU8;Q96B85;B4DXZ5;Q1KSF8;B4DMJ5	TUBB;XTP3TPATP1	20	4	73.7	22	0	166.93	11	1	8	2	71433000	TUBB	143	11	1	8	2	11	8	1	2	1.51083488513101	0.203533394085132	T	T&C	203068	TUBB
P07737;K7EJ44	PFN1	4	6	45.7	6	0	41.299	5	0	1	0	19875000	PFN1	306	5	0	1	0	5	1	0	0	1.64898789769305	0.386058432307078	T	T&C	5216	PFN1
P07814;V9GYZ6;Q3KQZ8;B4DKX5;H6WCP5	EPRS	7	26	23.3	37	0	271.87	18	0	19	0	6585600	EPRS	588	18	0	19	0	18	19	0	0	3.11937075820676	2.77178956207389	T	T	2058	EPRS
Q8TBT6;P08574	CYC1	2	1	3.8	2	0.00069784	6.7646	1	0	1	0	867850	CYC1	1211	1	0	1	0	1	1	0	0	0.513214915982949	0.386058432307078	T&C	T&C	1537	CYC1
V9HWE1;P08670;B0YJC4;Q53HU8;B3KRK8	HEL113;VIM	32	47	85.8	192	0	323.31	76	19	78	19	795980000	HEL113	15	76	19	78	19	76	78	19	19	0.742836641721315	0.317988096878534	T&C	T&C	7431	HEL113;VIM
V9HWE9;P09211;C7DJS2;C7DJS1;A8MX94	HEL-S-22;GSTP1	8	3	23.3	6	0	56.962	4	0	2	0	9039000	HEL-S-22	499	4	0	2	0	4	2	0	0	1.43771161403203	0.690315500867385	T	T&C	2950	GSTP1;HEL-S-22
P09382	LGALS1	2	4	39.3	3	0	77.54	2	0	1	0	1815000	LGALS1	1026	2	0	1	0	2	1	0	0	0.890994640155679	0.386058432307078	T&C	T&C	3956	LGALS1
Q53G61;Q53G21;P09661;H0YKK0;Q6NVW9;H0YMA0	SNRPA1	9	6	26.7	9	0	72.66	5	0	4	0	13595000	SNRPA1	380	5	0	4	0	5	4	0	0	1.64898789769305	1.15527822547791	T	T	6627	SNRPA1
Q71UI9;P0C0S5;C9J0D1;Q71UI9-3;Q71UI9-4;Q71UI9-2;C9J386	H2AFV;H2AFZ	7	3	31.2	22	0	23.512	7	2	10	3	310650000	H2AFV	52	7	2	10	3	7	10	2	3	0.411639456471624	0.0243841586269592	T&C	T&C	94239	H2AFV;H2AFZ
P0DN76;Q01081;B5BU08;Q01081-2;Q01081-4	U2AF1	16	9	45	12	0	85.208	7	0	5	0	42008000	U2AF1	189	7	0	5	0	7	5	0	0	1.99660195719278	1.34146828128301	T	T	102724594	U2AF1;U2AF1L5
V9HWB4;P11021	HEL-S-89n;HSPA5	3	21	37.2	45	0	220.61	18	0	27	0	36418000	HEL-S-89n	210	18	0	27	0	18	27	0	0	3.11937075820676	3.21476064950839	T	T	3309	HEL-S-89n;HSPA5
V9HW22;Q53GZ6;P11142;E9PKE3;Q96IS6;B3KTV0;Q53HF2;P11142-2;E9PNE6;E9PN89;B4E1Q1;A8K7Q2	HEL-S-72p;HSPA8	27	15	42.9	54	0	323.31	26	2	22	4	47884000	HEL-S-72p	175	26	2	22	4	26	22	2	4	2.01291481233118	0.632268215499513	T	T&C	3312	HSPA8;HEL-S-72p
P11177-3;P11177-2;P11177;C9J634;F8WF02	PDHB	6	7	24	10	0	59.009	4	0	6	0	6388600	PDHB	596	4	0	6	0	4	6	0	0	1.43771161403203	1.50635266602479	T	T	5162	PDHB
P11216;Q59GM9;B4DSD8	PYGB	12	16	30	24	0	197.27	9	0	15	0	10306000	PYGB	459	9	0	15	0	9	15	0	0	2.27650974204985	2.48601221774061	T	T	5834	PYGB
P11387;B9EG90	TOP1	17	17	27.5	25	0	181.21	14	0	11	0	14690000	TOP1	363	14	0	11	0	14	11	0	0	2.80347079055177	2.12928301694497	T	T	7150	TOP1
P11388;P11388-2;P11388-3;P11388-4	TOP2A	4	17	18.7	28	0	283.59	14	0	14	0	5287500	TOP2A	657	14	0	14	0	14	14	0	0	2.80347079055177	2.40475452601698	T	T	7153	TOP2A
Q6FI35;Q6FHF5;P12004	PCNA	7	5	25.7	8	0	76.567	4	0	4	0	11447000	PCNA	423	4	0	4	0	4	4	0	0	1.43771161403203	1.15527822547791	T	T	5111	PCNA
Q6I9V5;P12236;Q59EI9	SLC25A6	3	4	47.7	20	0	323.31	9	0	9	2	24439000	SLC25A6	272	9	0	9	2	9	9	0	2	2.27650974204985	0.326293287448765	T	T&C	293	SLC25A6
P12931;P12931-2;Q9H7V3	SRC	26	4	8.8	4	0	26.445	2	0	2	0	1806100	SRC	1027	2	0	2	0	2	2	0	0	0.890994640155679	0.690315500867385	T&C	T&C	6714	SRC
P13010;Q53T09	XRCC5	5	27	41.8	59	0	289.13	30	0	29	0	38626000	XRCC5	198	30	0	29	0	30	29	0	0	3.78835298060509	3.30709728996157	T	T	7520	XRCC5
P13639;Q6PK56;Q8TA90;B4DPU3;B4DRE8	EEF2	7	39	55.5	96	0	323.31	46	0	50	0	87452000	EEF2	126	46	0	50	0	46	50	0	0	4.36824080131852	4.030416341802	T	T	1938	EEF2
Q5VSQ6;P13674-3;P13674-2;P13674	P4HA1	4	1	2.1	1	0.00075586	8.6088	0	0	1	0	250440	P4HA1	1417	0	0	1	0	0	1	0	0	-Inf	0.386058432307078	NA	T&C	5033	P4HA1
P14324-2;P14324;A0A087WTP2;B3KMW3;A0A087X1D8;A0A087X090;A0A087WVN4;Q14329	FDPS	8	2	7.9	2	0	13.602	2	0	0	0	3584500	FDPS	790	2	0	0	0	2	0	0	0	0.890994640155679	-Inf	T&C	NA	2224	FDPS
V9HWB8;P14618;A0A024R5Z9;P14618-3;P14618-2;B4DNK4;B4DRT3;H3BTN5;Q8WUW7;A0A024R609;H3BQ34;Q504U3;H3BR70	HEL-S-30;PKM;PKM2	28	37	77.4	125	0	323.31	54	4	58	9	201640000	HEL-S-30	74	54	4	58	9	54	58	4	9	2.26725193453639	0.910383805646615	T	T&C	5315	PKM;PKM2;HEL-S-30
Q5CAQ5;V9HWP2;P14625;B4DHT9;B4DU71;Q59FC6	TRA1;HEL-S-125m;HSP90B1	13	19	26.8	42	0	174.11	20	0	22	0	28487000	TRA1	244	20	0	22	0	20	22	0	0	3.25467597572084	2.95419631038688	T	T	7184	HEL-S-125m;HSP90B1
Q6NTA2;P14866;B2R959;M0QXS5;P14866-2	HNRNPL	10	12	64.3	31	0	323.31	15	0	14	2	95400000	HNRNPL	120	15	0	14	2	15	14	0	2	2.8891632663547	0.819792025295827	T	T&C	3191	HNRNPL
Q8IYD1;P15170-2;P15170-3;H3BR35;Q7KZX8;B2RCT6;A8K2W7;B4DQM6;P15170	GSPT2;GSPT1	10	3	5.7	3	0	22.543	3	0	0	0	906960	GSPT2	1200	3	0	0	0	3	0	0	0	1.19009729646515	-Inf	T	NA	23708	GSPT1;GSPT2
P15428-5;P15428;D6RHF8;Q9NZQ5;E9PD69;E9PBZ2;P15428-4;P15428-2	HPGD;PGDH	11	3	18.2	3	0	17.074	1	0	2	0	317510	HPGD	1391	1	0	2	0	1	2	0	0	0.513214915982949	0.690315500867385	T&C	T&C	3248	HPGD;PGDH
Q3KQT6;P15880;Q8J014;Q8N5L9;Q6IPX5;H0YEN5;E9PMM9;E9PQD7;I3L404;E9PPT0;Q8NI61;E9PM36	RPS2;rps2;OK/KNS-cl.7	18	11	49.8	33	0	274.45	14	4	11	4	183490000	RPS2	79	14	4	11	4	14	11	4	4	0.481542695664405	-0.192645077942396	T&C	T&C	6187	RPS2;OK/KNS-cl.7
P15924;Q4LE79;P15924-2;P15924-3;B4E2A0;B4DKX6	DSP;DSP variant protein	9	11	4	12	0	85.882	1	10	0	1	642590	DSP	1279	1	10	0	1	1	0	10	1	-2.94621670265435	-1	C	T&C	1832	DSP
P16152;E9PQ63;A8MTM1;P16152-2	CBR1	4	3	21.7	4	0	86.713	1	0	3	0	3170500	CBR1	841	1	0	3	0	1	3	0	0	0.513214915982949	0.941447817644887	T&C	T&C	873	CBR1
P16401	HIST1H1B	2	7	27.4	45	0	80.65	15	3	23	4	338320000	HIST1H1B	48	15	3	23	4	15	23	3	4	0.889163266354698	0.688282103714856	T&C	T&C	3009	HIST1H1B
P16402	HIST1H1D	1	2	33.9	1	0	15.149	0	0	1	0	28577000	HIST1H1D	243	0	0	1	0	0	1	0	0	-Inf	0.386058432307078	NA	T&C	3007	HIST1H1D
P17096;Q5T6U8;Q6ZP45;B4DWA0;A0A024RCT9;P17096-2;P17096-3	HMGA1	7	2	32.7	2	0.00079491	11.295	0	1	1	0	2157700	HMGA1	966	0	1	1	0	0	1	1	0	-1	0.386058432307078	T&C	T&C	3159	HMGA1
P17812;B4E1E0;B4DMB5;P17812-2	CTPS1	5	10	23.5	13	0	105.73	6	0	7	0	6118900	CTPS1	608	6	0	7	0	6	7	0	0	1.83323930040157	1.65431054741189	T	T	1503	CTPS1
P17987;E7ERF2;E7EQR6;F5H282	TCP1	11	14	28.4	25	0	169.61	11	0	14	0	18696000	TCP1	317	11	0	14	0	11	14	0	0	2.51083488513101	2.40475452601698	T	T	6950	TCP1
P18077;C9K025;F8WBS5;F8WB72	RPL35A	4	10	55.5	25	0	62.595	11	0	13	1	468010000	RPL35A	31	11	0	13	1	11	13	0	1	2.51083488513101	1.31864551089806	T	T	6165	RPL35A
P18085;C9JPM4;C9JAK5	ARF4	4	5	60	9	0	102.13	5	0	4	0	16804000	ARF4	338	5	0	4	0	5	4	0	0	1.64898789769305	1.15527822547791	T	T	378	ARF4
Q6P6D7;Q6FHU2;Q53G35;P18669;Q6FHK8;Q0D2Q6;B4DKL5;B4DMJ7	PGAM1;hCG_2015269	14	7	33.9	11	0	69.461	6	0	5	0	13442000	PGAM1	384	6	0	5	0	6	5	0	0	1.83323930040157	1.34146828128301	T	T	5223	PGAM1
P19474;P19474-2	TRIM21	3	18	36.4	64	0	323.31	10	12	14	28	38241000	TRIM21	203	10	12	14	28	10	14	12	28	-1.30201518545852	-2.45322646911059	C	C	6737	TRIM21
P19784	CSNK2A2	1	2	6.3	2	0.00078186	10.917	1	0	1	0	622930	CSNK2A2	1285	1	0	1	0	1	1	0	0	0.513214915982949	0.386058432307078	T&C	T&C	1459	CSNK2A2
P20700;B4DZT3;E9PBF6;Q6DC98	LMNB1	6	7	18.1	9	0	70.516	4	0	5	0	2452600	LMNB1	931	4	0	5	0	4	5	0	0	1.43771161403203	1.34146828128301	T	T	4001	LMNB1
P21333-2;P21333;Q60FE6;Q60FE5;A6NDY9;A0A087WWY3	FLNA	16	61	36.1	115	0	323.31	55	0	60	0	18808000	FLNA	314	55	0	60	0	55	60	0	0	4.61456206863779	4.27866064098319	T	T	2316	FLNA
Q9HBB2;V9HWB7;P21399	IRP1;HEL60;ACO1	3	1	1.8	1	0.00072939	7.6114	0	0	1	0	178670	IRP1	1442	0	0	1	0	0	1	0	0	-Inf	0.386058432307078	NA	T&C	48	ACO1;HEL60
Q96BS4;P22087;M0QXL5;M0R2Q4;B4DLD4;M0R0P1;M0R299;M0R2U2;M0R1H0;M0R2B0	FBL	11	14	70.4	43	0	215.76	20	1	22	0	142680000	FBL	94	20	1	22	0	20	22	1	0	2.25467597572084	2.95419631038688	T	T	2091	FBL
Q3B7A7;Q59HH3;P22102;B4DJ93	GART	12	7	10.4	11	0	59.419	6	0	5	0	1925500	GART	1008	6	0	5	0	6	5	0	0	1.83323930040157	1.34146828128301	T	T	2618	GART
Q15515;Q96RM1;P35326;P35325;P22532;P22531;Q9BYE4	SPRR2F;SPRR2A;SPRR2B;SPRR2D;SPRR2E;SPRR2G	7	1	12.5	1	0.00072886	7.6063	0	0	1	0	1228100	SPRR2F	1132	0	0	1	0	0	1	0	0	-Inf	0.386058432307078	NA	T&C	6705	SPRR2A;SPRR2B;SPRR2D;SPRR2E;SPRR2F;SPRR2G
P22626;P22626-2;A0A087WUI2;I6L957;A0A024RA28	HNRNPA2B1;HNRPA2B1	5	17	51.6	47	0	323.31	18	0	28	1	110330000	HNRNPA2B1	116	18	0	28	1	18	28	0	1	3.11937075820676	2.26166757006989	T	T	3181	HNRNPA2B1
P22695;H3BRG4;H3BSJ9	UQCRC2	7	14	40	35	0	227.05	13	0	22	0	51555000	UQCRC2	172	13	0	22	0	13	22	0	0	2.71236517757826	2.95419631038688	T	T	7385	UQCRC2
P23246;Q9BSV4;Q86VG2;P23246-2;Q6PIX2	SFPQ	6	18	31	60	0	300.96	20	6	31	3	60946000	SFPQ	151	20	6	31	3	20	31	6	3	0.447321053663231	1.39387793676638	T&C	T	6421	SFPQ
V9HWC6;P23284	HEL-S-39;PPIB	2	1	6.2	2	0.00073746	7.8794	1	0	1	0	0	HEL-S-39	1536	1	0	1	0	1	1	0	0	0.513214915982949	0.386058432307078	T&C	T&C	5479	PPIB
P23396;Q53G83;P23396-2;E9PL09;E9PPU1;Q9NQS8;H0YEU2;A7E2S3;F2Z2S8;H0YF32;H0YCJ7	RPS3	17	18	71.2	65	0	196.61	27	2	28	8	221610000	RPS3	69	27	2	28	8	27	28	2	8	2.06294275312024	0.0917425686275756	T	T&C	6188	RPS3
P23526;Q1RMG2;P23526-2	AHCY	3	6	15.7	11	0	47.556	7	0	4	0	5528000	AHCY	643	7	0	4	0	7	4	0	0	1.99660195719278	1.15527822547791	T	T	191	AHCY
V9HWI5;P23528;G3V1A4;E9PP50;E9PK25;B4E112;E9PQB7	HEL-S-15;CFL1	12	9	64.5	20	0	145.96	8	1	8	3	94801000	HEL-S-15	121	8	1	8	3	8	8	1	3	1.14333359787266	-0.211504105193712	T	T&C	1072	CFL1;HEL-S-15
P24928	POLR2A	3	6	4.1	7	0	45.853	5	0	2	0	560900	POLR2A	1302	5	0	2	0	5	2	0	0	1.64898789769305	0.690315500867385	T	T&C	5430	POLR2A
P25398	RPS12	1	7	70.5	13	0	80.87	7	0	6	0	85866000	RPS12	129	7	0	6	0	7	6	0	0	1.99660195719278	1.50635266602479	T	T	6206	RPS12
V9HW26;P25705;P25705-2;P25705-3	HEL-S-123m;ATP5A1	12	29	59.7	92	0	323.31	47	1	37	7	201200000	HEL-S-123m	75	47	1	37	7	47	37	1	7	3.39778063527648	0.626704606390012	T	T&C	498	ATP5F1A;HEL-S-123m
V9HW55;P25786;P25786-2;F5GX11;B4E0X6;B4DEV8	HEL-S-275;PSMA1	6	5	19.3	7	0	30.3	5	0	2	0	5723200	HEL-S-275	629	5	0	2	0	5	2	0	0	1.64898789769305	0.690315500867385	T	T&C	5682	HEL-S-275;PSMA1
Q5Q9Z3;P26447	S100A4	2	1	9.9	1	0.00070771	6.9654	1	0	0	0	1852400	S100A4	1020	1	0	0	0	1	0	0	0	0.513214915982949	-Inf	T&C	NA	6275	S100A4
Q53YD7;P26641;P26641-2;B4DUP0	EEF1G	7	14	35.7	34	0	171.92	16	1	16	1	37912000	EEF1G	204	16	1	16	1	16	16	1	1	1.97004994250485	1.56293619439116	T	T	1937	EEF1G
P27348;B4DMT8;Q53S41;E9PG15;B4DY04	YWHAQ	6	6	39.2	8	0	92.445	6	0	2	0	10622000	YWHAQ	447	6	0	2	0	6	2	0	0	1.83323930040157	0.690315500867385	T	T&C	10971	YWHAQ
X1WI28;X5D2T3;P27635;F8W7C6;A0A087WV22;H7C123;H7C2C5	RPL10	13	11	50.5	22	0	163.54	9	0	10	3	243390000	RPL10	63	9	0	10	3	9	10	0	3	2.27650974204985	0.0243841586269592	T	T&C	6134	RPL10
P27824;P27824-2;P27824-3	CANX	12	6	12.2	9	0	41.117	5	0	4	0	3224500	CANX	835	5	0	4	0	5	4	0	0	1.64898789769305	1.15527822547791	T	T	821	CANX
P28074;A0A140VJS7;P28074-3;H0YJM8;P28074-2	PSMB5	5	6	27.8	11	0	97.771	5	0	6	0	16747000	PSMB5	339	5	0	6	0	5	6	0	0	1.64898789769305	1.50635266602479	T	T	5693	PSMB5
Q53XS4;P29350;P29350-3;P29350-4;B4DPS0;Q53EL0;P29350-2;B4DTD7	PTPN6	16	8	14.6	12	0	51.452	8	0	4	0	5008400	PTPN6	678	8	0	4	0	8	4	0	0	2.14333359787266	1.15527822547791	T	T	5777	PTPN6
V9HWD9;Q53EM5;P29401;P29401-2;B4E022;B3KSI4;A0A0B4J1R6;A0A0K0K1H9;B3KPZ8;B4DVU1	HEL107;TKT	16	20	46.2	42	0	263.98	18	0	24	0	55753000	HEL107	158	18	0	24	0	18	24	0	0	3.11937075820676	3.06413033741972	T	T	7086	HEL107;TKT
V9HWC7;P30041;A4UCS6	HEL-S-128m;PRDX6	5	6	29.5	9	0	41.909	5	0	4	0	6950600	HEL-S-128m	574	5	0	4	0	5	4	0	0	1.64898789769305	1.15527822547791	T	T	9588	HEL-S-128m;PRDX6
V9HWI1;P30043;M0R192;A0A2R8YEP4	HEL-S-10;BLVRB	6	3	16	3	0	20.758	1	0	2	0	3569900	HEL-S-10	792	1	0	2	0	1	2	0	0	0.513214915982949	0.690315500867385	T&C	T&C	645	BLVRB
V9HW35;P30044-2;P30044;P30044-3;P30044-4	HEL-S-55;PRDX5	5	4	30.9	4	0	64.757	4	0	0	0	5497600	HEL-S-55	644	4	0	0	0	4	0	0	0	1.43771161403203	-Inf	T	NA	25824	HEL-S-55;PRDX5
Q53HC2;P30048-2;P30048	PRDX3	4	3	12.9	4	0	29.68	3	0	1	0	4577000	PRDX3	703	3	0	1	0	3	1	0	0	1.19009729646515	0.386058432307078	T	T&C	10935	PRDX3
P30050;Q59FI9;P30050-2;D3DS95	RPL12;hCG_21173	5	8	64.8	19	0	164.16	10	0	9	0	78416000	RPL12	136	10	0	9	0	10	9	0	0	2.39842453268257	1.91125578816992	T	T	6136	RPL12
P30084	ECHS1	1	1	6.2	2	0	29.346	1	0	1	0	818460	ECHS1	1230	1	0	1	0	1	1	0	0	0.513214915982949	0.386058432307078	T&C	T&C	1892	ECHS1
Q96HI4;P30419-2;P30419;K7EN82;B7Z8J4	NMT1	12	3	7.9	5	0	33.099	3	0	2	0	2919800	NMT1	865	3	0	2	0	3	2	0	0	1.19009729646515	0.690315500867385	T	T&C	4836	NMT1
P30837	ALDH1B1	2	8	22.2	14	0	67.415	7	0	7	0	10364000	ALDH1B1	458	7	0	7	0	7	7	0	0	1.99660195719278	1.65431054741189	T	T	219	ALDH1B1
Q6PKA6;P30838;I3L3I9;C9JMC5;A8MYB8;E9PNN6;B3KSJ6;Q8N9T9	ALDH3A1	20	14	31.6	38	0	213.95	19	0	17	2	63983000	ALDH3A1	149	19	0	17	2	19	17	0	2	3.18860901012475	1.0510029034341	T	T	218	ALDH3A1
P31689;B7Z5C0;Q9NXZ8;P31689-2	DNAJA1;HDJ2	4	7	24.9	11	0	58.238	7	0	4	0	10833000	DNAJA1	444	7	0	4	0	7	4	0	0	1.99660195719278	1.15527822547791	T	T	3301	DNAJA1;HDJ2
P31930;B4DUL5	UQCRC1	2	7	18.8	11	0	79.139	4	0	7	0	7282200	UQCRC1	560	4	0	7	0	4	7	0	0	1.43771161403203	1.65431054741189	T	T	7384	UQCRC1
V9HWH7;P31939-2;P31939;B2R7P8;B4DP06	HEL-S-70p;ATIC	8	13	28.7	17	0	129.71	8	0	9	0	7394700	HEL-S-70p	554	8	0	9	0	8	9	0	0	2.14333359787266	1.91125578816992	T	T	471	ATIC
Q53Z07;P32969;D6RAN4;A0A2R8Y5Y7;H0Y9V9;E7ESE0;H0Y9R4;B4E1M5;B4DLV8;Q2NKY6	RPL9	10	8	53.6	31	0	140.77	13	0	17	1	92850000	RPL9	123	13	0	17	1	13	17	0	1	2.71236517757826	1.63596540415526	T	T	6133	RPL9;RPL9; RPL9P7; RPL9P8; RPL9P9
P35251-2;P35251	RFC1	2	1	1	1	0.00069252	6.6897	1	0	0	0	84620	RFC1	1477	1	0	0	0	1	0	0	0	0.513214915982949	-Inf	T&C	NA	5981	RFC1
Q7Z4W8;P35268;K7EP65;K7EKS7;K7ELC4;K7EMH1;K7ERI7;K7EJT5	RPL22	8	5	41.4	11	0	101.16	6	0	5	0	307740000	RPL22	53	6	0	5	0	6	5	0	0	1.83323930040157	1.34146828128301	T	T	6146	RPL22
P35527;CON__P35527;K7EQQ3	KRT9	3	31	66	103	0	323.31	7	47	13	36	114090000	KRT9	111	7	47	13	36	7	13	47	36	-3.58836054352838	-2.89080785473089	C	C	3857	KRT9
P35606-2;P35606	COPB2	9	8	13.1	9	0	79.399	2	0	7	0	2472500	COPB2	925	2	0	7	0	2	7	0	0	0.890994640155679	1.65431054741189	T&C	T	9276	COPB2
P35610;B1APM4;B4DFD8;B7ZAT6;P35610-3;P35610-2	SOAT1	6	2	4.9	3	0	21.222	1	0	2	0	1656000	SOAT1	1055	1	0	2	0	1	2	0	0	0.513214915982949	0.690315500867385	T&C	T&C	6646	SOAT1
P35908	KRT2	1	1	76.2	1	0	323.31	0	1	0	0	145070	KRT2	1455	0	1	0	0	0	0	1	0	-1	-Inf	T&C	NA	3849	KRT2
Q8TAS0;P36542;B4DL14;P36542-2;B4DFE6	ATP5C1	5	7	25.8	19	0	72.886	12	0	7	0	55769000	ATP5C1	157	12	0	7	0	12	7	0	0	2.61511614864699	1.65431054741189	T	T	509	ATP5F1C
Q59GY2;P36578;B4DMJ6;Q53G74;B4DFI6;H3BM89;B4DMJ2	RPL4	10	24	47.6	116	0	323.31	59	5	44	8	362650000	RPL4	45	59	5	44	8	59	44	5	8	2.12688472169032	0.68805599368526	T	T&C	6124	RPL4
P37108;H0YLA2	SRP14	2	4	34.6	8	0	76.916	3	0	5	0	28092000	SRP14	247	3	0	5	0	3	5	0	0	1.19009729646515	1.34146828128301	T	T	6727	SRP14
X6RJP6;P37802;P37802-2	TAGLN2	3	1	5.9	2	0.0007485	8.2637	1	0	1	0	2257100	TAGLN2	952	1	0	1	0	1	1	0	0	0.513214915982949	0.386058432307078	T&C	T&C	8407	TAGLN2
P38117;P38117-2;M0QY67	ETFB	4	14	56.9	24	0	152.13	12	0	12	0	85894000	ETFB	128	12	0	12	0	12	12	0	0	2.61511614864699	2.22706890854592	T	T	2109	ETFB
P38159;P38159-2;B4E352;H0Y6E7;H3BT71;Q2VIN3;Q96E39;B3KRG5;H3BUY5	RBMX;RBMXL1	18	23	50.4	63	0	248.96	29	4	25	5	261650000	RBMX	59	29	4	25	5	29	25	4	5	1.42111134818952	0.531145127476077	T	T&C	27316	RBMX;RBMXL1
P38432	COIL	1	1	1.7	1	0.0026631	6.2366	1	0	0	0	467260	COIL	1333	1	0	0	0	1	0	0	0	0.513214915982949	-Inf	T&C	NA	8161	COIL
P39023;Q8TBW1;Q96QL0;Q9NY85;G5E9G0;Q49AJ9;Q9BT63;H7C422;B5MCW2;H7C3M2	RPL3;rpl3	12	4	45.9	13	0	267.64	6	0	7	0	48241000	RPL3	174	6	0	7	0	6	7	0	0	1.83323930040157	1.65431054741189	T	T	6122	RPL3
Q6FHX6;P39748;B4DWZ4;P39748-2;I3L3E9;F5H1Y3	FEN1	6	4	14.2	8	0	64.396	4	0	4	0	6075300	FEN1	609	4	0	4	0	4	4	0	0	1.43771161403203	1.15527822547791	T	T	2237	FEN1
Q5QTS3;P40429;Q9BSQ6;Q53H34;M0QYS1;Q8J015;Q0VGL3	RPL13A;RPL13a	11	11	42.9	32	0	111.85	15	1	14	2	237520000	RPL13A	66	15	1	14	2	15	14	1	2	1.8891632663547	0.819792025295827	T	T&C	23521	RPL13A
P41091;Q2VIR3;Q2VIR3-2	EIF2S3;EIF2S3L	4	14	36.7	25	0	131.44	10	0	15	0	27045000	EIF2S3	259	10	0	15	0	10	15	0	0	2.39842453268257	2.48601221774061	T	T	1968	EIF2S3;EIF2S3B
P42224-2;P42224;J3KPM9	STAT1	10	10	16	14	0	93.245	8	0	6	0	2737600	STAT1	884	8	0	6	0	8	6	0	0	2.14333359787266	1.50635266602479	T	T	6772	STAT1
P42677;A4D1G5	RPS27;LOC392748	3	2	40.5	6	0	37.476	3	1	2	0	118830000	RPS27	106	3	1	2	0	3	2	1	0	0.190097296465145	0.690315500867385	T&C	T&C	6232	RPS27
P42696;A2A2V2;P42696-2;Q5TCT4	RBM34	5	9	24.2	12	0	90.791	4	0	8	0	7410300	RBM34	553	4	0	8	0	4	8	0	0	1.43771161403203	1.78849589480629	T	T	23029	RBM34
P42766;A4D2M5	RPL35;LOC154880	4	6	35	23	0	82.303	8	2	10	3	1468900000	RPL35	5	8	2	10	3	8	10	2	3	0.558371097151503	0.0243841586269592	T&C	T&C	11224	RPL35
P43034;B4DF38;I3L3N5;B4DZN3;P43034-2	PAFAH1B1	5	4	13.2	7	0	33.355	4	0	3	0	3606600	PAFAH1B1	789	4	0	3	0	4	3	0	0	1.43771161403203	0.941447817644887	T	T&C	5048	PAFAH1B1
V9HWG0;Q6I9T7;P45973	HEL25;CBX5	4	2	20.9	2	0	15.788	2	0	0	0	4727200	HEL25	692	2	0	0	0	2	0	0	0	0.890994640155679	-Inf	T&C	NA	23468	CBX5;HEL25
P46013-2;P46013	MKI67	4	13	7	16	0	134.52	12	0	4	0	1018900	MKI67	1179	12	0	4	0	12	4	0	0	2.61511614864699	1.15527822547791	T	T	4288	MKI67
P46087;P46087-4;P46087-2;P46087-3	NOP2	10	23	32.1	48	0	265.06	26	0	21	1	50742000	NOP2	173	26	0	21	1	26	21	0	1	3.59787731305233	1.89591947778752	T	T	4839	NOP2
Q6IAX2;P46778;Q59GK9;G3V1B3;M0R181	RPL21	6	9	48.1	25	0	124.96	8	0	16	1	347710000	RPL21	46	8	0	16	1	8	16	0	1	2.14333359787266	1.56293619439116	T	T	6144	RPL21
P46783;Q59GE4;A0A2R8Y6L3;F6U211;A0A2R8Y7H1;A0A2R8YFH6;A0A1W2PQS6	RPS10	9	5	32.7	15	0	59.914	3	1	9	2	37394000	RPS10	206	3	1	9	2	3	9	1	2	0.190097296465145	0.326293287448765	T&C	T&C	6204	RPS10
P47985	UQCRFS1	1	2	10.9	4	0	29.891	2	0	2	0	3020200	UQCRFS1	857	2	0	2	0	2	2	0	0	0.890994640155679	0.690315500867385	T&C	T&C	7386	UQCRFS1
P48047;Q53HH2;H7C0C1	ATP5O	5	6	36.6	8	0	42.922	4	0	4	0	11380000	ATP5O	427	4	0	4	0	4	4	0	0	1.43771161403203	1.15527822547791	T	T	539	ATP5PO
P48507-2;P48507	GCLM	2	1	5.2	1	0.00075988	8.7443	1	0	0	0	915450	GCLM	1198	1	0	0	0	1	0	0	0	0.513214915982949	-Inf	T&C	NA	2730	GCLM
Q05DL3;V9HW00;P48729-3;P48729;E5RG27;D6RGE5;B4E1D9;D6REM4;Q6PJ06;Q8N752;P48729-2	CSNK1A1;HEL-S-77p;CSNK1A1L	11	2	9.5	2	0	12.246	2	0	0	0	1302400	CSNK1A1	1117	2	0	0	0	2	0	0	0	0.890994640155679	-Inf	T&C	NA	1452	CSNK1A1;CSNK1A1L;HEL-S-77p
Q53GL5;P48735-2;P48735;B4DSZ6;Q13584;H0YL11	IDH2	6	6	20.4	9	0	66.02	6	0	3	0	4232400	IDH2	733	6	0	3	0	6	3	0	0	1.83323930040157	0.941447817644887	T	T&C	3418	IDH2
P49327;A0A0U1RQF0	FASN	7	77	42.1	143	0	323.31	76	0	67	0	27328000	FASN	252	76	0	67	0	76	67	0	0	5.06476473660868	4.43007234477418	T	T	2194	FASN
P49411	TUFM	2	24	60.2	71	0	323.31	34	1	32	4	126960000	TUFM	101	34	1	32	4	34	32	1	4	2.95658840462317	1.11345804978328	T	T	7284	TUFM
P49458;Q8WVW9	SRP9	7	3	33.7	5	0	25.455	3	0	2	0	11038000	SRP9	438	3	0	2	0	3	2	0	0	1.19009729646515	0.690315500867385	T	T&C	6726	SRP9
P49588;P49588-2	AARS	3	7	9.6	7	0	59.066	5	0	2	0	1527800	AARS	1080	5	0	2	0	5	2	0	0	1.64898789769305	0.690315500867385	T	T&C	16	AARS
P49773;A4D2H4	HINT1;LOC346521	2	2	27	2	0	12.028	1	0	1	0	3428100	HINT1	813	1	0	1	0	1	1	0	0	0.513214915982949	0.386058432307078	T&C	T&C	3094	HINT1;LOC346521
P49792;D3DX73	RANBP2;hCG_1994636	11	12	7.4	19	0	193.29	10	0	9	0	851430	RANBP2	1217	10	0	9	0	10	9	0	0	2.39842453268257	1.91125578816992	T	T	5903	RANBP2
P50402;Q5HY57	EMD	2	5	23.6	7	0	52.008	3	0	4	0	14956000	EMD	358	3	0	4	0	3	4	0	0	1.19009729646515	1.15527822547791	T	T	2010	EMD
Q59G96;P50570-3;P50570-2;P50570-5;P50570-4;P50570;E5RIK2;B3KPF2;E5RHK8;Q9UQ16-5;Q9UQ16-2;Q9UQ16-3;Q9UQ16;Q9UQ16-4	DNM2;DNM3	14	2	5.7	2	0.00079114	11.137	1	0	1	0	364610	DNM2	1363	1	0	1	0	1	1	0	0	0.513214915982949	0.386058432307078	T&C	T&C	1785	DNM2;DNM3
Q7Z759;Q53HU0;P50990-3;P50990-2;P50990	CCT8	6	3	6.2	2	0	16.893	2	0	0	0	645990	CCT8	1278	2	0	0	0	2	0	0	0	0.890994640155679	-Inf	T&C	NA	10694	CCT8
P51116	FXR2	2	4	14	3	0	56.504	2	0	1	0	1498500	FXR2	1089	2	0	1	0	2	1	0	0	0.890994640155679	0.386058432307078	T&C	T&C	9513	FXR2
Q504R6;P51153;A0A024RB27;D3DV69;A0A087WWB9	RAB13;hCG_24991;hCG_1996054	5	3	25.8	5	0	38.827	2	0	3	0	3860100	RAB13	767	2	0	3	0	2	3	0	0	0.890994640155679	0.941447817644887	T&C	T&C	5872	RAB13
Q96LK9;P51857-2;P51857	AKR1D1	3	2	6.8	4	0	12.32	2	0	2	0	20905000	AKR1D1	297	2	0	2	0	2	2	0	0	0.890994640155679	0.690315500867385	T&C	T&C	6718	AKR1D1
P51991	HNRNPA3	2	5	41	10	0	323.31	4	0	6	0	30557000	HNRNPA3	232	4	0	6	0	4	6	0	0	1.43771161403203	1.50635266602479	T	T	220988	HNRNPA3
P52209-2;P52209;B4E2U0;B4DL86;A9Z1X1;B4DV68	PGD	10	20	50.2	72	0	323.31	37	0	35	0	165440000	PGD	86	37	0	35	0	37	35	0	0	4.07102489773276	3.55319292022776	T	T	5226	PGD
P52272-2;P52272;A0A087X0X3;Q7KYM9;Q59ES8	HNRNPM;ORF	17	28	44.9	63	0	323.31	34	0	27	2	47399000	HNRNPM	177	34	0	27	2	34	27	0	2	3.95658840462317	1.62979814878723	T	T	4670	HNRNPM;ORF
Q5BKZ2;P52294;C9JYI4;B3KXZ2;B3KWR2;B4DII5;B4DWX3;O60684;O15131	KPNA1;KPNA6;KPNA5	15	3	6.7	4	0	39.328	3	0	1	0	2109100	KPNA1	970	3	0	1	0	3	1	0	0	1.19009729646515	0.386058432307078	T	T&C	3836	KPNA1;KPNA5;KPNA6
P52895;B4DK69;Q59GU2;S4R3P0	AKR1C2	5	5	62.2	16	0	199.77	9	0	7	0	37116000	AKR1C2	208	9	0	7	0	9	7	0	0	2.27650974204985	1.65431054741189	T	T	1646	AKR1C2
P52948-6;P52948-5;P52948;H7C3P6;A0A024RCC4;P52948-2	NUP98	11	4	2.5	4	0	23.619	2	0	2	0	373130	NUP98	1360	2	0	2	0	2	2	0	0	0.890994640155679	0.690315500867385	T&C	T&C	4928	NUP98
P53618;E9PP73	COPB1	4	13	20.3	21	0	127.4	11	0	10	0	5864000	COPB1	623	11	0	10	0	11	10	0	0	2.51083488513101	2.02438415862696	T	T	1315	COPB1
P53621;P53621-2	COPA	2	34	33.1	54	0	285.54	28	0	26	0	14620000	COPA	366	28	0	26	0	28	26	0	0	3.69625637370339	3.16627722442717	T	T	1314	COPA
Q6IBA2;Q59G24;P53999;D6RC37;Q6E433;D6R970;B7Z1Z0	PC4;SUB1	7	2	23.6	4	0	11.737	0	2	1	1	5296400	PC4	656	0	2	1	1	0	1	2	1	-1.58496250072116	-0.613941567692922	C	T&C	10923	SUB1;PC4
P54136;P54136-2;B4DXW6	RARS	6	16	28.5	26	0	166.08	10	0	16	0	9496600	RARS	490	10	0	16	0	10	16	0	0	2.39842453268257	2.56293619439116	T	T	5917	RARS
P54707;P54707-2	ATP12A	4	1	6.1	4	0.002672	6.2687	2	0	2	0	35227000	ATP12A	213	2	0	2	0	2	2	0	0	0.890994640155679	0.690315500867385	T&C	T&C	479	ATP12A
P54709;C9JA36;D3DNF9;P54709-2;C9JXZ1	ATP1B3	9	5	22.9	7	0	35.926	5	0	2	0	9803400	ATP1B3	477	5	0	2	0	5	2	0	0	1.64898789769305	0.690315500867385	T	T&C	483	ATP1B3
P54886-2;P54886	ALDH18A1	3	13	20.9	22	0	183.34	10	0	12	0	7855600	ALDH18A1	537	10	0	12	0	10	12	0	0	2.39842453268257	2.22706890854592	T	T	5832	ALDH18A1
P55060-3;P55060;P55060-4;B4DUC5;B4DM31;B4DS32;B4DM67;B4DPS6	CSE1L	9	12	14.5	15	0	94.053	7	0	8	0	3034100	CSE1L	856	7	0	8	0	7	8	0	0	1.99660195719278	1.78849589480629	T	T	1434	CSE1L
V9HW80;P55072;Q96IF9;Q0IIN5;Q9NTC4	HEL-S-70;VCP;DKFZp434K0126	9	20	33.4	24	0	247.65	11	0	13	0	13373000	HEL-S-70	386	11	0	13	0	11	13	0	0	2.51083488513101	2.31864551089806	T	T	7415	VCP
P55084-2;P55084;B4DY96;F5GZQ3;B4DDC9;B5MD38;D6W539	HADHB	11	24	68.6	44	0	219.6	24	0	19	1	71658000	HADHB	142	24	0	19	1	24	19	0	1	3.49229551128275	1.77178956207389	T	T	3032	HADHB
P55795;B4DFK9;B4DP00	HNRNPH2	3	4	25.8	5	0	129.39	4	0	1	0	8624700	HNRNPH2	511	4	0	1	0	4	1	0	0	1.43771161403203	0.386058432307078	T	T&C	3188	HNRNPH2
P56537;B7ZBH1;A0A0U1RQV5;P56537-2	EIF6	4	4	26.9	9	0	62.645	4	0	5	0	12845000	EIF6	397	4	0	5	0	4	5	0	0	1.43771161403203	1.34146828128301	T	T	3692	EIF6
Q5SQP8;P56545;P56545-3;P56545-2	CTBP2	15	3	9.4	3	0	22.28	1	0	2	0	2559500	CTBP2	915	1	0	2	0	1	2	0	0	0.513214915982949	0.690315500867385	T&C	T&C	1488	CTBP2
P57053	H2BFS	1	1	68.3	2	0	149.68	1	0	1	0	9757500	H2BFS	481	1	0	1	0	1	1	0	0	0.513214915982949	0.386058432307078	T&C	T&C	102724334	H2BFS
P57740;G3V1T4;B3KMK0;P57740-2	NUP107	6	4	5.5	4	0	28.477	4	0	0	0	1002800	NUP107	1184	4	0	0	0	4	0	0	0	1.43771161403203	-Inf	T	NA	57122	NUP107
Q6IAX5;P60228;B2R806;B3KW56;E5RGA2	EIF3E	14	10	23.8	14	0	93.109	7	0	7	0	9075300	EIF3E	498	7	0	7	0	7	7	0	0	1.99660195719278	1.65431054741189	T	T	3646	EIF3E;EIF3S6
Q53FA5;P60468	SEC61B	2	1	15.6	1	0.00074683	8.2343	1	0	0	0	3770100	SEC61B	776	1	0	0	0	1	0	0	0	0.513214915982949	-Inf	T&C	NA	10952	SEC61B
P60866;P60866-2;E5RIP1;E5RJX2;G3XAN0	RPS20	5	4	23.5	19	0	47.612	7	0	11	1	160170000	RPS20	90	7	0	11	1	7	11	0	1	1.99660195719278	1.12928301694497	T	T	6224	RPS20
Q6FGE5;P60903;D3DV26	S100A10	3	3	45.4	17	0	29.311	10	0	7	0	78706000	S100A10	135	10	0	7	0	10	7	0	0	2.39842453268257	1.65431054741189	T	T	6281	S100A10
V9HWA6;P60981;F6RFD5;P60981-2;B7Z9M9	HEL32;DSTN	5	7	41.2	9	0	74.296	5	0	4	0	16978000	HEL32	336	5	0	4	0	5	4	0	0	1.64898789769305	1.15527822547791	T	T	11034	DSTN;HEL32
P61026;Q53T70	RAB10	3	7	49	22	0	100.48	9	2	8	3	70794000	RAB10	144	9	2	8	3	9	8	2	3	0.691547241328696	-0.211504105193712	T&C	T&C	10890	RAB10
P61160;B4DHK9;P61160-2;Q8IY98;F5H6T1;B4DWQ5	ACTR2	8	7	20.3	12	0	93.431	6	0	6	0	22018000	ACTR2	293	6	0	6	0	6	6	0	0	1.83323930040157	1.50635266602479	T	T	10097	ACTR2
P61221;D6R9I9	ABCE1	4	11	22.4	12	0	70.028	8	0	4	0	5954500	ABCE1	617	8	0	4	0	8	4	0	0	2.14333359787266	1.15527822547791	T	T	6059	ABCE1
Q6NXR8;P61247;A8K4W0;D6RG13;D6RAT0;B7Z3M5;H0Y8L7;E9PFI5;D6RB09;H0Y9Y4;D6RAS7	RPS3A	16	19	66.3	61	0	256.33	26	4	25	6	341090000	RPS3A	47	26	4	25	6	26	25	4	6	1.27594921816497	0.308752706139629	T	T&C	6189	RPS3A
Q6IBH6;P61254;J3QRI7;J3QQQ9;J3QQV1;J3QRC4;A0A024RBF6	RPL26;hCG_26523	9	2	48.3	12	0	103.85	3	3	4	2	404780000	RPL26	38	3	3	4	2	3	4	3	2	-0.809902703534855	-0.429684275243245	T&C	T&C	6154	RPL26
P61513;C9J4Z3;Q6P4E4;E9PEL3;G5E9R3;M0R0A1;M0R2L6	RPL37A	8	5	58.7	18	0	81.225	8	1	7	2	242250000	RPL37A	64	8	1	7	2	8	7	1	2	1.14333359787266	0.069348046690735	T	T&C	6168	RPL37A
P61964;V9GYQ5;V9GZ59	WDR5	3	2	8.7	1	0	14.656	1	0	0	0	843310	WDR5	1222	1	0	0	0	1	0	0	0	0.513214915982949	-Inf	T&C	NA	11091	WDR5
P61981;B4DE78;B4DHC4;B3KNB4	YWHAG	12	4	28.7	6	0	109.26	4	0	2	0	4838900	YWHAG	686	4	0	2	0	4	2	0	0	1.43771161403203	0.690315500867385	T	T&C	7532	YWHAG
P62081;A0A2R8Y623;B5MCP9	RPS7	4	7	42.8	28	0	142.88	11	1	14	2	260810000	RPS7	60	11	1	14	2	11	14	1	2	1.51083488513101	0.819792025295827	T	T&C	6201	RPS7
P62136;A0A140VJS9;P62136-2;B3KXM2;P62136-3;E9PMD7;B7ZB67;B4DJ75;E7ETD8	PPP1CA;PPP1CB	18	3	47	7	0	164.53	4	0	3	0	3832900	PPP1CA	769	4	0	3	0	4	3	0	0	1.43771161403203	0.941447817644887	T	T&C	5499	PPP1CA
V9HW04;P62140;C9J9S3;C9JP48	HEL-S-80p;PPP1CB	4	1	36.4	1	0.0007716	10.323	1	0	0	0	2070900	HEL-S-80p	979	1	0	0	0	1	0	0	0	0.513214915982949	-Inf	T&C	NA	5500	PPP1CB;HEL-S-80p
Q53XL8;Q53HB3;P62191;P62191-2	PSMC1	5	7	21.1	7	0	226.31	3	0	4	0	7039800	PSMC1	568	3	0	4	0	3	4	0	0	1.19009729646515	1.15527822547791	T	T	5700	PSMC1
Q5JR94;P62241;Q5JR95;Q9BS10	RPS8	4	13	58.7	75	0	302.48	29	8	28	10	862390000	RPS8	13	29	8	28	10	29	28	8	10	0.573114441634569	-0.197764048567409	T&C	T&C	6202	RPS8
P62249;M0R210;M0R3H0;M0R1M5;Q6IPX4	RPS16	7	12	63.7	37	0	112.59	18	1	17	1	210260000	RPS16	72	18	1	17	1	18	17	1	1	2.11937075820676	1.63596540415526	T	T	6217	RPS16
P62269	RPS18	4	10	44.7	30	0	83.596	13	4	11	2	223500000	RPS18	68	13	4	11	2	13	11	4	2	0.390437082690899	0.54432051622381	T&C	T&C	6222	RPS18
P62277;J3KMX5	RPS13	3	13	56.3	52	0	122.58	20	2	27	3	483740000	RPS13	30	20	2	27	3	20	27	2	3	1.66971347499968	1.21476064950839	T	T	6207	RPS13
P62280;M0QZC5	RPS11	4	12	62	40	0	159.71	17	1	18	4	422120000	RPS11	35	17	1	18	4	17	18	1	4	2.04664135103736	0.383547213151028	T	T&C	6205	RPS11
P62306	SNRPF	1	2	24.4	1	0	36.917	0	0	1	0	2151500	SNRPF	967	0	0	1	0	0	1	0	0	-Inf	0.386058432307078	NA	T&C	6636	SNRPF
P62314;J3QLR7;J3QLI9;Q7Z5A3	SNRPD1	4	2	20.2	12	0	79.559	5	0	7	0	182260000	SNRPD1	80	5	0	7	0	5	7	0	0	1.64898789769305	1.65431054741189	T	T	6632	SNRPD1
P62316;P62316-2;K7ERG4	SNRPD2	4	6	45.8	5	0	49.189	3	0	2	0	40654000	SNRPD2	192	3	0	2	0	3	2	0	0	1.19009729646515	0.690315500867385	T	T&C	6633	SNRPD2
P62318-2;P62318	SNRPD3	3	3	33.3	10	0	60.91	5	0	5	0	56842000	SNRPD3	155	5	0	5	0	5	5	0	0	1.64898789769305	1.34146828128301	T	T	6634	SNRPD3
Q6FH17;Q5U025;P62330	ARF6	3	1	6.3	2	0.00074019	7.9748	1	0	1	0	2618300	ARF6	903	1	0	1	0	1	1	0	0	0.513214915982949	0.386058432307078	T&C	T&C	382	ARF6
P62424;Q9BY74;Q5T8U2;Q5T8U3	RPL7A;RP-L7a	4	20	45.5	90	0	323.31	39	2	45	4	794840000	RPL7A	16	39	2	45	4	39	45	2	4	2.5576026297548	1.56626165504348	T	T	6130	RPL7A
P62750;H7BY10;K7EJV9;K7ERT8;A8MUS3	RPL23A	9	13	51.9	58	0	154.81	23	1	28	6	967410000	RPL23A	12	23	1	28	6	23	28	1	6	2.43645815016255	0.454312648012284	T	T&C	6147	RPL23A
P62851	RPS25	1	5	29.6	37	0	63.702	11	4	14	8	464900000	RPS25	32	11	4	14	8	11	14	4	8	0.188906790243644	-0.765170475425329	T&C	T&C	6230	RPS25
Q6FHM2;P62879;C9JIS1;C9JXA5;E7EP32;C9JZN1	GNB2	11	8	50.9	16	0	233.3	6	0	9	1	28823000	GNB2	241	6	0	9	1	6	9	0	1	1.83323930040157	0.911255788169921	T	T&C	2783	GNB2
Q59GN2;P62891	RPL39P5;RPL39	2	3	23.5	15	0	42.545	5	1	7	2	1110100000	RPL39P5	9	5	1	7	2	5	7	1	2	0.648987897693051	0.069348046690735	T&C	T&C	6170	RPL39;RPL39P5
P62906;Q1JQ76;A0A024RCW3	RPL10A	3	10	44.2	39	0	169.47	15	0	22	2	207400000	RPL10A	73	15	0	22	2	15	22	0	2	2.8891632663547	1.36923380966572	T	T	4736	RPL10A
P62917;E9PKZ0;G3V1A1;B4DVG7;E9PKU4	RPL8	6	14	50.2	40	0	209.63	16	1	20	3	508430000	RPL8	28	16	1	20	3	16	20	1	3	1.97004994250485	0.83518913025433	T	T&C	6132	RPL8
Q3MIH3;P62987;M0R2S1	UBA52	3	1	34.4	2	0	14.707	0	0	1	1	27859000	UBA52	251	0	0	1	1	0	1	0	1	-Inf	-0.613941567692922	NA	T&C	7311	UBA52
Q6FGH9;Q96FJ2;P63167	DNCL1;DYNLL2;DYNLL1	3	2	24.7	7	0	31.721	4	0	3	0	42985000	DNCL1	185	4	0	3	0	4	3	0	0	1.43771161403203	0.941447817644887	T	T&C	8655	DNCL1;DYNLL1;DYNLL2
Q8WVC2;Q6FGH5;P63220;Q9BYK1	RPS21	4	2	23.5	3	0	11.803	2	0	1	0	10463000	RPS21	455	2	0	1	0	2	1	0	0	0.890994640155679	0.386058432307078	T&C	T&C	6227	RPS21
P67809;H0Y449;Q6PKI6;Q7KZ24;A0JLU4;Q2VIK8	YBX1	7	10	53.7	29	0	323.31	12	1	14	2	179620000	YBX1	81	12	1	14	2	12	14	1	2	1.61511614864699	0.819792025295827	T	T&C	4904	YBX1
Q6IPT9;Q6IPS9;Q53HR5;Q53HQ7;Q53HM9;P68104;Q53G85;Q6IPN6;Q53GE9;Q53GA1;A8K9C4;Q5VTE0;Q96RE1;Q8IUB0;B4DV42;A0A087WV01;Q9H2I7;A0A087WVQ9;P68104-2;Q53G89;Q504Z0;B4DNE0;Q9NZS6;Q6P4C9;B4E2C5	EEF1A1;EEF1A1P5;EEF1A1L14	43	3	44.4	37	0	298.7	16	3	13	5	112980000	EEF1A1	113	16	3	13	5	16	13	3	5	0.970049942504848	-0.266316989823095	T&C	T&C	1915	EEF1A1;EEF1A1L14;EEF1A1P5
P68366-2;P68366	TUBA4A	6	4	61.9	12	0	60.892	7	0	5	0	18176000	TUBA4A	321	7	0	5	0	7	5	0	0	1.99660195719278	1.34146828128301	T	T	7277	TUBA4A
V9HW96;P78371;F5GWF6;F8VQ14;P78371-2;B7Z4R3	HEL-S-100n;CCT2	7	13	31.4	22	0	120.65	9	0	13	0	9746900	HEL-S-100n	482	9	0	13	0	9	13	0	0	2.27650974204985	2.31864551089806	T	T	10576	CCT2;HEL-S-100n
P78527;P78527-2	PRKDC	5	159	43.8	338	0	323.31	200	0	136	2	52862000	PRKDC	168	200	0	136	2	200	136	0	2	6.43371763021059	3.83212282720655	T	T	5591	PRKDC
P80723-2;P80723	BASP1	2	1	8.1	1	0.00074516	8.1619	0	0	1	0	703410	BASP1	1267	0	0	1	0	0	1	0	0	-Inf	0.386058432307078	NA	T&C	10409	BASP1
P81605;P81605-2	DCD	2	3	22.7	3	0	18.703	0	0	0	3	11105000	DCD	434	0	0	0	3	0	0	0	3	-Inf	-2	NA	C	117159	DCD
P82663	MRPS25	5	5	38.2	10	0	45.19	5	0	5	0	16122000	MRPS25	344	5	0	5	0	5	5	0	0	1.64898789769305	1.34146828128301	T	T	64432	MRPS25
P82673	MRPS35	1	1	3.1	1	0.00069396	6.7199	1	0	0	0	823550	MRPS35	1227	1	0	0	0	1	0	0	0	0.513214915982949	-Inf	T&C	NA	60488	MRPS35
P82675;B4DIW8;P82675-2	MRPS5	3	7	21.9	8	0	67.603	6	0	2	0	4264000	MRPS5	729	6	0	2	0	6	2	0	0	1.83323930040157	0.690315500867385	T	T&C	64969	MRPS5
Q53GJ8;Q53FX9;P82912-2;P82912;H0YL99;P82912-3	MRPS11	6	2	14.4	3	0	14.023	2	0	1	0	4375300	MRPS11	719	2	0	1	0	2	1	0	0	0.890994640155679	0.386058432307078	T&C	T&C	64963	MRPS11
P82914;D3DPS9	MRPS15	4	3	10.9	4	0	23.974	3	0	1	0	4231300	MRPS15	734	3	0	1	0	3	1	0	0	1.19009729646515	0.386058432307078	T	T&C	64960	MRPS15
P82921	MRPS21	1	2	29.9	2	0	19.453	1	0	1	0	3979200	MRPS21	757	1	0	1	0	1	1	0	0	0.513214915982949	0.386058432307078	T&C	T&C	54460	MRPS21
P82933;Q86WV4	MRPS9	2	5	13.9	7	0	51.735	4	0	3	0	3139000	MRPS9	845	4	0	3	0	4	3	0	0	1.43771161403203	0.941447817644887	T	T&C	64965	MRPS9
Q6ICQ8;P84095	ARHG;RHOG	2	4	41.4	8	0	77.14	4	0	4	0	9810800	ARHG	476	4	0	4	0	4	4	0	0	1.43771161403203	1.15527822547791	T	T	391	ARHG;RHOG
Q00839;B3KX72;B4DLR3;Q00839-2;Q96BA7;A0A1X7SBS1;A0A1W2PPS1;A0A1W2PP35;Q5RI18;A0A1W2PPL4;A0A1W2PPH7;Q7Z4Q5;A0A1W2PQL0;A0A1W2PP34	HNRNPU;HNRPU	23	33	45.7	105	0	323.31	48	6	43	8	234700000	HNRNPU	67	48	6	43	8	48	43	6	8	1.61937282173574	0.657201141528348	T	T&C	3192	HNRNPU;HNRPU
Q01650;Q2MCL6	SLC7A5	11	4	7.9	12	0	45.648	5	0	7	0	13868000	SLC7A5	374	5	0	7	0	5	7	0	0	1.64898789769305	1.65431054741189	T	T	8140	SLC7A5
Q01813;Q01813-2	PFKP	24	22	33.8	42	0	323.31	20	0	22	0	32987000	PFKP	224	20	0	22	0	20	22	0	0	3.25467597572084	2.95419631038688	T	T	5214	PFKP
Q02413	DSG1	1	3	4.2	4	0	18.776	0	2	0	2	325340	DSG1	1383	0	2	0	2	0	0	2	2	-1.58496250072116	-1.58496250072116	C	C	1828	DSG1
Q02543;M0R3D6;B4DM94;M0R1A7;M0R117;B4DM74;B4DUV3;Q53HD3;B2R4C0;M0R0P7;Q32XH3	RPL18A	12	12	50.6	47	0	113.72	22	1	21	3	297180000	RPL18A	56	22	1	21	3	22	21	1	3	2.37837237369608	0.895919477787516	T	T&C	6142	RPL18A
Q71UH4;Q02880-2;Q02880;E9PCY5;B4DKD0	TOP2B	11	16	16.1	20	0	158.88	14	0	6	0	3344000	TOP2B	825	14	0	6	0	14	6	0	0	2.80347079055177	1.50635266602479	T	T	7155	TOP2B
Q03169;B4DZH8;H0YLC0;A1A584	TNFAIP2	7	6	9.2	6	0	36.932	2	0	4	0	1442700	TNFAIP2	1093	2	0	4	0	2	4	0	0	0.890994640155679	1.15527822547791	T&C	T	7127	TNFAIP2
Q03701	CEBPZ	1	2	37.1	4	0	323.31	2	0	2	0	1506500	CEBPZ	1085	2	0	2	0	2	2	0	0	0.890994640155679	0.690315500867385	T&C	T&C	10153	CEBPZ
Q3SWV1;Q6P6H6;Q8IWH6;Q05C10;Q9H501	ESF1	5	1	14.1	1	0.00075245	8.4017	1	0	0	0	4902200	ESF1	684	1	0	0	0	1	0	0	0	0.513214915982949	-Inf	T&C	NA	51575	ESF1
Q05CW7	NAT10	3	1	37	4	0	12.328	2	0	2	0	2461600	Q05CW7	928	2	0	2	0	2	2	0	0	0.890994640155679	0.690315500867385	T&C	T&C	NA
Q7Z5U1;Q05D20;Q6P0P7;Q6PJV4	THRAP3	4	1	12.3	1	0.0020464	6.4717	0	0	1	0	714630	Q7Z5U1	1264	0	0	1	0	0	1	0	0	-Inf	0.386058432307078	NA	T&C	NA	THRAP3
Q06210-2;Q06210	GFPT1	10	15	27.3	24	0	173.55	12	0	12	0	6928900	GFPT1	578	12	0	12	0	12	12	0	0	2.61511614864699	2.22706890854592	T	T	2673	GFPT1
Q06830;A0A0A0MSI0;B2R4P2	PRDX1	7	9	64.8	23	0	91.391	10	0	12	1	85031000	PRDX1	130	10	0	12	1	10	12	0	1	2.39842453268257	1.22706890854592	T	T	5052	PRDX1
Q07973-3;Q07973-2;Q07973	CYP24A1	3	2	5.9	3	0	14.554	1	0	2	0	1073200	CYP24A1	1168	1	0	2	0	1	2	0	0	0.513214915982949	0.690315500867385	T&C	T&C	1591	CYP24A1
Q08211	DHX9	5	50	45.6	150	0	323.31	72	2	65	11	118010000	DHX9	109	72	2	65	11	72	65	2	11	3.40419246512081	0.80344623627226	T	T&C	1660	DHX9
Q9HB00;Q08554-2;Q08554	DSC1	3	1	1.8	2	0.00070721	6.9453	0	1	0	1	84353	DSC1	1478	0	1	0	1	0	0	1	1	-1	-1	T&C	T&C	1823	DSC1
Q08J23-2;Q08J23;Q08J23-3	NSUN2	4	9	13.5	10	0	105.54	4	0	6	0	3400300	NSUN2	819	4	0	6	0	4	6	0	0	1.43771161403203	1.50635266602479	T	T	54888	NSUN2
Q09028-3;Q09028;Q09028-4;Q09028-2;H0YF10	RBBP4	13	3	19.3	2	0	103.26	1	0	1	0	2540900	RBBP4	918	1	0	1	0	1	1	0	0	0.513214915982949	0.386058432307078	T&C	T&C	5928	RBBP4
Q12797;Q12797-10	ASPH	23	23	36.8	40	0	269.59	18	0	22	0	33991000	ASPH	219	18	0	22	0	18	22	0	0	3.11937075820676	2.95419631038688	T	T	444	ASPH
Q4KMR3;Q12965	MYO1E	11	8	8.7	11	0	73.679	7	0	4	0	1676400	MYO1E	1050	7	0	4	0	7	4	0	0	1.99660195719278	1.15527822547791	T	T	4643	MYO1E
Q13011;M0R248	ECH1	6	7	43	16	0	98.248	10	0	6	0	21819000	ECH1	294	10	0	6	0	10	6	0	0	2.39842453268257	1.50635266602479	T	T	1891	ECH1
Q13045-2;Q13045;Q13045-3;B4DIX0;Q59H95	FLII	11	11	10.1	16	0	83.719	9	0	7	0	2394000	FLII	939	9	0	7	0	9	7	0	0	2.27650974204985	1.65431054741189	T	T	2314	FLII
Q13084;A2IDC6	MRPL28	5	3	17.2	3	0	29.475	2	0	1	0	2028300	MRPL28	984	2	0	1	0	2	1	0	0	0.890994640155679	0.386058432307078	T&C	T&C	10573	MRPL28
Q13151	HNRNPA0	1	8	27.5	19	0	100.91	7	0	12	0	43577000	HNRNPA0	184	7	0	12	0	7	12	0	0	1.99660195719278	2.22706890854592	T	T	10949	HNRNPA0
V9HW63;Q13162;H7C3T4	HEL-S-97n;PRDX4	5	3	15.9	5	0	19.328	2	0	3	0	5632500	HEL-S-97n	635	2	0	3	0	2	3	0	0	0.890994640155679	0.941447817644887	T&C	T&C	10549	HEL-S-97n;PRDX4
Q13242;H0YIB4;A8K3M9;S4R3G0;B4DFT9	SRSF9	5	5	23.5	8	0	43.953	4	0	4	0	12756000	SRSF9	398	4	0	4	0	4	4	0	0	1.43771161403203	1.15527822547791	T	T	8683	SRSF9
Q5U0Q1;Q13283;Q6FI03;Q53HH4;Q32P45;Q6ZP53;E5RIZ6	DKFZp686L1159;G3BP1;G3BP	14	7	25.3	12	0	103.96	5	1	6	0	7618400	DKFZp686L1159	545	5	1	6	0	5	6	1	0	0.648987897693051	1.50635266602479	T&C	T	10146	G3BP1;DKFZp686L1159
Q5U0F4;Q53HU7;Q13347;Q9P1D9	EIF3I	4	4	15.7	7	0	45.515	3	0	4	0	6991100	EIF3I	572	3	0	4	0	3	4	0	0	1.19009729646515	1.15527822547791	T	T	8668	EIF3I;EIF3S2
Q13501;E7EMC7;Q13501-2;E3WH17;E9PFW8;E3W990;B4DE82	SQSTM1;SQSTM1-ALK	12	12	44.3	25	0	323.31	15	0	10	0	23774000	SQSTM1	280	15	0	10	0	15	10	0	0	2.8891632663547	2.02438415862696	T	T	8878	SQSTM1
Q13509;Q9BV28;Q53G92;B2RBD5;A0A0B4J269;Q13509-2;Q3ZCR3	TUBB3	15	4	53.6	5	0	75.375	3	0	2	0	6795200	TUBB3	580	3	0	2	0	3	2	0	0	1.19009729646515	0.690315500867385	T	T&C	10381	TUBB3
Q549U1;Q13595-4;Q13595-3;Q13595;Q13595-2	HSU53209;TRA2A	5	4	15.2	7	0	25.798	3	0	4	0	8456000	HSU53209	519	3	0	4	0	3	4	0	0	1.19009729646515	1.15527822547791	T	T	29896	HSU53209;TRA2A
Q13601-2;Q13601;B4DMS5	KRR1	3	5	16.4	7	0	33.407	4	0	3	0	4003500	KRR1	754	4	0	3	0	4	3	0	0	1.43771161403203	0.941447817644887	T	T&C	11103	KRR1
Q13724-2;Q13724;C9J8D4;A8K9K4;Q58F09	MOGS;GCS1	6	3	5.9	4	0	29.749	3	0	1	0	1130600	MOGS	1154	3	0	1	0	3	1	0	0	1.19009729646515	0.386058432307078	T	T&C	7841	MOGS
Q5T0F3;Q13823;B4DPI9	GNL2	4	6	9.7	7	0	57.308	5	0	2	0	2704700	GNL2	889.5	5	0	2	0	5	2	0	0	1.64898789769305	0.690315500867385	T	T&C	29889	GNL2
Q13885;B2R6L0	TUBB2A	5	1	61.8	1	0.00075019	8.309	0	0	1	0	477950	TUBB2A	1330	0	0	1	0	0	1	0	0	-Inf	0.386058432307078	NA	T&C	7280	TUBB2A
Q13895;H7BY94	BYSL	2	2	3.9	3	0	13.449	2	0	1	0	627580	BYSL	1283	2	0	1	0	2	1	0	0	0.890994640155679	0.386058432307078	T&C	T&C	705	BYSL
Q14019;H3BT58	COTL1	2	3	21.8	4	0	44.53	3	0	1	0	6676800	COTL1	586	3	0	1	0	3	1	0	0	1.19009729646515	0.386058432307078	T	T&C	23406	COTL1
Q14137;Q6DKJ9;Q4G0D9;B4DEN9;B2RDN4;A8K3R2;Q14137-2	BOP1	7	7	12.9	10	0	132.9	7	0	3	0	4833000	BOP1	687	7	0	3	0	7	3	0	0	1.99660195719278	0.941447817644887	T	T&C	23246	BOP1
Q14151;A0PJ47	SAFB2	2	3	7.2	3	0	19.47	3	0	0	0	732740	SAFB2	1253	3	0	0	0	3	0	0	0	1.19009729646515	-Inf	T	NA	9667	SAFB2
Q14204	DYNC1H1	13	126	32	204	0	323.31	101	0	103	0	15124000	DYNC1H1	355	101	0	103	0	101	103	0	0	5.46433948275184	5.02690063413137	T	T	1778	DYNC1H1
Q76MU0;Q53HG7;Q14247;A0A024R5M3;Q14247-3;Q14247-2	EMS1;CTTN	7	6	22.6	9	0	39.985	4	0	5	0	6567300	EMS1	590	4	0	5	0	4	5	0	0	1.43771161403203	1.34146828128301	T	T	2017	CTTN
Q4ZG57;Q14566	MCM6	4	13	17.5	25	0	143	13	0	12	0	6182200	MCM6	605	13	0	12	0	13	12	0	0	2.71236517757826	2.22706890854592	T	T	4175	MCM6
Q14573;Q59ES2	ITPR3	16	14	6.1	19	0	121.63	9	0	10	0	27226000	ITPR3	255	9	0	10	0	9	10	0	0	2.27650974204985	2.02438415862696	T	T	3710	ITPR3
Q14669;Q14669-2;Q14669-3;Q14669-4	TRIP12	11	6	4.2	7	0	63.852	4	0	3	0	404210	TRIP12	1353	4	0	3	0	4	3	0	0	1.43771161403203	0.941447817644887	T	T&C	9320	TRIP12
Q14683;Q6P2R1;G8JLG1;Q6MZR8;A8K7A6	SMC1A;DKFZp686L19178	12	6	4	6	0	34.231	2	0	4	0	844940	SMC1A	1220	2	0	4	0	2	4	0	0	0.890994640155679	1.15527822547791	T&C	T	8243	SMC1A
Q14684-2;Q14684	RRP1B	3	10	15.4	10	0	74.382	10	0	0	0	5175000	RRP1B	663	10	0	0	0	10	0	0	0	2.39842453268257	-Inf	T	NA	23076	RRP1B
Q14690;B4DH82;B4DES7	PDCD11	3	26	18.7	41	0	271.64	25	0	16	0	6352800	PDCD11	597	25	0	16	0	25	16	0	0	3.54605205543835	2.56293619439116	T	T	22984	PDCD11
Q14692	BMS1	1	13	12.6	16	0	103.39	9	0	7	0	5104500	BMS1	671	9	0	7	0	9	7	0	0	2.27650974204985	1.65431054741189	T	T	9790	BMS1
Q14697-2;E9PKU7;B4DZ53	GANAB	4	2	42.1	4	0	323.31	3	0	1	0	446010	GANAB	1339	3	0	1	0	3	1	0	0	1.19009729646515	0.386058432307078	T	T&C	23193
X5D2M8;Q14764;X5D7K9;B4DP93;X5DNU0;B4DDR2;B4DXN0;X5D7S8	MVP	16	13	18.6	17	0	87.813	8	1	6	2	6500000	MVP	594	8	1	6	2	8	6	1	2	1.14333359787266	-0.0786098346963665	T	T&C	9961	MVP
Q15019;Q15019-3;Q15019-2;C9J2Q4;B5MCX3;C9J938;H7C310;C9JB25;C9IY94;C9IZU3	SEPT2	19	7	27.4	11	0	88.822	5	0	6	0	8548200	SEPT2	517	5	0	6	0	5	6	0	0	1.64898789769305	1.50635266602479	T	T	4735	SEPT2
Q15020-4;Q15020;B4DRG9;B4E3R6;F8VV04;Q15020-2	SART3	10	8	9.7	10	0	62.689	7	0	3	0	2688200	SART3	892	7	0	3	0	7	3	0	0	1.99660195719278	0.941447817644887	T	T&C	9733	SART3
Q15046;Q6ZTI3;Q15046-2	KARS	7	5	8	7	0	34.825	3	0	4	0	1947600	KARS	1003	3	0	4	0	3	4	0	0	1.19009729646515	1.15527822547791	T	T	3735	KARS
Q15050	RRS1	1	12	38.1	18	0	231.66	9	0	9	0	35175000	RRS1	214	9	0	9	0	9	9	0	0	2.27650974204985	1.91125578816992	T	T	23212	RRS1
Q15084-3;Q15084;Q15084-4;Q15084-5;Q15084-2	PDIA6	5	11	35.2	21	0	144.7	13	0	8	0	40555000	PDIA6	193	13	0	8	0	13	8	0	0	2.71236517757826	1.78849589480629	T	T	10130	PDIA6
Q15149;Q15149-7;Q15149-8;Q15149-9;Q15149-5;Q15149-6;Q15149-2;Q15149-3;D3DWL0	PLEC;PLEC1	17	5	42.8	8	0	323.31	3	0	5	0	246760	Q15149	1418	3	0	5	0	3	5	0	0	1.19009729646515	1.34146828128301	T	T	5339	PLEC
Q15149-4	PLEC	2	2	43.3	4	0	15.876	2	0	2	0	327220	Q15149-4	1380	2	0	2	0	2	2	0	0	0.890994640155679	0.690315500867385	T&C	T&C	NA
Q53SS8;Q15365	PCBP1	2	6	33.4	15	0	50.882	5	0	9	1	26801000	PCBP1	260	5	0	9	1	5	9	0	1	1.64898789769305	0.911255788169921	T	T&C	5093	PCBP1
Q15397	KIAA0020	2	2	22.1	5	0	11.922	3	0	2	0	4339100	KIAA0020	724	3	0	2	0	3	2	0	0	1.19009729646515	0.690315500867385	T	T&C	9933	PUM3
Q15717;Q15717-2	ELAVL1	4	6	21.2	17	0	69.828	7	0	10	0	16739000	ELAVL1	340	7	0	10	0	7	10	0	0	1.99660195719278	2.02438415862696	T	T	1994	ELAVL1
Q15907;H3BMH2;H3BSC1;A0A024R5Z8;P62491-2;Q15907-2;P62491;B4DMN1	RAB11B;RAB11A	9	9	44.5	13	0	75.854	6	0	7	0	17224000	RAB11B	333	6	0	7	0	6	7	0	0	1.83323930040157	1.65431054741189	T	T	9230	RAB11A;RAB11B
Q16352	INA	15	4	9	5	0	32.497	3	0	2	0	1134000	INA	1153	3	0	2	0	3	2	0	0	1.19009729646515	0.690315500867385	T	T&C	9118	INA
Q16719;A8K7T0;A8K4D5;Q53F63;Q53SY0	KYNU	12	11	27.1	17	0	138.4	6	0	11	0	11788000	KYNU	411	6	0	11	0	6	11	0	0	1.83323930040157	2.12928301694497	T	T	8942	KYNU
Q9BTT5;Q16795;A8K4V2	NDUFA9	4	6	21.9	12	0	46.939	6	0	6	0	5464900	NDUFA9	645	6	0	6	0	6	6	0	0	1.83323930040157	1.50635266602479	T	T	4704	NDUFA9
Q1ED39	KNOP1	3	5	14.8	5	0	40.071	4	0	1	0	1011200	KNOP1	1181	4	0	1	0	4	1	0	0	1.43771161403203	0.386058432307078	T	T&C	400506	KNOP1
Q1KMD3;H3BQZ7	HNRNPUL2;HNRNPUL2-BSCL2	2	20	29.6	36	0	213.82	22	0	14	0	27064000	HNRNPUL2	258	22	0	14	0	22	14	0	0	3.37837237369608	2.40475452601698	T	T	221092	HNRNPUL2
Q2NKY5	TUBB6	8	1	57	1	0	56.282	1	0	0	0	519550	TUBB6	1315	1	0	0	0	1	0	0	0	0.513214915982949	-Inf	T&C	NA	NA
Q3ZCM7;A0A075B736;Q5SQY0;A0A183YE00	TUBB8	4	2	24.5	7	0	86.129	4	0	3	0	14577000	TUBB8	367	4	0	3	0	4	3	0	0	1.43771161403203	0.941447817644887	T	T&C	347688	TUBB8;TUB4q
Q4G0J3;Q4G0J3-3;D6RFF0;H0YA82	LARP7	4	2	4.5	2	0	46.826	1	0	1	0	1269000	LARP7	1124	1	0	1	0	1	1	0	0	0.513214915982949	0.386058432307078	T&C	T&C	51574	LARP7
Q549C5;Q53GB0;Q9NS69	MST065;TOMM22	3	1	8.5	1	0	29.467	1	0	0	0	3464700	MST065	808	1	0	0	0	1	0	0	0	0.513214915982949	-Inf	T&C	NA	56993	MST065;TOMM22
Q53GF0;Q8NFW8;Q8NFW8-2	CMAS	5	3	9.9	4	0	24.535	2	0	2	0	3042800	CMAS	853	2	0	2	0	2	2	0	0	0.890994640155679	0.690315500867385	T&C	T&C	55907	CMAS
Q53GR7;Q9UJS0;Q9UJS0-2;B7Z2E2	SLC25A13	6	12	30.1	19	0	164.54	11	0	8	0	7956300	SLC25A13	531	11	0	8	0	11	8	0	0	2.51083488513101	1.78849589480629	T	T	10165	SLC25A13
Q53HB9;Q9NY93-2;Q9NY93;G3V0G3;F8WDT8;H7C3E9	DDX56	8	6	11.9	11	0	59.115	5	0	6	0	4021900	DDX56	753	5	0	6	0	5	6	0	0	1.64898789769305	1.50635266602479	T	T	54606	DDX56
Q53HG1;Q9UI09	NDUFA12	2	1	11.6	2	0	11.753	1	0	1	0	2105200	NDUFA12	972	1	0	1	0	1	1	0	0	0.513214915982949	0.386058432307078	T&C	T&C	55967	NDUFA12
Q8WYJ5;Q53HJ8;Q9BX68	HINT2	3	1	15.6	2	0	20.096	1	0	1	0	1430800	HINT2	1097	1	0	1	0	1	1	0	0	0.513214915982949	0.386058432307078	T&C	T&C	84681	HINT2
Q53HR1		1	1	41.3	1	1	-2	1	0	0	0	0	Q53HR1	1536	1	0	0	0	1	0	0	0	0.513214915982949	-Inf	T&C	NA	NA
Q6IBT3;Q53HV2;Q99832-3;Q99832;B7Z7I4;Q99832-4;B7Z1C9;Q99832-2	CCT7	9	15	32.8	20	0	157.19	11	0	9	0	12060000	CCT7	406	11	0	9	0	11	9	0	0	2.51083488513101	1.91125578816992	T	T	10574	CCT7
Q53T99;Q9GZL7	WDR12	3	4	9.2	4	0	24.153	2	0	2	0	1275700	WDR12	1123	2	0	2	0	2	2	0	0	0.890994640155679	0.690315500867385	T&C	T&C	55759	WDR12
Q5RLJ0;Q549M8;Q9Y224	C14orf166	3	1	8.2	1	0	20.236	0	0	1	0	822940	C14orf166	1228	0	0	1	0	0	1	0	0	-Inf	0.386058432307078	NA	T&C	51637	C14orf166;RTRAF
Q58FF6	HSP90AB4P	1	1	10.1	1	0.003919	6.0599	0	0	1	0	1141400	HSP90AB4P	1152	0	0	1	0	0	1	0	0	-Inf	0.386058432307078	NA	T&C	NA	HSP90AB4P
Q58FF8	HSP90AB2P	1	1	20.7	6	0	24.598	3	0	3	0	2453700	HSP90AB2P	930	3	0	3	0	3	3	0	0	1.19009729646515	0.941447817644887	T&C	T&C	NA	HSP90AB2P
Q59EC0;D3DV75;H0YCK3;P55265-5;P55265-3;P55265-2;P55265;P55265-4;A0A024DAK3;B7Z8Y3	ADAR	10	14	13.6	23	0	118.95	12	0	11	0	4069400	ADAR	747	12	0	11	0	12	11	0	0	2.61511614864699	2.12928301694497	T	T	103	ADAR
Q59EF6;B4E1R7;B2RCM3;P17655;B4DN77;P17655-2;B3KUH9	CAPN2	9	10	15.6	14	0	73.199	7	0	7	0	7494700	CAPN2	551	7	0	7	0	7	7	0	0	1.99660195719278	1.65431054741189	T	T	824	CAPN2
Q59ES3;M0QXM4;Q71UA6;Q15758;B4DE27	SLC1A5	8	5	11.7	5	0	41.137	1	0	4	0	5544200	SLC1A5	640	1	0	4	0	1	4	0	0	0.513214915982949	1.15527822547791	T&C	T	6510	SLC1A5
Q59GX9		1	1	39.9	1	0	15.604	1	0	0	0	2077000	Q59GX9	978	1	0	0	0	1	0	0	0	0.513214915982949	-Inf	T&C	NA	NA
Q5BKZ1	ZNF326	3	3	7	4	0	35.268	3	0	1	0	2469000	ZNF326	926	3	0	1	0	3	1	0	0	1.19009729646515	0.386058432307078	T	T&C	284695	ZNF326
Q5HYL4;Q86U38-2;Q86U38	DKFZp686E1893;NOP9	3	1	2.4	1	0.00073964	7.9529	1	0	0	0	394120	DKFZp686E1893	1356	1	0	0	0	1	0	0	0	0.513214915982949	-Inf	T&C	NA	161424	NOP9
Q69YP1;Q5JY65;Q9BZJ0-2;Q9BZJ0-3;Q9BZJ0;Q8IXG0	DKFZp762M013;CRNKL1;crn	6	3	4.7	3	0	23.662	2	0	1	0	241120	DKFZp762M013	1420	2	0	1	0	2	1	0	0	0.890994640155679	0.386058432307078	T&C	T&C	51340	CRNKL1;DKFZp762M013
Q5M9Q1;Q8N5F7	NKAPL;NKAP	2	1	2.5	1	0.00079365	11.239	1	0	0	0	335840	NKAPL	1375	1	0	0	0	1	0	0	0	0.513214915982949	-Inf	T&C	NA	222698	NKAP;NKAPL
Q5QJE6;J3KP30;B7Z854	DNTTIP2	4	5	8.6	8	0	62.748	4	0	4	0	2373000	DNTTIP2	942	4	0	4	0	4	4	0	0	1.43771161403203	1.15527822547791	T	T	30836	DNTTIP2
Q5QPA5;Q9NVS2;Q9NVS2-2;Q9NVS2-3	MRPS18A	4	3	13.7	4	0	23.255	3	0	1	0	3040700	MRPS18A	854	3	0	1	0	3	1	0	0	1.19009729646515	0.386058432307078	T	T&C	55168	MRPS18A
Q5SRE5-2;Q5SRE5	NUP188	4	3	2	4	0	26.727	2	0	2	0	379140	NUP188	1358	2	0	2	0	2	2	0	0	0.890994640155679	0.690315500867385	T&C	T&C	23511	NUP188
Q5SSJ5;Q5SSJ5-2;Q5SSJ5-3;X6RGJ2;B0QZK4;Q5SWC8	HP1BP3	10	17	35.1	32	0	156.32	19	0	13	0	39906000	HP1BP3	195	19	0	13	0	19	13	0	0	3.18860901012475	2.31864551089806	T	T	50809	HP1BP3
Q5SY16	NOL9	1	3	8.1	3	0	50.046	2	0	1	0	2188400	NOL9	961	2	0	1	0	2	1	0	0	0.890994640155679	0.386058432307078	T&C	T&C	79707	NOL9
Q5SZR1;Q9BYD2;A0A1W2PPE5;A0A1W2PQB6;A0A1W2PS92;B4DDZ7;B4DUJ1	MRPL9	7	4	22.7	5	0	28.317	2	0	3	0	4062800	MRPL9	748	2	0	3	0	2	3	0	0	0.890994640155679	0.941447817644887	T&C	T&C	65005	MRPL9
Q5T653;A0A024RD44;C9IY40	MRPL2	4	3	16.7	3	0	70.244	2	0	1	0	7327900	MRPL2	556	2	0	1	0	2	1	0	0	0.890994640155679	0.386058432307078	T&C	T&C	51069	MRPL2
Q5T749	KPRP	1	1	4.5	1	0.00073529	7.7799	0	1	0	0	175520	KPRP	1444	0	1	0	0	0	0	1	0	-1	-Inf	T&C	NA	448834	KPRP
Q5TDE9;Q5TDF0;Q9BSD7	C1orf57;NTPCR	3	3	18.9	3	0	24.801	2	0	1	0	4779900	C1orf57	689	2	0	1	0	2	1	0	0	0.890994640155679	0.386058432307078	T&C	T&C	84284	NTPCR;C1orf57
Q5TDG3;Q9UNX4;Q59GA8;B3KMW5	WDR3	4	4	3.6	4	0	23.134	3	0	1	0	724520	WDR3	1261	3	0	1	0	3	1	0	0	1.19009729646515	0.386058432307078	T	T&C	10885	WDR3
Q5TEC6	HIST2H3PS2	1	1	27.2	10	0	36.81	3	1	5	1	381860000	HIST2H3PS2	42	3	1	5	1	3	5	1	1	0.190097296465145	0.341468281283008	T&C	T&C	NA	HIST2H3PS2
Q5VZU2;Q5VZU3;Q9Y2P8-2;Q9Y2P8	RCL1	4	1	5.8	1	0.0020121	6.3023	1	0	0	0	1468800	RCL1	1092	1	0	0	0	1	0	0	0	0.513214915982949	-Inf	T&C	NA	10171	RCL1
Q68CZ2-2;Q68CZ2;Q8NDL6;E9PCX8;Q59GW4	TNS3;DKFZp434I2435	11	6	6.6	8	0	54.816	4	0	4	0	2685300	TNS3	893	4	0	4	0	4	4	0	0	1.43771161403203	1.15527822547791	T	T	64759	TNS3
Q6DD88;F5H6I7;B4DXC4;F5GWF8	ATL3	4	4	12.9	7	0	55.008	3	0	4	0	3623700	ATL3	784	3	0	4	0	3	4	0	0	1.19009729646515	1.15527822547791	T	T	25923	ATL3
Q6IBR2;Q9Y285-2;Q9Y285;K7ER00;K7EK06;K7ER16	FARSLA;FARSA	6	6	14.2	8	0	96.641	4	0	4	0	6342300	FARSLA	598	4	0	4	0	4	4	0	0	1.43771161403203	1.15527822547791	T	T	2193	FARSA;FARSLA
Q6IPH7;P50914;E7EPB3;A0PJ62;B7Z6S8;A8K3Q9;A8K7N0	RPL14	7	8	38.2	30	0	82.249	12	1	14	3	614120000	RPL14	21	12	1	14	3	12	14	1	3	1.61511614864699	0.404754526016983	T	T&C	9045	RPL14
Q6P2Q9;B4DK16	PRPF8	8	81	40.9	163	0	323.31	85	0	78	0	27142000	PRPF8	257	85	0	78	0	85	78	0	0	5.22165685761695	4.6399161917659	T	T	10594	PRPF8
Q6PIL8	IGK@	1	1	3.8	10	0.0020506	6.5076	2	2	3	3	38339000	IGK@	202	2	2	3	3	2	3	2	3	-0.693967860565477	-1.05855218235511	T&C	T&C	NA
Q6PKG0-3;Q6PKG0;A0A0B4J210	LARP1	11	7	7.4	8	0	46.89	4	0	4	0	1434600	LARP1	1095	4	0	4	0	4	4	0	0	1.43771161403203	1.15527822547791	T	T	23367	LARP1
Q6UWP8	SBSN	1	2	15.3	3	0	12.215	0	2	0	1	326560	SBSN	1382	0	2	0	1	0	0	2	1	-1.58496250072116	-1	C	T&C	374897	SBSN
Q6ZVX7	NCCRP1	1	1	4	1	0.0083655	5.909	0	1	0	0	96778	NCCRP1	1468	0	1	0	0	0	0	1	0	-1	-Inf	T&C	NA	342897	NCCRP1
Q71U36-2;Q71U36;B4DQK4;Q1ZYQ1;P0DPH8;P0DPH7;Q9UQM3;P0DPH7-2;Q6PEY2;F8VQQ4	TUBA1A;TUBA2;TUBA3E	10	1	72.4	5	0	12.452	2	0	3	0	6501500	TUBA1A	593	2	0	3	0	2	3	0	0	0.890994640155679	0.941447817644887	T&C	T&C	7846	TUBA1A;TUBA3C;TUBA3D;TUBA3E
Q7L0Y3;C9JVB6	TRMT10C	2	4	11.2	5	0	32.062	2	0	3	0	2771400	TRMT10C	878	2	0	3	0	2	3	0	0	0.890994640155679	0.941447817644887	T&C	T&C	54931	TRMT10C
Q7L591-2;Q7L591-4;Q7L591-3		3	1	4.6	4	0.002052	6.5114	2	0	2	0	2739500	Q7L591-2	883	2	0	2	0	2	2	0	0	0.890994640155679	0.690315500867385	T&C	T&C	NA
Q7LAX7;Q8TAE8	GADD45GIP1	2	1	9.7	1	0.00068871	6.6161	1	0	0	0	1279800	GADD45GIP1	1122	1	0	0	0	1	0	0	0	0.513214915982949	-Inf	T&C	NA	90480	GADD45GIP1
Q7Z4Y4;Q9UIJ7;Q7Z531;Q9UIJ7-3;Q9UIJ7-2;B3KWD9	AK3	6	6	27.3	7	0	70.094	2	0	5	0	5452100	AK3	646	2	0	5	0	2	5	0	0	0.890994640155679	1.34146828128301	T&C	T	50808	AK3
Q7Z5L9-2;Q7Z5L9	IRF2BP2	2	1	2.8	1	0.00072993	7.6681	1	0	0	0	336930	IRF2BP2	1374	1	0	0	0	1	0	0	0	0.513214915982949	-Inf	T&C	NA	359948	IRF2BP2
Q7Z7K6-3;Q7Z7K6;A0A0M3HER2	CENPV	4	5	29.4	7	0	48.029	4	0	3	0	12191000	CENPV	404	4	0	3	0	4	3	0	0	1.43771161403203	0.941447817644887	T	T&C	201161	CENPV
Q86U42-2;Q86U42;H0YJH9;B4DEH8;G3V4T2;Q92843-2	PABPN1	6	2	9.1	1	0	18.964	1	0	0	0	0	PABPN1	1536	1	0	0	0	1	0	0	0	0.513214915982949	-Inf	T&C	NA	8106	PABPN1
Q86V81;E9PB61	ALYREF	2	7	38.1	15	0	153.29	6	0	9	0	46622000	ALYREF	178	6	0	9	0	6	9	0	0	1.83323930040157	1.91125578816992	T	T	10189	ALYREF
Q86XN6;A0A087WXU7;Q6IQ01;Q15918;Q8N981;Q8N692;Q8N506;Q3MI94;Q6ZP55;B2R8D6;G3V1M0;A0A024R7T5;J3KR62;B4DX96;A8K1C6;A8K8A2;J3KR51;A0A0U1RQK1;A8K8T4;A0A024R4J0;A0A087WVZ7;Q9H963;Q8N782;Q8NCK3-2;Q8NCK3;Q9NV72-2;Q5VIY5-2;Q9Y5A6;A2RRD8;Q5VIY5;Q7L2R6;Q9NV72;Q96NL3;Q96N58;Q6ZN06;A6NHJ4;Q0VGE8;P17035-2;P17035;P0CJ79;Q9P0L1;Q9UJW7-2;Q9UJW7;Q8N4W9-2;Q8NB50-3;Q8NB50;Q8N4W9;Q96IR2;Q05481-2;Q05481	ZNF761;ZSCAN21;ZNF578;DKFZp686G16228;ZNF485;ZNF525;LOC125893;ZNF229;ZNF702P;ZNF701;ZNF468;ZNF320;ZNF765;ZNF599;ZNF813;ZNF860;ZNF816;ZNF28;ZNF888;ZKSCAN7;ZNF808;ZFP62;ZNF845;ZNF91	50	2	9.8	3	0.00078309	10.954	1	0	2	0	864460	ZNF761	1212	1	0	2	0	1	2	0	0	0.513214915982949	0.690315500867385	T&C	T&C	388561	ZSCAN21;ZNF229;ZNF525;DKFZp686G16228;LOC125893;ZFP62;ZKSCAN7;ZNF28;ZNF320;ZNF468;ZNF485;ZNF578;ZNF599;ZNF701;ZNF702P;ZNF761;ZNF765;ZNF808;ZNF813;ZNF816;ZNF845;ZNF860;ZNF888;ZNF91
Q8IVF2-3;Q8IVF2	AHNAK2	2	1	2.4	1	0.0045692	6.0503	1	0	0	0	92073	AHNAK2	1470	1	0	0	0	1	0	0	0	0.513214915982949	-Inf	T&C	NA	113146	AHNAK2
Q8IVT2	MISP	1	8	15.5	15	0	80.26	8	0	7	0	6742100	MISP	584	8	0	7	0	8	7	0	0	2.14333359787266	1.65431054741189	T	T	126353	MISP
Q8IWP6		1	1	74.4	5	0	323.31	2	0	2	1	11782000	Q8IWP6	413	2	0	2	1	2	2	0	1	0.890994640155679	-0.309684499132615	T&C	T&C	NA
Q8IXB1-2;Q8IXB1;Q86XS7;E7EP04;Q6YPB0;B4DP04;B3KNK5;Q8IXB1-3	DNAJC10	11	6	9.6	8	0	62.607	6	0	2	0	2311600	DNAJC10	946	6	0	2	0	6	2	0	0	1.83323930040157	0.690315500867385	T	T&C	54431	DNAJC10
Q8IXM3	MRPL41	1	3	23.4	3	0	19.117	0	0	3	0	10616000	MRPL41	448	0	0	3	0	0	3	0	0	-Inf	0.941447817644887	NA	T&C	64975	MRPL41
Q8IY81;B4DKU3	FTSJ3	7	20	35.5	31	0	264.47	20	0	11	0	23327000	FTSJ3	285	20	0	11	0	20	11	0	0	3.25467597572084	2.12928301694497	T	T	117246	FTSJ3
Q8N766-4;Q8N766-3;Q8N766-2;Q8N766;Q5TG59	EMC1	5	2	3	3	0	25.783	1	0	2	0	569020	EMC1	1298	1	0	2	0	1	2	0	0	0.513214915982949	0.690315500867385	T&C	T&C	23065	EMC1
Q8NC51-3;Q8NC51;Q63HR1;Q5VU21;Q8NC51-4;Q8NC51-2;D3DQ69;D3DQ70	SERBP1;DKFZp686P17171	8	9	26.5	18	0	135.02	10	1	6	1	24237000	SERBP1	275	10	1	6	1	10	6	1	1	1.39842453268257	0.50635266602479	T	T&C	26135	SERBP1
Q8NE86-3;Q8NE86;S4R468;Q8NE86-2	MCU	5	6	28.1	8	0	109.9	2	0	6	0	12892000	MCU	393	2	0	6	0	2	6	0	0	0.890994640155679	1.50635266602479	T&C	T	90550	MCU
Q8NEJ1;S6BGD6;Q567P1;Q6GMX3	IGL@	8	1	8.1	1	0	16.268	0	0	1	0	783560	Q8NEJ1	1245	0	0	1	0	0	1	0	0	-Inf	0.386058432307078	NA	T&C	NA	IGL@
Q8NEJ9-2;Q8NEJ9;H0YJ17;G3V4G1	NGDN	4	4	16.7	5	0	32.048	3	0	2	0	7005200	NGDN	571	3	0	2	0	3	2	0	0	1.19009729646515	0.690315500867385	T	T&C	25983	NGDN
Q8NF17;A0A0A0MS07;Q6PYX1;Q86TT2;A0A0A0MS08;A0A286YES1;P0DOX5;Q6GMX6;S6B291;Q6N096;V9HW68;Q6N089;A8K008;Q6MZV7;Q6N095;Q6MZQ6;Q5EFE5;Q6N094;Q6N097;Q7Z351;Q6N030;Q5EBM2;P01857;P01860;A0A286YEY4;Q6N093;Q6MZU6;P01859	FLJ00385;IGHG1;IGH@;DKFZp686I15196;HEL-214;DKFZp686P15220;DKFZp686C11235;DKFZp686K03196;DKFZp686G11190;DKFZp686O01196;DKFZp686H20196;DKFZp686N02209;DKFZp686I15212;IGHG3;DKFZp686I04196;DKFZp686C15213;IGHG2	38	3	5.9	37	0	39.197	10	7	12	8	2018500000	FLJ00385	3	10	7	12	8	10	12	7	8	-0.601575467317426	-0.942856092896391	T&C	T&C	NA	IGHG2;DKFZp686I04196;DKFZp686O01196;FLJ00385;IGH@;IGHG1;IGHG3
Q8NI27;A0A0C4DG98	THOC2	6	5	3.6	4	0	33.563	1	0	3	0	346040	THOC2	1370	1	0	3	0	1	3	0	0	0.513214915982949	0.941447817644887	T&C	T&C	57187	THOC2
Q8NI62	OK/KNS-cl.6	1	1	58.2	1	0.002027	6.3598	1	0	0	0	9985700	OK/KNS-cl.6	471	1	0	0	0	1	0	0	0	0.513214915982949	-Inf	T&C	NA	NA	OK/KNS-cl.6
Q8TCJ2	STT3B	1	6	9.3	13	0	63.622	7	0	6	0	6754800	STT3B	583	7	0	6	0	7	6	0	0	1.99660195719278	1.50635266602479	T	T	201595	STT3B
Q8TCS8	PNPT1	1	1	1.3	1	0.00071225	7.0617	1	0	0	0	335600	PNPT1	1376	1	0	0	0	1	0	0	0	0.513214915982949	-Inf	T&C	NA	87178	PNPT1
Q8TDD1-2;Q8TDD1	DDX54	4	9	11.8	10	0	102.09	6	0	4	0	4117400	DDX54	746	6	0	4	0	6	4	0	0	1.83323930040157	1.15527822547791	T	T	79039	DDX54
Q8TDN6;A0JLQ5;B4E0B8;Q9NUW4	BRIX1;BXDC2	4	16	57.2	41	0	232.99	23	0	18	0	58153000	BRIX1	154	23	0	18	0	23	18	0	0	3.43645815016255	2.70547530803839	T	T	55299	BRIX1
Q8TDY2-2;Q8TDY2	RB1CC1	2	2	1.2	2	0.00079872	11.417	0	0	1	1	177100	RB1CC1	1443	0	0	1	1	0	1	0	1	-Inf	-0.613941567692922	NA	T&C	9821	RB1CC1
Q8TED0-3;Q8TED0;H0Y8P4	UTP15	5	5	11.4	6	0	78.397	4	0	2	0	3166800	UTP15	842	4	0	2	0	4	2	0	0	1.43771161403203	0.690315500867385	T	T&C	84135	UTP15
Q9HBB9;Q8WUM5;Q9HC39;I3L2C7;P57678	GEMIN4	5	2	2.3	2	0	14.085	1	0	1	0	158880	GEMIN4	1449	1	0	1	0	1	1	0	0	0.513214915982949	0.386058432307078	T&C	T&C	50628	GEMIN4
Q8WUY1;H0YAR9	THEM6	2	2	8.2	3	0.00079808	11.355	2	0	1	0	1619400	THEM6	1060	2	0	1	0	2	1	0	0	0.890994640155679	0.386058432307078	T&C	T&C	51337	THEM6
Q8WVY7	UBLCP1	1	1	3.1	1	0.0026684	6.2672	0	0	1	0	252890	UBLCP1	1415	0	0	1	0	0	1	0	0	-Inf	0.386058432307078	NA	T&C	134510	UBLCP1
Q92466-4;Q92466;Q92466-2	DDB2	3	2	5.5	3	0	13.055	2	0	1	0	1313100	DDB2	1115	2	0	1	0	2	1	0	0	0.890994640155679	0.386058432307078	T&C	T&C	1643	DDB2
Q92522	H1FX	1	7	36.6	18	0	80.519	5	1	10	2	130830000	H1FX	99	5	1	10	2	5	10	1	2	0.648987897693051	0.439421657905803	T&C	T&C	8971	H1FX
Q92604	LPGAT1	1	3	8.9	3	0	25.291	1	0	2	0	3116500	LPGAT1	846	1	0	2	0	1	2	0	0	0.513214915982949	0.690315500867385	T&C	T&C	9926	LPGAT1
Q92621	NUP205	7	16	8.5	20	0	142.08	12	0	8	0	2250000	NUP205	954	12	0	8	0	12	8	0	0	2.61511614864699	1.78849589480629	T	T	23165	NUP205
Q92887	ABCC2	1	3	2.3	3	0	18.81	2	0	1	0	745250	ABCC2	1251	2	0	1	0	2	1	0	0	0.890994640155679	0.386058432307078	T&C	T&C	1244	ABCC2
Q92968	PEX13	1	1	2.5	1	0.0020311	6.3917	0	0	1	0	0	PEX13	1536	0	0	1	0	0	1	0	0	-Inf	0.386058432307078	NA	T&C	5194	PEX13
Q969Q0;B2R4V2	RPL36AL	2	1	48.1	3	0.00072727	7.5371	1	0	2	0	13336000	RPL36AL	387	1	0	2	0	1	2	0	0	0.513214915982949	0.690315500867385	T&C	T&C	6166	RPL36AL
Q96A35	MRPL24	2	5	25	5	0	30.669	3	0	2	0	5909200	MRPL24	621	3	0	2	0	3	2	0	0	1.19009729646515	0.690315500867385	T	T&C	79590	MRPL24
Q96AG4	LRRC59	1	2	7.2	4	0	20.45	2	0	2	0	5594800	LRRC59	636	2	0	2	0	2	2	0	0	0.890994640155679	0.690315500867385	T&C	T&C	55379	LRRC59
Q96CS3;B4E2M8	FAF2	3	4	8.5	6	0	30.526	3	0	3	0	2736700	FAF2	885	3	0	3	0	3	3	0	0	1.19009729646515	0.941447817644887	T	T&C	23197	FAF2
Q96EY7;B8ZZQ4;B4DF73;B2RDU4	PTCD3	6	6	10.6	8	0	35.558	5	0	3	0	2613500	PTCD3	907	5	0	3	0	5	3	0	0	1.64898789769305	0.941447817644887	T	T&C	55037	PTCD3
Q96F88;Q99575	POP1	3	9	11.9	11	0	66.393	6	0	5	0	3110300	POP1	847	6	0	5	0	6	5	0	0	1.83323930040157	1.34146828128301	T	T	10940	POP1
Q96HS1;Q96HS1-2	PGAM5	3	9	32.2	15	0	65.141	7	0	8	0	18509000	PGAM5	318	7	0	8	0	7	8	0	0	1.99660195719278	1.78849589480629	T	T	192111	PGAM5
Q96IX5	USMG5	1	1	25.9	1	0.00074627	8.2343	1	0	0	0	2578800	USMG5	910	1	0	0	0	1	0	0	0	0.513214915982949	-Inf	T&C	NA	84833	ATP5MD
Q96IZ0	PAWR	1	1	3.8	1	0.0033267	6.2292	1	0	0	0	370700	PAWR	1361	1	0	0	0	1	0	0	0	0.513214915982949	-Inf	T&C	NA	5074	PAWR
Q96JM3	CHAMP1	1	1	1.5	1	0.00073421	7.7687	1	0	0	0	86266	CHAMP1	1473	1	0	0	0	1	0	0	0	0.513214915982949	-Inf	T&C	NA	283489	CHAMP1
Q96MT7;Q9NUU0;H0Y896;Q9UF55;Q96MT7-1	CFAP44;DKFZp434A2017	5	2	1.9	1	0	11.976	0	0	0	1	152640	CFAP44	1453	0	0	0	1	0	0	0	1	-Inf	-1	NA	T&C	55779	CFAP44;DKFZp434A2017
Q96QK1;Q5HYM2;Q53FR4	VPS35;DKFZp686O2462	3	5	7.2	6	0	36.08	2	0	4	0	1951300	VPS35	1002	2	0	4	0	2	4	0	0	0.890994640155679	1.15527822547791	T&C	T	55737	VPS35
Q96SB4;A0A024RCU9;A8K8B2;H3BLV9;Q96SB4-4;Q96SB4-3	SRPK1	7	3	5.3	3	0	17.199	1	0	2	0	863160	SRPK1	1213	1	0	2	0	1	2	0	0	0.513214915982949	0.690315500867385	T&C	T&C	6732	SRPK1
Q96SQ9;Q96SQ9-2;M0R152;B4DJI0	CYP2S1	4	2	5.8	2	0	13.815	1	0	1	0	1070500	CYP2S1	1170	1	0	1	0	1	1	0	0	0.513214915982949	0.386058432307078	T&C	T&C	29785	CYP2S1
Q99797	MIPEP	1	2	2.9	1	0	12.939	1	0	0	0	577940	MIPEP	1295	1	0	0	0	1	0	0	0	0.513214915982949	-Inf	T&C	NA	4285	MIPEP
Q9BQG0;Q9BQG0-2;I3L1L3	MYBBP1A	7	38	33.2	73	0	323.31	37	2	33	1	25637000	MYBBP1A	267	37	2	33	1	37	33	2	1	2.4860623970116	2.4757334309664	T	T	10514	MYBBP1A
Q9BV61;Q59EK6;Q53G55;A0A140VJY2;Q12931-2;Q12931;Q53FS6;Q8N9Z3;Q5CAQ4;I3L0K7;K0A7K7	TRAP1	13	17	29.5	30	0	230.56	15	0	15	0	18702000	TRAP1	315	15	0	15	0	15	15	0	0	2.8891632663547	2.48601221774061	T	T	10131	TRAP1
Q9BVI4	NOC4L	2	3	6.8	4	0	19.601	2	0	2	0	791110	NOC4L	1239	2	0	2	0	2	2	0	0	0.890994640155679	0.690315500867385	T&C	T&C	79050	NOC4L
Q9BW92	TARS2	1	1	1.4	1	0.00071276	7.0965	0	0	1	0	66142	TARS2	1483	0	0	1	0	0	1	0	0	-Inf	0.386058432307078	NA	T&C	80222	TARS2
Q9BXW7-2;Q9BXW7;A8MYZ9	CECR5	3	2	5.3	1	0	12.46	0	0	1	0	2660200	CECR5	898	0	0	1	0	0	1	0	0	-Inf	0.386058432307078	NA	T&C	27440	HDHD5
Q9BY44-3;Q9BY44;F8WAE5;Q9BY44-4;C9IZE1	EIF2A	10	8	18.8	9	0	63.101	6	0	3	0	3685000	EIF2A	779	6	0	3	0	6	3	0	0	1.83323930040157	0.941447817644887	T	T&C	83939	EIF2A
Q9BYC9	MRPL20	3	3	20.1	5	0	19.87	3	0	2	0	7576200	MRPL20	548	3	0	2	0	3	2	0	0	1.19009729646515	0.690315500867385	T	T&C	55052	MRPL20
Q9BYG3;C9J808;C9J6C5	NIFK	5	9	38.2	12	0	201.01	8	0	4	0	11785000	NIFK	412	8	0	4	0	8	4	0	0	2.14333359787266	1.15527822547791	T	T	84365	NIFK
Q9BYN8	MRPS26	1	2	10.2	2	0	12.482	1	0	1	0	3458800	MRPS26	810	1	0	1	0	1	1	0	0	0.513214915982949	0.386058432307078	T&C	T&C	64949	MRPS26
Q9BZE1;Q6TGK8;A6NHR2;S4R369	MRPL37	5	3	12.1	2	0	24.913	1	0	1	0	2108200	MRPL37	971	1	0	1	0	1	1	0	0	0.513214915982949	0.386058432307078	T&C	T&C	51253	MRPL37
Q9C0J8	WDR33	3	3	2.5	4	0	21.089	2	0	2	0	254140	WDR33	1414	2	0	2	0	2	2	0	0	0.890994640155679	0.690315500867385	T&C	T&C	55339	WDR33
Q9H061;E9PI90;Q9H061-2	TMEM126A	3	2	9.7	3	0	15.737	2	0	1	0	1765300	TMEM126A	1034	2	0	1	0	2	1	0	0	0.890994640155679	0.386058432307078	T&C	T&C	84233	TMEM126A
Q9H089;F8WFC6	LSG1	2	2	3.3	1	0	11.704	1	0	0	0	541430	LSG1	1305	1	0	0	0	1	0	0	0	0.513214915982949	-Inf	T&C	NA	55341	LSG1
Q9H0A0;Q9H0A0-2;A0A087WV29	NAT10	3	12	32.5	23	0	323.31	12	0	11	0	8095900	Q9H0A0	528	12	0	11	0	12	11	0	0	2.61511614864699	2.12928301694497	T	T	55226	NAT10
Q9H4L4;A0A087X0R7	SENP3;SENP3-EIF4A1	3	3	7.7	2	0	24.63	2	0	0	0	1006000	SENP3	1182	2	0	0	0	2	0	0	0	0.890994640155679	-Inf	T&C	NA	26168	SENP3
Q9H6F5	CCDC86	4	5	16.1	5	0	41.532	1	0	4	0	11946000	CCDC86	408	1	0	4	0	1	4	0	0	0.513214915982949	1.15527822547791	T&C	T	79080	CCDC86
Q9H6R4-4;Q9H6R4;A0A0A0MRW6;Q9H6R4-2;B4DF80;Q9H6R4-3	NOL6	8	6	7.3	6	0	75.808	4	0	2	0	1634900	NOL6	1057	4	0	2	0	4	2	0	0	1.43771161403203	0.690315500867385	T	T&C	65083	NOL6
Q9H9B4	SFXN1	5	7	32	18	0	98.872	8	0	9	1	28241000	SFXN1	245	8	0	9	1	8	9	0	1	2.14333359787266	0.911255788169921	T	T&C	94081	SFXN1
Q9H9Y2	RPF1	1	2	6	2	0	12.325	1	0	1	0	4486200	RPF1	709	1	0	1	0	1	1	0	0	0.513214915982949	0.386058432307078	T&C	T&C	80135	RPF1
V9GYP6;Q9HBI6;B7Z8I6;B7Z449;B4DJR6;B7Z5A8;B7Z442;A0A0A0MQR0;A0A024R7J8;A0A024R7I2;Q8IV39;A0A0A0MR49;Q08477-2;Q08477;P78329;Q9HCS2	CYP4F11;CYP4F2;CYP4F3;CYP4F12	16	2	9.5	2	0	15.102	0	0	2	0	1722400	CYP4F11	1042	0	0	2	0	0	2	0	0	-Inf	0.690315500867385	NA	T&C	57834	CYP4F12;CYP4F2;CYP4F3;CYP4F11
Q9HCD5;Q5JY17	NCOA5	2	2	5.2	2	0	11.652	2	0	0	0	528600	NCOA5	1312	2	0	0	0	2	0	0	0	0.890994640155679	-Inf	T&C	NA	57727	NCOA5
Q9HD33-2;Q9HD33;Q9HD33-3	MRPL47	3	8	34.3	14	0	68.978	6	0	8	0	13786000	MRPL47	375	6	0	8	0	6	8	0	0	1.83323930040157	1.78849589480629	T	T	57129	MRPL47
Q9NPE3	NOP10	1	2	37.5	3	0	13.679	2	0	1	0	37894000	NOP10	205	2	0	1	0	2	1	0	0	0.890994640155679	0.386058432307078	T&C	T&C	55505	NOP10
Q9NPJ3-2;Q9NPJ3	ACOT13	2	2	18.8	2	0	12.531	1	0	1	0	10612000	ACOT13	449	1	0	1	0	1	1	0	0	0.513214915982949	0.386058432307078	T&C	T&C	55856	ACOT13
V9HW91;Q9NQR4	HEL-S-8a;NIT2	2	1	5.4	1	0.00074074	7.985	1	0	0	0	311370	HEL-S-8a	1392	1	0	0	0	1	0	0	0	0.513214915982949	-Inf	T&C	NA	56954	HEL-S-8a;NIT2
Q9NQT5;Q9NQT5-2	EXOSC3	2	2	8	1	0	19.065	1	0	0	0	295480	EXOSC3	1398	1	0	0	0	1	0	0	0	0.513214915982949	-Inf	T&C	NA	51010	EXOSC3
Q9NQZ2	UTP3	1	6	14.8	9	0	81.815	6	0	3	0	10714000	UTP3	445	6	0	3	0	6	3	0	0	1.83323930040157	0.941447817644887	T	T&C	57050	UTP3
Q9NR30;Q9NR30-2	DDX21	4	35	52.6	107	0	323.31	56	0	50	1	81935000	DDX21	133	56	0	50	1	56	50	0	1	4.63950525898499	3.030416341802	T	T	9188	DDX21
Q9NU22;Q6ZVV6;Q5T795;Q6AI22	MDN1;DKFZp686H16106	4	2	0.4	2	0	28.733	2	0	0	0	41623	MDN1	1488	2	0	0	0	2	0	0	0	0.890994640155679	-Inf	T&C	NA	23195	DKFZp686H16106;MDN1
Q9NV31	IMP3	1	2	13.6	2	0	12.81	1	0	1	0	2574200	IMP3	911	1	0	1	0	1	1	0	0	0.513214915982949	0.386058432307078	T&C	T&C	55272	IMP3
Q9NVI7-2;H0Y2W2;Q9NVI7-3;Q9NVI7;Q96T67;Q5T9A4	ATAD3A;ATAD3B	12	6	11.3	8	0	42.221	3	0	5	0	3780200	ATAD3A	774	3	0	5	0	3	5	0	0	1.19009729646515	1.34146828128301	T	T	55210	ATAD3A;ATAD3B
Q9NWH9;A0A024R5U7;A0A024R5X3;H7C3F4;Q9NWH9-3	SLTM	14	10	9.7	10	0	114.83	4	0	6	0	5141300	SLTM	666	4	0	6	0	4	6	0	0	1.43771161403203	1.50635266602479	T	T	79811	SLTM
Q9NX20;E9PI14	MRPL16	2	2	8	2	0	12.749	2	0	0	0	3418800	MRPL16	814	2	0	0	0	2	0	0	0	0.890994640155679	-Inf	T&C	NA	54948	MRPL16
Q9NX58;A8K3Y5;D6RDJ1	LYAR	3	4	15.3	8	0	54.088	4	0	4	0	5851800	LYAR	624	4	0	4	0	4	4	0	0	1.43771161403203	1.15527822547791	T	T	55646	LYAR
Q9NZB2;Q9NZB2-6;Q9NZB2-4	FAM120A	7	7	9.4	9	0	87.09	7	0	2	0	1759700	FAM120A	1036	7	0	2	0	7	2	0	0	1.99660195719278	0.690315500867385	T	T&C	23196	FAM120A
Q9NZE8	MRPL35	1	1	5.3	2	0.0020353	6.3992	1	0	1	0	1336000	MRPL35	1113.5	1	0	1	0	1	1	0	0	0.513214915982949	0.386058432307078	T&C	T&C	51318	MRPL35
Q9NZI8;D3DTW3;Q9NZI8-2	IGF2BP1	24	16	36.9	31	0	234.41	15	0	16	0	23336000	IGF2BP1	284	15	0	16	0	15	16	0	0	2.8891632663547	2.56293619439116	T	T	10642	IGF2BP1
Q9NZM1-6;Q9NZM1;Q9NZM1-3;Q9NZM1-2;Q9NZM1-5;H0YD14	MYOF	25	52	32	90	0	323.31	47	0	43	0	14628000	MYOF	365	47	0	43	0	47	43	0	0	4.39778063527648	3.82712614297066	T	T	26509	MYOF
Q9P015;E5RIZ4;B2R739	MRPL15	4	5	22	8	0	39.911	6	0	2	0	10061000	MRPL15	469	6	0	2	0	6	2	0	0	1.83323930040157	0.690315500867385	T	T&C	29088	MRPL15
Q9P035;H3BS72;H3BPZ1	HACD3	6	7	27.1	16	0	124.8	7	0	9	0	30283000	HACD3	235	7	0	9	0	7	9	0	0	1.99660195719278	1.91125578816992	T	T	51495	HACD3
Q9P0I2-2;Q9P0I2	EMC3	2	1	7.8	1	0	16.012	0	0	1	0	1023200	EMC3	1177	0	0	1	0	0	1	0	0	-Inf	0.386058432307078	NA	T&C	55831	EMC3
Q9UHB9;B4DVI7;Q9UHB9-4;Q9UHB9-2;Q96K98;Q96K97;B3KMI9	SRP68	8	11	23.3	15	0	116.45	10	0	5	0	4988100	SRP68	680	10	0	5	0	10	5	0	0	2.39842453268257	1.34146828128301	T	T	6730	SRP68
Q9UHR4	BAIAP2L1	1	1	2.9	1	0.00077042	10.215	0	0	1	0	121960	BAIAP2L1	1457	0	0	1	0	0	1	0	0	-Inf	0.386058432307078	NA	T&C	55971	BAIAP2L1
Q9UIG0-2;Q9UIG0	BAZ1B	2	4	3	4	0	25.212	2	0	2	0	983390	BAZ1B	1185	2	0	2	0	2	2	0	0	0.890994640155679	0.690315500867385	T&C	T&C	9031	BAZ1B
Q9UJA5-4;Q9UJA5;Q9UJA5-3;Q9UJA5-2	TRMT6	4	2	9.5	3	0	14.573	2	0	1	0	1729100	TRMT6	1040	2	0	1	0	2	1	0	0	0.890994640155679	0.386058432307078	T&C	T&C	51605	TRMT6
Q9UJZ1-2;Q9UJZ1;A0A087WYB4	STOML2	5	5	24.1	8	0	61.78	4	0	4	0	6235000	STOML2	603	4	0	4	0	4	4	0	0	1.43771161403203	1.15527822547791	T	T	30968	STOML2
Q9UKK3	PARP4	2	9	18.1	15	0	207.99	7	0	8	0	2483800	PARP4	922	7	0	8	0	7	8	0	0	1.99660195719278	1.78849589480629	T	T	143	PARP4
Q9UKP5-2;Q9UKP5	ADAMTS6	2	1	1.2	1	0.0083709	5.9108	0	0	1	0	403320	ADAMTS6	1354	0	0	1	0	0	1	0	0	-Inf	0.386058432307078	NA	T&C	11174	ADAMTS6
Q9ULX6-2;Q9ULX6	AKAP8L	2	1	2.4	1	0.00069156	6.6377	1	0	0	0	242030	AKAP8L	1419	1	0	0	0	1	0	0	0	0.513214915982949	-Inf	T&C	NA	26993	AKAP8L
Q9UMS4	PRPF19	5	9	26.4	12	0	117.41	5	0	7	0	15365000	PRPF19	352	5	0	7	0	5	7	0	0	1.64898789769305	1.65431054741189	T	T	27339	PRPF19
Q9UNX3;E5RIT6	RPL26L1	3	2	48.3	4	0	16.679	2	0	2	0	26121000	RPL26L1	265	2	0	2	0	2	2	0	0	0.890994640155679	0.690315500867385	T&C	T&C	51121	RPL26L1
Q9UPN3;Q32Q32;Q96IQ1;H0Y6T5;Q6ZQZ4;H0Y390;H3BPE1;H3BQK9;Q9UPN3-4;Q9UPN3-3;Q9UPN3-2;Q9UPN3-5	MACF1	21	2	0.5	2	0	23.641	1	0	1	0	26231	MACF1	1489	1	0	1	0	1	1	0	0	0.513214915982949	0.386058432307078	T&C	T&C	23499	MACF1
Q9Y266	NUDC	1	1	3.3	1	0.0020094	6.2961	1	0	0	0	906120	NUDC	1202	1	0	0	0	1	0	0	0	0.513214915982949	-Inf	T&C	NA	10726	NUDC
Q9Y295	DRG1	3	5	18.8	6	0	49.374	4	0	2	0	2918600	DRG1	866	4	0	2	0	4	2	0	0	1.43771161403203	0.690315500867385	T	T&C	4733	DRG1
Q9Y2A7;Q9Y2A7-2	NCKAP1	3	4	4.7	5	0	42.717	1	0	4	0	536500	NCKAP1	1308	1	0	4	0	1	4	0	0	0.513214915982949	1.15527822547791	T&C	T	10787	NCKAP1
Q9Y2R4;B3KM65;Q59H21	DDX52	4	5	12.2	7	0	113.21	6	0	1	0	2830600	DDX52	871	6	0	1	0	6	1	0	0	1.83323930040157	0.386058432307078	T	T&C	11056	DDX52
Q9Y2W1	THRAP3	1	3	7.6	6	0	38.23	2	0	4	0	2704700	Q9Y2W1	889.5	2	0	4	0	2	4	0	0	0.890994640155679	1.15527822547791	T&C	T	9967	THRAP3
Q9Y2X3;B3KN82	NOP58	5	20	39.1	55	0	323.31	33	1	21	0	54159000	NOP58	166	33	1	21	0	33	21	1	0	2.91633278373766	2.89591947778752	T	T	51602	NOP58
Q9Y305-2;Q9Y305;Q9Y305-4;Q9Y305-3;Q9H2R8;H7C5Q2	ACOT9	8	8	22.7	16	0	114.54	8	0	8	0	7434900	ACOT9	552	8	0	8	0	8	8	0	0	2.14333359787266	1.78849589480629	T	T	23597	ACOT9
Q9Y3A2-2;Q9Y3A2	UTP11L	2	2	14.2	2	0	11.781	2	0	0	0	2818000	UTP11L	874	2	0	0	0	2	0	0	0	0.890994640155679	-Inf	T&C	NA	51118	UTP11
Q9Y3A4	RRP7A	1	3	17.9	2	0	35.458	1	0	1	0	1776200	RRP7A	1032	1	0	1	0	1	1	0	0	0.513214915982949	0.386058432307078	T&C	T&C	27341	RRP7A
Q9Y3B4	SF3B6	1	4	36.8	6	0	39.476	2	0	4	0	13746000	SF3B6	379	2	0	4	0	2	4	0	0	0.890994640155679	1.15527822547791	T&C	T	51639	SF3B6
Q9Y3C1;D6RIC3;A0A0C4DGU5;Q9P0T8;A0A087X2G6;Q9Y3C1-3;Q9Y3C1-2	NOP16	8	6	35.4	11	0	84.411	5	0	6	0	25131000	NOP16	269	5	0	6	0	5	6	0	0	1.64898789769305	1.50635266602479	T	T	51491	NOP16
Q9Y3F4;Q9Y3F4-2;H0YH33;B0AZV0	STRAP	4	3	10.9	5	0	28.547	2	0	3	0	1984100	STRAP	993	2	0	3	0	2	3	0	0	0.890994640155679	0.941447817644887	T&C	T&C	11171	STRAP
Q9Y3I0;B4DNA0	RTCB	4	11	29.1	17	0	85.614	6	1	10	0	9364900	RTCB	492	6	1	10	0	6	10	1	0	0.833239300401573	2.02438415862696	T&C	T	51493	RTCB
Q9Y3L5;A0A087X2C3	RAP2C	2	1	10.9	2	0	11.733	1	0	1	0	599580	RAP2C	1287	1	0	1	0	1	1	0	0	0.513214915982949	0.386058432307078	T&C	T&C	57826	RAP2C
Q9Y3U8;J3QSB5	RPL36	3	6	37.1	8	0	65.957	2	1	4	1	394330000	RPL36	39	2	1	4	1	2	4	1	1	-0.109005359844321	0.155278225477911	T&C	T&C	25873	RPL36
X6R700;Q9Y3Y2-4;Q9Y3Y2;Q9Y3Y2-3;A0A087X1B7	CHTOP	6	5	23.8	3	0	83.505	2	0	1	0	7889000	CHTOP	534	2	0	1	0	2	1	0	0	0.890994640155679	0.386058432307078	T&C	T&C	26097	CHTOP
Q9Y4W2-2;Q9Y4W2;B7Z381;Q9Y4W2-4;B3KUJ7;Q9Y4W2-3	LAS1L	6	4	5.6	6	0	25.235	4	0	2	0	961890	LAS1L	1188	4	0	2	0	4	2	0	0	1.43771161403203	0.690315500867385	T	T&C	81887	LAS1L
Q9Y512	SAMM50	1	2	4.9	2	0	15.987	0	0	2	0	484960	SAMM50	1326	0	0	2	0	0	2	0	0	-Inf	0.690315500867385	NA	T&C	25813	SAMM50
Q9Y5B9	SUPT16H	5	15	17.1	18	0	133.19	11	0	7	0	6973600	SUPT16H	573	11	0	7	0	11	7	0	0	2.51083488513101	1.65431054741189	T	T	11198	SUPT16H
Q9Y5Q9	GTF3C3	1	1	1.4	1	0.00071327	7.1257	0	0	1	0	140560	GTF3C3	1456	0	0	1	0	0	1	0	0	-Inf	0.386058432307078	NA	T&C	9330	GTF3C3
Q9Y678;B3KW21;Q8WUI6	COPG1;COPG	3	7	13.3	11	0	80.252	6	0	5	0	2647000	COPG1	900	6	0	5	0	6	5	0	0	1.83323930040157	1.34146828128301	T	T	22820	COPG;COPG1
Q9Y6C9;Q53G34;E9PIE4	MTCH2	4	7	32.3	18	0	93.342	9	0	9	0	23940000	MTCH2	277	9	0	9	0	9	9	0	0	2.27650974204985	1.91125578816992	T	T	23788	MTCH2
Q9Y6G9;Q6MZE7;B3KM42;E9PHI6;B4DDM4	DYNC1LI1;DKFZp686A1525	5	2	5.5	2	0.00079618	11.315	2	0	0	0	490680	DYNC1LI1	1321	2	0	0	0	2	0	0	0	0.890994640155679	-Inf	T&C	NA	51143	DYNC1LI1;DKFZp686A1525
S6AWD6		1	1	9	12	0	14.443	1	5	1	5	144100000	S6AWD6	93	1	5	1	5	1	1	5	5	-2.07174758473821	-2.19890406841408	T&C	T&C	NA
S6BAM6		17	1	6.3	1	1	-2	0	1	0	0	287630	S6BAM6	1401	0	1	0	0	0	0	1	0	-1	-Inf	T&C	NA	NA
X6RAL5;H7BZW6;O00422	SAP18	3	4	30.2	4	0	100.79	1	0	3	0	3488700	SAP18	805	1	0	3	0	1	3	0	0	0.513214915982949	0.941447817644887	T&C	T&C	10284	SAP18
