# Supplementary material for: Identification of different proteins binding to Na, K-ATPase α1 in LPS-induced ARDS cell model by proteomic analysis
Source: Proteome Sci. 2022 Jun 9;20:10. doi: 10.1186/s12953-022-00193-3 (PMC9178877; doi:10.1186/s12953-022-00193-3)
Supplement: Supplementary file 3 — Additional file 3. [file 12953_2022_193_MOESM3_ESM.csv]

Majority.protein.IDs	Gene.names	Number.of.proteins	Unique.peptides	Sequence.coverage....	MS.MS.count	Q.value	Score	MS.MS.count.A549	MS.MS.count.A549.IgG	MS.MS.count.A549.LPS	MS.MS.count.A549.LPS.IgG	iBAQ	Symbol	Rank	Control-A549.1	IgG-A549.1	LPS-A549.1	IgG-LPS.1	Control-A549	LPS-A549	IgG-A549	IgG-LPS	fc..Control-A549--IgG-A549	fc..LPS-A549--IgG-LPS	fc..LPS-A549--Control-A549	class..Control-A549--IgG-A549	class..LPS-A549--IgG-LPS	class..LPS-A549--Control-A549	ENTREZID	Alias
Q15019;Q15019-3;Q15019-2;C9J2Q4;B5MCX3;C9J938;H7C310;C9JB25;C9IY94;C9IZU3	2-Sep	19	7	27.4	11	0	88.822	5	0	6	0	8548200	2-Sep	517	5	0	6	0	5	6	0	0	1.648987898	1.506352666	0.257905473	T	T	T&C	4735	2-Sep
B4DUD6;Q8TC62;E7ES33;Q3LIE9;A4GYY8;A8K3D0;E7EPK1;Q16181-2;Q16181;Q59EY4;B4DNE4;A0A024RA87;G3V1Q4;A0A023T695;B4DPQ6;Q3B7A3	SEPT7;Nbla02942;DKFZp686F17268	22	7	23.9	12	0	77.83	5	0	7	0	10126000	7-Sep	464	5	0	7	0	5	7	0	0	1.648987898	1.654310547	0.451281189	T	T	T&C	989	SEPT7;DKFZp686F17268;Nbla02942
A0A0S2Z5A5;A0A024R8V0;Q9UHD8-7;Q9UHD8-2;Q9UHD8-5;Q9UHD8;A0A024R8Q0;Q9UHD8-3;K7EL40;A0A0S2Z5W9;Q9UHD8-4;Q9UHD8-9;Q9UHD8-8;K7EK18	9-Sep	33	7	14.4	11	0	57.073	6	0	5	0	3845400	9-Sep	768	6	0	5	0	6	5	0	0	1.8332393	1.341468281	-0.18785413	T	T	T&C	10801	9-Sep
A0A2P9AAP7		1	2	2.4	9	0	31.573	6	0	3	0	16717000	A0A2P9AAP7	341	6	0	3	0	6	3	0	0	1.8332393	0.941447818	-0.776233488	T	T&C	T&C	NA	dnaK
P49588;P49588-2	AARS	3	7	9.6	7	0	59.066	5	0	2	0	1527800	AARS	1080	5	0	2	0	5	2	0	0	1.648987898	0.690315501	-0.972303535	T	T&C	T&C	16	AARS
A0A0A0MS99;I3L4X2;P33527-4;P33527;P33527-9;Q68CP7;P33527-7;P33527-3;P33527-6;P33527-2;Q9UQ98;P33527-8;P33527-5	ABCC1;DKFZp781G125;MRP	15	7	6.4	9	0	67.47	4	0	5	0	1698000	ABCC1	1046	4	0	5	0	4	5	0	0	1.437711614	1.341468281	0.297572697	T	T	T&C	4363	ABCC1;MRP
B4DL07;P28288;B4DZ22;P28288-2	ABCD3	5	8	15.5	11	0	80.841	6	0	5	0	4352100	ABCD3	721	6	0	5	0	6	5	0	0	1.8332393	1.341468281	-0.18785413	T	T	T&C	5825	ABCD3
P61221;D6R9I9	ABCE1	4	11	22.4	12	0	70.028	8	0	4	0	5954500	ABCE1	617	8	0	4	0	8	4	0	0	2.143333598	1.155278225	-0.814824387	T	T	T&C	6059	ABCE1
Q2L6I2;A0A1U9X609;Q8NE71-2;Q8NE71;Q59F96;H0YGW7	ABCF1	11	9	13.6	15	0	112.92	10	0	5	0	6065000	ABCF1	611	10	0	5	0	10	5	0	0	2.398424533	1.341468281	-0.839930827	T	T	T&C	23	ABCF1
A0A090N7X1;A0A090N7Y2;Q9UG63;Q9UG63-2;C9JHK9;C9JZV3	ABCF2	6	11	20.1	15	0	78.675	10	0	5	0	7585700	ABCF2	547	10	0	5	0	10	5	0	0	2.398424533	1.341468281	-0.839930827	T	T	T&C	10061	ABCF2
B2RB23;P42765;A0A0B4J2A4;B3KNP8;K7EME0	ACAA2	8	9	31.5	14	0	88.543	9	0	5	0	7867500	ACAA2	536	9	0	5	0	9	5	0	0	2.276509742	1.341468281	-0.702427303	T	T	T&C	10449	ACAA2
B3KPA6;Q53HR2;B4DEA8;P49748-2;P49748;P49748-3;B3KPX1	ACADVL	15	10	21.1	14	0	106.52	6	0	8	0	9038500	ACADVL	500	6	0	8	0	6	8	0	0	1.8332393	1.788495895	0.399381788	T	T	T&C	37	ACADVL
A0A140VJX1;P24752;H0YEL7	ACAT1	6	8	25.3	15	0	175	9	0	6	0	9783600	ACAT1	479	9	0	6	0	9	6	0	0	2.276509742	1.506352666	-0.479060121	T	T	T&C	38	ACAT1
A0A024R1Y2;A0A024R1T9;Q4LE36;P53396-2;P53396;P53396-3;Q8N9C4	ACLY;ACLY variant protein	9	39	41.1	85	0	323.31	43	0	41	1	38663000	ACLY	197	43	0	41	1	43	41	0	1	4.275809053	2.763363284	-0.026737196	T	T	T&C	47	ACLY;ACLY variant protein
Q9Y305-2;Q9Y305;Q9Y305-4;Q9Y305-3;Q9H2R8;H7C5Q2	ACOT9	8	8	22.7	16	0	114.54	8	0	8	0	7434900	ACOT9	552	8	0	8	0	8	8	0	0	2.143333598	1.788495895	0.036811709	T	T	T&C	23597	ACOT9
B3KN05;B2RBE0;A0A024R497;O95573;B3KMA6	ACSL3	9	13	26	29	0	134.61	16	0	13	0	13409000	ACSL3	385	16	0	13	0	16	13	0	0	2.970049943	2.318645511	-0.241674531	T	T	T&C	2181	ACSL3
A0A0S2Z3G9;O43707;Q96BG6;O43707-2;B4E337	ACTN4	40	17	38.1	21	0	247.09	12	0	9	0	7895600	ACTN4	533	12	0	9	0	12	9	0	0	2.615116149	1.911255788	-0.341245661	T	T	T&C	81	ACTN4
R4GMT0;B4DM97;P61163;B4DMT4;B4DXP9;A0A1B0GVS3	ACTR1A	8	5	22.6	7	0	74.115	2	0	5	0	8926100	ACTR1A	502	2	0	5	0	2	5	0	0	0.89099464	1.341468281	1.034538291	T&C	T	T	10121	ACTR1A
P61160;B4DHK9;P61160-2;Q8IY98;F5H6T1;B4DWQ5	ACTR2	8	7	20.3	12	0	93.431	6	0	6	0	22018000	ACTR2	293	6	0	6	0	6	6	0	0	1.8332393	1.506352666	0.035513052	T	T	T&C	10097	ACTR2
A0A024RAI1;P61158;B4DXW1;B4DT29;Q59FV6;B4DTI0	ACTR3	15	12	40.4	15	0	144.46	8	0	7	0	14941000	ACTR3	359	8	0	7	0	8	7	0	0	2.143333598	1.654310547	-0.133681311	T	T	T&C	10096	ACTR3
Q59EC0;D3DV75;H0YCK3;P55265-5;P55265-3;P55265-2;P55265;P55265-4;A0A024DAK3;B7Z8Y3	ADAR	10	14	13.6	23	0	118.95	12	0	11	0	4069400	ADAR	747	12	0	11	0	12	11	0	0	2.615116149	2.129283017	-0.077530142	T	T	T&C	103	ADAR
B7Z3Q4;O00116;A0A1B0GWA2;A0A2R8YEL0;B7ZAC5	AGPS	9	6	14.1	7	0	42.531	2	0	5	0	1592800	AGPS	1067	2	0	5	0	2	5	0	0	0.89099464	1.341468281	1.034538291	T&C	T	T	8540	AGPS
P23526;Q1RMG2;P23526-2	AHCY	3	6	15.7	11	0	47.556	7	0	4	0	5528000	AHCY	643	7	0	4	0	7	4	0	0	1.996601957	1.155278225	-0.644899386	T	T	T&C	191	AHCY
B4DTV0;Q09666	AHNAK	11	6	9.7	7	0	80.709	2	0	5	0	1304700	AHNAK	1116	2	0	5	0	2	5	0	0	0.89099464	1.341468281	1.034538291	T&C	T	T	79026	AHNAK
G3V438;O95433;H0YJ63;H0YJG7;O95433-2	AHSA1	6	3	21.2	5	0	50.466	3	0	2	0	7850600	AHSA1	538	3	0	2	0	3	2	0	0	1.190097296	0.690315501	-0.387341035	T	T&C	T&C	10598	AHSA1
O95831-3;O95831;O95831-2;E9PMA0;A0A140VK04;O95831-5	AIFM1	10	14	31.9	28	0	203.43	13	0	15	0	22569000	AIFM1	290	13	0	15	0	13	15	0	0	2.712365178	2.486012218	0.231443093	T	T	T&C	9131	AIFM1
Q7Z4Y4;Q9UIJ7;Q7Z531;Q9UIJ7-3;Q9UIJ7-2;B3KWD9	AK3	6	6	27.3	7	0	70.094	2	0	5	0	5452100	AK3	646	2	0	5	0	2	5	0	0	0.89099464	1.341468281	1.034538291	T&C	T	T	50808	AK3
A0A024R7A8;P15121;Q59EL5;E9PCX2	AKR1B1	5	8	34.8	16	0	99.032	10	0	6	0	19954000	AKR1B1	304	10	0	6	0	10	6	0	0	2.398424533	1.506352666	-0.616563645	T	T	T&C	231	AKR1B1
O60218	AKR1B10	1	11	68	28	0	323.31	15	0	13	0	54581000	AKR1B10	163	15	0	13	0	15	13	0	0	2.889163266	2.318645511	-0.15421169	T	T	T&C	57016	AKR1B10
P52895;B4DK69;Q59GU2;S4R3P0	AKR1C2	5	5	62.2	16	0	199.77	9	0	7	0	37116000	AKR1C2	208	9	0	7	0	9	7	0	0	2.276509742	1.654310547	-0.285684405	T	T	T&C	1646	AKR1C2
P54886-2;P54886	ALDH18A1	3	13	20.9	22	0	183.34	10	0	12	0	7855600	ALDH18A1	537	10	0	12	0	10	12	0	0	2.398424533	2.227068909	0.279217056	T	T	T&C	5832	ALDH18A1
P30837	ALDH1B1	2	8	22.2	14	0	67.415	7	0	7	0	10364000	ALDH1B1	458	7	0	7	0	7	7	0	0	1.996601957	1.654310547	0.03624369	T	T	T&C	219	ALDH1B1
Q53FB6;P05091-2;P05091;B4YAH7	ALDH2	7	7	18.8	11	0	75.277	6	0	5	0	4531800	ALDH2	705	6	0	5	0	6	5	0	0	1.8332393	1.341468281	-0.18785413	T	T	T&C	217	ALDH2
Q6PKA6;P30838;I3L3I9;C9JMC5;A8MYB8;E9PNN6;B3KSJ6;Q8N9T9	ALDH3A1	20	14	31.6	38	0	213.95	19	0	17	2	63983000	ALDH3A1	149	19	0	17	2	19	17	0	2	3.18860901	1.051002903	-0.112921544	T	T	T&C	218	ALDH3A1
J3QRD1;P51648;P51648-2;Q59H65;Q68D64	ALDH3A2;DKFZp686E23276	14	8	28.2	12	0	59.525	5	0	7	0	12041000	ALDH3A2	407	5	0	7	0	5	7	0	0	1.648987898	1.654310547	0.451281189	T	T	T&C	224	ALDH3A2
Q86V81;E9PB61	ALYREF	2	7	38.1	15	0	153.29	6	0	9	0	46622000	ALYREF	178	6	0	9	0	6	9	0	0	1.8332393	1.911255788	0.551839136	T	T	T&C	10189	ALYREF
Q5TZZ9;P04083;Q5T3N1;B4DL19	ANXA1	5	12	46	20	0	199.1	13	0	7	0	27261000	ANXA1	254	13	0	7	0	13	7	0	0	2.712365178	1.654310547	-0.771111232	T	T	T&C	301	ANXA1
B4DPJ2;Q6ICS0;Q5T0G8;Q59EP1;B7Z6L0;P50995-2;P50995	ANXA11	7	4	13.4	7	0	40.772	3	0	4	0	3665100	ANXA11	782	3	0	4	0	3	4	0	0	1.190097296	1.155278225	0.355100614	T	T	T&C	311	ANXA11
Q8IY97;A0A140VJE7;B3KXW5;O43747;O43747-2;B4DS96;B4DDL1	AP1G1	14	5	8.5	7	0	30.71	3	0	4	0	1694700	AP1G1	1047	3	0	4	0	3	4	0	0	1.190097296	1.155278225	0.355100614	T	T	T&C	164	AP1G1
O95782-2;O95782;B7Z5S9;O94973-3;O94973;O94973-2;A0A0G2JQM1;A0A0G2JS82;B4DXJ6;B7Z1Q4	AP2A1;AP2A2	24	8	9.7	7	0	59.135	3	0	4	0	1142600	AP2A1	1151	3	0	4	0	3	4	0	0	1.190097296	1.155278225	0.355100614	T	T	T&C	160	AP2A2;AP2A1
B4DWG4;A0A087X253;H0UID5;H0UID4;H0UID3;Q68DI0;A8K916;A8K0G3;A0A140VJE8;P63010;P63010-2;P63010-3;B4E261;B4DIL5;Q96EL6;C9J1E7;A0A087WYD1;A0A087WU93;A0A087WZQ6;Q10567-4;Q10567-3;Q10567-2;Q10567	AP2B1;DKFZp781K0743;AP1B1	30	8	9.6	11	0	86.476	3	0	8	0	2701600	AP2B1	891	3	0	8	0	3	8	0	0	1.190097296	1.788495895	1.20673671	T	T	T	163	AP2B1;AP1B1;DKFZp781K0743
A0A087WY71;E9PFW3;B4DNB9;Q96CW1-2;Q96CW1;B4DFM1;B4DJB1;C9JJ47;B4DTI4;B4E304;B7Z4N2	AP2M1	16	8	22.8	14	0	140.77	8	0	6	0	14221000	AP2M1	372	8	0	6	0	8	6	0	0	2.143333598	1.506352666	-0.327057028	T	T	T&C	1173	AP2M1
B0YIW5;Q6MZV5;B0YIW6;P48444;P48444-2	ARCN1;DKFZp686M09245	6	6	13.5	9	0	49.971	5	0	4	0	4699700	ARCN1	694	5	0	4	0	5	4	0	0	1.648987898	1.155278225	-0.229861887	T	T	T&C	372	ARCN1;DKFZp686M09245
A0A024R3Q3;A0A024R0Y6;P84077;P61204;B4DEB9;B4DJC8;B4DN70;F5H423;F5H0C7;B4E190;P61204-2	ARF1;ARF3	15	3	54.1	8	0	54.966	4	0	4	0	18938000	ARF1	312	4	0	4	0	4	4	0	0	1.437711614	1.155278225	0.033172519	T	T	T&C	375	ARF1;ARF3
P18085;C9JPM4;C9JAK5	ARF4	4	5	60	9	0	102.13	5	0	4	0	16804000	ARF4	338	5	0	4	0	5	4	0	0	1.648987898	1.155278225	-0.229861887	T	T	T&C	378	ARF4
Q6ICQ8;P84095	ARHG;RHOG	2	4	41.4	8	0	77.14	4	0	4	0	9810800	ARHG	476	4	0	4	0	4	4	0	0	1.437711614	1.155278225	0.033172519	T	T	T&C	391	ARHG;RHOG
A4D275;O15143;C9JEY1;C9K057;A0A1W2PNV4;C9J4Z7;F8VXW2;C9JQM8;C9JFG9;C9J6C8	ARPC1B	22	10	39.2	11	0	95.126	5	0	6	0	20943000	ARPC1B	296	5	0	6	0	5	6	0	0	1.648987898	1.506352666	0.257905473	T	T	T&C	10095	ARPC1B
Q53R19;O15144;A0A024R408;Q9BXV5	ARPC2	8	8	25.7	12	0	49.632	8	0	4	0	9617600	ARPC2	484	8	0	4	0	8	4	0	0	2.143333598	1.155278225	-0.814824387	T	T	T&C	10109	ARPC2
F8WDD7;F8WCF6;A0A0A6YYG9;P59998;P59998-2;Q9H7Z5;P59998-3;F8WE39;H7C0A3	ARPC4;ARPC4-TTLL3	12	4	35.4	6	0	32.124	2	0	4	0	24589000	ARPC4	270	2	0	4	0	2	4	0	0	0.89099464	1.155278225	0.770138113	T&C	T	T&C	10093	ARPC4
B4DY32;P08243-3;P08243-2;P08243	ASNS	7	4	8.4	6	0	26.765	3	0	3	0	7695100	ASNS	542	3	0	3	0	3	3	0	0	1.190097296	0.941447818	0.031121434	T	T&C	T&C	440	ASNS
Q12797;Q12797-10	ASPH	23	23	36.8	40	0	269.59	18	0	22	0	33991000	ASPH	219	18	0	22	0	18	22	0	0	3.119370758	2.95419631	0.315208964	T	T	T&C	444	ASPH
Q9NVI7-2;H0Y2W2;Q9NVI7-3;Q9NVI7;Q96T67;Q5T9A4	ATAD3A;ATAD3B	12	6	11.3	8	0	42.221	3	0	5	0	3780200	ATAD3A	774	3	0	5	0	3	5	0	0	1.190097296	1.341468281	0.619500792	T	T	T&C	55210	ATAD3A;ATAD3B
Q6DD88;F5H6I7;B4DXC4;F5GWF8	ATL3	4	4	12.9	7	0	55.008	3	0	4	0	3623700	ATL3	784	3	0	4	0	3	4	0	0	1.190097296	1.155278225	0.355100614	T	T	T&C	25923	ATL3
P05023-4;P05023;P05023-3;B7Z3V1;P05023-2	ATP1A1	16	40	53.4	193	0	323.31	96	0	95	2	1.25E+09	ATP1A1	7	96	0	95	2	96	95	0	2	5.392791434	3.329014841	0.025972828	T	T	T&C	476	ATP1A1
A0A2R8YEY8;Q53ES0;B7Z9V4;A0A0A0MT26;P13637;P13637-2;P13637-3;B7Z1Q9;M0R116;B7Z3F8;B3KV59;B3KSY7	ATP1A3	17	17	44.9	46	0	323.31	26	0	20	0	29233000	ATP1A3	238	26	0	20	0	26	20	0	0	3.597877313	2.83518913	-0.323164558	T	T	T&C	478	ATP1A3
Q6LEU2;A3KLL5;P05026-2;P05026;B7Z9S8;A6NGH2	ATP1B1	8	15	44.9	42	0	205.24	26	0	16	0	514760000	ATP1B1	27	26	0	16	0	26	16	0	0	3.597877313	2.562936194	-0.628476533	T	T	T&C	481	ATP1B1
P54709;C9JA36;D3DNF9;P54709-2;C9JXZ1	ATP1B3	9	5	22.9	7	0	35.926	5	0	2	0	9803400	ATP1B3	477	5	0	2	0	5	2	0	0	1.648987898	0.690315501	-0.972303535	T	T&C	T&C	483	ATP1B3
A0A0S2Z3L2;P16615;P16615-5;P16615-2;P16615-3;H7C5W9;P16615-4	ATP2A2	24	23	27	41	0	309.34	18	0	23	0	20529000	ATP2A2	299	18	0	23	0	18	23	0	0	3.119370758	3.010210199	0.376683439	T	T	T&C	488	ATP2A2
A0A024RBC7;P20020-6;P20020;P20020-4;P20020-1;E7ERY9;P20020-5;P20020-2;Q59H63	ATP2B1	53	7	6.7	7	0	48.512	3	0	4	0	1595200	ATP2B1	1066	3	0	4	0	3	4	0	0	1.190097296	1.155278225	0.355100614	T	T	T&C	490	ATP2B1
Q0QEN7;V9HW31;P06576;H0YH81;F8W079	ATP5B;HEL-S-271	8	18	66.1	45	0	304.33	18	2	24	1	60777000	ATP5B	152	18	2	24	1	18	24	2	1	1.534408257	2.064130337	0.435645142	T	T	T&C	506	ATP5B;ATP5F1B
Q8TAS0;P36542;B4DL14;P36542-2;B4DFE6	ATP5C1	5	7	25.8	19	0	72.886	12	0	7	0	55769000	ATP5C1	157	12	0	7	0	12	7	0	0	2.615116149	1.654310547	-0.664196028	T	T	T&C	509	ATP5F1C
E9PN17;O75964	ATP5L	2	4	64.5	14	0	36.523	7	0	7	0	36588000	ATP5L	209	7	0	7	0	7	7	0	0	1.996601957	1.654310547	0.03624369	T	T	T&C	10632	ATP5MG
P48047;Q53HH2;H7C0C1	ATP5O	5	6	36.6	8	0	42.922	4	0	4	0	11380000	ATP5O	427	4	0	4	0	4	4	0	0	1.437711614	1.155278225	0.033172519	T	T	T&C	539	ATP5PO
B3KW93		1	2	21.7	15	0	56.613	8	0	7	0	13159000	B3KW93	390	8	0	7	0	8	7	0	0	2.143333598	1.654310547	-0.133681311	T	T	T&C	NA
F6S6P2;X6REW1;A0A0G2JJM1;A0A0G2JL47;A0A1U9X7A9;A0A1U9X7A6;A0A024RCR6;A0A0G2JK23;P46379-4;P46379-5;P46379-2;P46379;P46379-3;F6UR09;F6U1F2;F6XTU0;A0A0G2JJR8;A0A1B0GX79;F6WML8;F6VEM6;F6X9W3;F6U341	BAG6;BAT3	23	4	8.5	5	0	25.095	1	0	4	0	3549500	BAG6	795	1	0	4	0	1	4	0	0	0.513214916	1.155278225	1.355100614	T&C	T	T	7917	BAG6
Q14692	BMS1	1	13	12.6	16	0	103.39	9	0	7	0	5104500	BMS1	671	9	0	7	0	9	7	0	0	2.276509742	1.654310547	-0.285684405	T	T	T&C	9790	BMS1
Q14137;Q6DKJ9;Q4G0D9;B4DEN9;B2RDN4;A8K3R2;Q14137-2	BOP1	7	7	12.9	10	0	132.9	7	0	3	0	4833000	BOP1	687	7	0	3	0	7	3	0	0	1.996601957	0.941447818	-0.968878566	T	T&C	T&C	23246	BOP1
Q8TDN6;A0JLQ5;B4E0B8;Q9NUW4	BRIX1;BXDC2	4	16	57.2	41	0	232.99	23	0	18	0	58153000	BRIX1	154	23	0	18	0	23	18	0	0	3.43645815	2.705475308	-0.297834071	T	T	T&C	55299	BRIX1
J3QT28;A0A140VJF3;O43684-2;O43684;B4DDM6;J3QSX4	BUB3	6	8	33.8	13	0	157.63	6	0	7	0	15891000	BUB3	346	6	0	7	0	6	7	0	0	1.8332393	1.654310547	0.228888768	T	T	T&C	9184	BUB3
A0A024RAE1;Q9UKD2	C1orf33;MRTO4	3	8	36	11	0	69.574	3	0	8	0	8440500	C1orf33	520	3	0	8	0	3	8	0	0	1.190097296	1.788495895	1.20673671	T	T	T	51154	MRTO4
A8K651;Q07021;I3L3Q7;I3L3B0	C1QBP	4	4	19.1	13	0	67.914	5	0	8	0	17653000	C1QBP	328	5	0	8	0	5	8	0	0	1.648987898	1.788495895	0.62177421	T	T	T&C	708	C1QBP
Q9UNU2;F5GXS0;A0A140TA49;A0A140TA44;A0A140TA32;A0A140TA29;A0A0G2JL54;A0A0G2JPR0;P0C0L4-2;P0C0L5;P0C0L4	C4B;C4A	16	3	13	5	0	77.257	3	0	2	0	6306500	C4B	601	3	0	2	0	3	2	0	0	1.190097296	0.690315501	-0.387341035	T	T&C	T&C	100293534	C4A;C4B;C4B; C4B_2
B0UZZ8;A8K9A1;B4DP15;A0A1U9X8U7;A0A1U9X8U3;A8K806;O15213;A0A1U9X8W1;B4DNI0;A0A140T9L0;A0A0G2JJL1	C6orf11;WDR46	12	10	21.5	9	0	69.943	8	0	1	0	4479200	C6orf11	710	8	0	1	0	8	1	0	0	2.143333598	0.386058432	-2.149102965	T	T&C	C	9277	WDR46
C9JQV0;Q9BRJ6;A0A024R836;H7C0T1;H7C2R9	C7orf50;MGC11257	5	5	42.2	7	0	46.115	5	0	2	0	13104000	C7orf50	391	5	0	2	0	5	2	0	0	1.648987898	0.690315501	-0.972303535	T	T&C	T&C	84310	C7orf50;MGC11257
F8VPD4;P27708;Q53SY7	CAD	8	36	20.9	48	0	323.31	29	0	19	0	7656900	CAD	543	29	0	19	0	29	19	0	0	3.743039443	2.771789562	-0.545654163	T	T	T&C	790	CAD
D6R938;A0A024RDK3;E9PBG7;E9PF82;Q13557-8;Q13557-12;Q13557-10;Q13557;Q13557-6;Q13557-11;B7Z2B0;Q13557-9;Q13557-5;Q13557-3;Q13557-4;Q4G1A8	CAMK2D	60	11	28.3	12	0	104.92	9	0	3	0	6922400	CAMK2D	579	9	0	3	0	9	3	0	0	2.276509742	0.941447818	-1.290806661	T	T&C	C	817	CAMK2D
A8K8U1;Q86VP6;Q86VP6-2;A0A0C4DGH5	CAND1	8	19	18.9	27	0	159.68	13	0	14	0	6492200	CAND1	595	13	0	14	0	13	14	0	0	2.712365178	2.404754526	0.13816354	T	T	T&C	55832	CAND1
P27824;P27824-2;P27824-3	CANX	12	6	12.2	9	0	41.117	5	0	4	0	3224500	CANX	835	5	0	4	0	5	4	0	0	1.648987898	1.155278225	-0.229861887	T	T	T&C	821	CANX
D3DPU2;B2RDY9;B4DNW7;Q01518-2;Q01518;B4DI38;B4DNY3;B4DNA3;Q5T0R1;Q5T0R9;B4DUZ8	CAP1	19	11	29.3	18	0	116.14	9	0	9	0	10079000	CAP1	467	9	0	9	0	9	9	0	0	2.276509742	1.911255788	0.037265963	T	T	T&C	10487	CAP1
A0A024R5A3;A0A024R580;P07384;B2RDI5;B4DWH5	CAPN1	16	8	13.8	10	0	75.663	4	0	6	0	4356400	CAPN1	720	4	0	6	0	4	6	0	0	1.437711614	1.506352666	0.520939879	T	T	T&C	823	CAPN1
Q59EF6;B4E1R7;B2RCM3;P17655;B4DN77;P17655-2;B3KUH9	CAPN2	9	10	15.6	14	0	73.199	7	0	7	0	7494700	CAPN2	551	7	0	7	0	7	7	0	0	1.996601957	1.654310547	0.03624369	T	T	T&C	824	CAPN2
A4D177;Q13185;C9JMM0;B8ZZ43;S4R2Y4	CBX3	5	3	20.8	5	0	30.992	4	0	1	0	10376000	CBX3	457	4	0	1	0	4	1	0	0	1.437711614	0.386058432	-1.301106058	T	T&C	C	11335	CBX3
B3KTJ9;Q8N163-2;Q8N163	CCAR2	12	10	14.1	15	0	94.149	5	0	10	0	5283300	CCAR2	658	5	0	10	0	5	10	0	0	1.648987898	2.024384159	0.912106637	T	T	T&C	57805	CCAR2
H6QX63;Q6PK04;I3L0U5	CCDC137	3	5	17.4	6	0	60.85	2	0	4	0	10472000	CCDC137	453	2	0	4	0	2	4	0	0	0.89099464	1.155278225	0.770138113	T&C	T	T&C	339230	CCDC137
Q9H6F5	CCDC86	4	5	16.1	5	0	41.532	1	0	4	0	11946000	CCDC86	408	1	0	4	0	1	4	0	0	0.513214916	1.155278225	1.355100614	T&C	T	T	79080	CCDC86
B3KX11;P49368;Q2TU64;Q59H77;P49368-2;B4DUR8	CCT3	12	18	46.2	35	0	172.69	16	0	19	0	24422000	CCT3	273	16	0	19	0	16	19	0	0	2.970049943	2.771789562	0.273773591	T	T	T&C	7203	CCT3
B7Z9L0;A8K3C3;P50991;B7Z2Z8;P50991-2;B7Z2F4	CCT4	6	11	29	22	0	137.92	8	0	14	0	14968000	CCT4	357	8	0	14	0	8	14	0	0	2.143333598	2.404754526	0.775593461	T	T	T&C	10575	CCT4
E7ENZ3;B4DYC8;B4DZT5;B4DXI1;V9HW37;P48643;B4DE30;B7ZAR1;B4DDU6;E9PCA1;B4DX08;Q9BU08;P48643-2;Q96GI1;B4DZY9	CCT5;HEL-S-69	17	6	16.5	13	0	50.415	6	0	7	0	5424800	CCT5	647	6	0	7	0	6	7	0	0	1.8332393	1.654310547	0.228888768	T	T	T&C	22948	CCT5
Q59ET3;B2R9K8;A0A024RDL1;P40227;P40227-2;B4DPJ8;A1JUI8;B4DN39	CCT6A	11	11	26.5	13	0	76.579	8	0	5	0	11098000	CCT6A	435	8	0	5	0	8	5	0	0	2.143333598	1.341468281	-0.550424209	T	T	T&C	908	CCT6A
Q6IBT3;Q53HV2;Q99832-3;Q99832;B7Z7I4;Q99832-4;B7Z1C9;Q99832-2	CCT7	9	15	32.8	20	0	157.19	11	0	9	0	12060000	CCT7	406	11	0	9	0	11	9	0	0	2.510834885	1.911255788	-0.225768443	T	T	T&C	10574	CCT7
B4DSH1;B3KY60;Q99459	CDC5L	3	14	23.7	19	0	137.04	8	0	11	0	8563800	CDC5L	516	8	0	11	0	8	11	0	0	2.143333598	2.129283017	0.452984575	T	T	T&C	988	CDC5L
Q7Z7K6-3;Q7Z7K6;A0A0M3HER2	CENPV	4	5	29.4	7	0	48.029	4	0	3	0	12191000	CENPV	404	4	0	3	0	4	3	0	0	1.437711614	0.941447818	-0.290806661	T	T&C	T&C	201161	CENPV
A0A2R8Y8C1;A0A2R8Y425;A0A2R8Y5J0;A0A2R8YFK9;A0A2U3TZM0;A0A2R8YFD8;F5GWX5;A0A2R8Y212;A0A2R8Y521;A0A0C4DGG9;Q14839;Q14839-2;A0A2R8YER1;B3KY63;A0A2R8YD40;A0A2R8YDJ9;A0A2R8Y685;A0A2R8Y5Z7;A0A2R8Y8B3;A0A2R8Y4X2;A0A2R8YDW2	CHD4	43	14	11.3	14	0	133.54	6	0	8	0	4183200	CHD4	739	6	0	8	0	6	8	0	0	1.8332393	1.788495895	0.399381788	T	T	T&C	1108	CHD4
A0A1U9X8Y4;Q5SRT3;Q53FB0;O00299	CLIC1	4	4	19.6	6	0	35.662	4	0	2	0	5572400	CLIC1	638	4	0	2	0	4	2	0	0	1.437711614	0.690315501	-0.70926913	T	T&C	T&C	1192	CLIC1
A0A024R5X7;O76031;Q9H072	CLPX;DKFZp586J151	4	6	10.4	8	0	50.654	6	0	2	0	2114600	CLPX	969	6	0	2	0	6	2	0	0	1.8332393	0.690315501	-1.194695957	T	T&C	C	10845	CLPX
A0A087WVQ6;Q00610-2;Q00610	CLTC	18	72	54.7	197	0	323.31	84	1	103	9	75953000	CLTC	137	84	1	103	9	84	103	1	9	4.205043549	1.704972539	0.332004621	T	T	T&C	1213	CLTC
CON__Q2UVX4		3	7	9.1	11	0	129.51	6	0	5	0	3583200	CON__Q2UVX4	791	6	0	5	0	6	5	0	0	1.8332393	1.341468281	-0.18785413	T	T	T&C	NA
CON__Q3SX09		68	6	32.8	11	0	52.252	6	0	4	1	11397000	CON__Q3SX09	425	6	0	4	1	6	4	0	1	1.8332393	0.155278225	-0.452254308	T	T&C	T&C	NA
P53621;P53621-2	COPA	2	34	33.1	54	0	285.54	28	0	26	0	14620000	COPA	366	28	0	26	0	28	26	0	0	3.696256374	3.166277224	-0.063256123	T	T	T&C	1314	COPA
P53618;E9PP73	COPB1	4	13	20.3	21	0	127.4	11	0	10	0	5864000	COPB1	623	11	0	10	0	11	10	0	0	2.510834885	2.024384159	-0.087893363	T	T	T&C	1315	COPB1
P35606-2;P35606	COPB2	9	8	13.1	9	0	79.399	2	0	7	0	2472500	COPB2	925	2	0	7	0	2	7	0	0	0.89099464	1.654310547	1.451281189	T&C	T	T	9276	COPB2
Q9Y678;B3KW21;Q8WUI6	COPG1;COPG	3	7	13.3	11	0	80.252	6	0	5	0	2647000	COPG1	900	6	0	5	0	6	5	0	0	1.8332393	1.341468281	-0.18785413	T	T	T&C	22820	COPG;COPG1
H3BRY3;A0A024R611;P31146;H3BTU6;Q59G88;H3BNA2;H3BU76;B4DJS1;H3BSL1;H3BRJ0	CORO1A	10	4	11.3	6	0	41.054	4	0	2	0	5690600	CORO1A	630	4	0	2	0	4	2	0	0	1.437711614	0.690315501	-0.70926913	T	T&C	T&C	11151	CORO1A
Q53G58;B3KN06;A0A024RBI5;Q59EA2;Q9ULV4;Q9ULV4-2;Q9ULV4-3;F8W1H8;F8VUX3;F8VSA4;F8VRE9;F8VTT6;F8VVB7;B4DMH3;B4E3S0	CORO1C	27	6	12.7	10	0	62.278	4	0	6	0	7223900	CORO1C	562	4	0	6	0	4	6	0	0	1.437711614	1.506352666	0.520939879	T	T	T&C	23603	CORO1C
Q14019;H3BT58	COTL1	2	3	21.8	4	0	44.53	3	0	1	0	6676800	COTL1	586	3	0	1	0	3	1	0	0	1.190097296	0.386058432	-0.979177964	T	T&C	T&C	23406	COTL1
B2YKU2;Q14XT3;A0A218N9E7;H9E7F7;A0A059QM31;H9E7P8;A0A059RTG7;E2DTL8;A0A1B1PEQ8;H9E7W2;G3CA49;K7WVJ5;H9E7T7;X5C6M5;X5BKA4;X2CK15;W8DFH5;W8DBX9;W8D1X2;V9K571;V9JPM6;V9J3S1;V9J3C6;V9J128;U5Z9R9;U5Z487;U3LSI8;U3L556;T1SWS8;T1Q632;S4STI1;Q9B2U8;Q9B138;Q8WCW3;Q8HNR1;Q85KS0;Q7YCE6;Q7Y6N0;Q7Y6M3;Q6VJJ3;Q6VJD8;Q6VIG7;Q6RQ80;Q6RNN7;Q6RKW8;Q6R0V6;Q5XRW8;Q5SB08;Q5SAP1;Q5SA98;Q5S971;Q4GW12;Q4GVP5;Q4GHE1;Q4GCZ…	COX2;COII;MT-CO2;cox2	343	5	86.4	7	0	58.385	5	0	1	1	43800000	COX2	183	5	0	1	1	5	1	0	1	1.648987898	-0.613941568	-1.564140464	T	T&C	C	4513	COX2;COII;cox2;MT-CO2
Q5R210;Q5R208;Q5R206;A0A024R454;P31327;P31327-3;A8K134;Q5R209;P31327-2;Q5R207	CPS1	15	30	27.6	50	0	285.22	25	0	25	0	11062000	CPS1	437	25	0	25	0	25	25	0	0	3.546052055	3.116107628	0.039779244	T	T	T&C	1373	CPS1
F5H669;B4DGF8;Q8N684-2;Q8N684;Q8N684-3;J3QT54;F5H6M0;F5H047	CPSF7	17	5	14.4	7	0	33.355	3	0	4	0	4257600	CPSF7	730	3	0	4	0	3	4	0	0	1.190097296	1.155278225	0.355100614	T	T	T&C	79869	CPSF7
B2RAQ8;A0A024R5F4;P50416;P50416-2	CPT1A	4	6	9.6	11	0	63.939	6	0	5	0	2782900	CPT1A	876	6	0	5	0	6	5	0	0	1.8332393	1.341468281	-0.18785413	T	T	T&C	1374	CPT1A
Q6PKC2;Q86Y74;B4DJ96;A8K3C5;J3KPP4;O95232	CROP;LUC7L3	7	3	17.4	6	0	93.516	4	0	2	0	5398200	CROP	649	4	0	2	0	4	2	0	0	1.437711614	0.690315501	-0.70926913	T	T&C	T&C	51747	CROP;LUC7L3
B4DJV2;A0A024RB75;O75390;A0A0C4DGI3;B3KTN4;Q0QEL2	CS	26	15	38.2	26	0	113.51	11	0	15	0	59734000	CS	153	11	0	15	0	11	15	0	0	2.510834885	2.486012218	0.453835514	T	T	T&C	1431	CS
A0A024RAQ1;P16989;A0A024RAV4;P16989-2;P16989-3;Q96GD7;Q59EB5	CSDA;YBX3	11	6	43.3	12	0	120.97	4	0	8	0	25376000	CSDA	268	4	0	8	0	4	8	0	0	1.437711614	1.788495895	0.884808615	T	T	T&C	8531	YBX3
E9PLT0;Q9GZV0;A0A024R0K2;A0A024R0E2;O75534-2;O75534;O75534-3;O75534-4;Q96L66;Q9UG93	CSDE1;UNR;DKFZp586J0620	12	4	6.4	5	0	29.383	3	0	2	0	1539700	CSDE1	1076	3	0	2	0	3	2	0	0	1.190097296	0.690315501	-0.387341035	T	T&C	T&C	7812	CSDE1;DKFZp586J0620
P55060-3;P55060;P55060-4;B4DUC5;B4DM31;B4DS32;B4DM67;B4DPS6	CSE1L	9	12	14.5	15	0	94.053	7	0	8	0	3034100	CSE1L	856	7	0	8	0	7	8	0	0	1.996601957	1.788495895	0.20673671	T	T	T&C	1434	CSE1L
P17812;B4E1E0;B4DMB5;P17812-2	CTPS1	5	10	23.5	13	0	105.73	6	0	7	0	6118900	CTPS1	608	6	0	7	0	6	7	0	0	1.8332393	1.654310547	0.228888768	T	T	T&C	1503	CTPS1
K4DI93;Q13620-3;Q13620-1;Q13620;B2RBV7;A0A0A0MR50;Q13619-2;Q13619	CUL4B;CUL4A	11	5	5.9	6	0	46.217	4	0	2	0	912040	CUL4B	1199	4	0	2	0	4	2	0	0	1.437711614	0.690315501	-0.70926913	T	T&C	T&C	8450	CUL4B;CUL4A
X5D2F4;B3KWV6;Q7L576;Q7L576-2;B3KWT5;A0A0G2JR96;A0A0G2JQT1;H7C229;B7Z3H2;B7Z4I3;E7EVJ5;Q7L576-3;Q96F07-2	CYFIP1;CYFIP2	29	17	15.1	21	0	115.86	10	0	11	0	3769300	CYFIP1	777	10	0	11	0	10	11	0	0	2.398424533	2.129283017	0.163477958	T	T	T&C	23191	CYFIP1
A0A140VJW5;P14868;D3DP78;P14868-2;Q53T60;H7BZ35	DARS	11	18	41.1	26	0	160.37	12	0	14	0	15666000	DARS	348	12	0	14	0	12	14	0	0	2.615116149	2.404754526	0.245078744	T	T	T&C	1615	DARS
A0A0C4DGS1;A0A024RAD5;P39656-3;P39656;P39656-2;U3KQ84	DDOST	6	10	36.9	14	0	108.08	6	0	8	0	11650000	DDOST	418	6	0	8	0	6	8	0	0	1.8332393	1.788495895	0.399381788	T	T	T&C	1650	DDOST
F1T0B3;A0A087X2G1;A3RJH1;Q92499-3;Q92499;B4DP70;Q92499-2	DDX1	7	6	11.7	8	0	49.333	5	0	3	0	2755200	DDX1	880	5	0	3	0	5	3	0	0	1.648987898	0.941447818	-0.553841067	T	T&C	T&C	1653	DDX1
Q86VR6;E9PIF2;Q59EC7;Q13206;B4DKX3	DDX10	5	6	8.1	6	0	37.545	5	0	1	0	961380	DDX10	1189	5	0	1	0	5	1	0	0	1.648987898	0.386058432	-1.564140464	T	T&C	C	1662	DDX10
A0A1X7SBZ2;A0A1W2PQ51;Q59F66;Q92841-1;Q92841-3;Q92841;Q92841-2;B4DZQ7	DDX17	10	18	40.3	35	0	221.85	19	0	15	1	27175000	DDX17	256	19	0	15	1	19	15	0	1	3.18860901	1.486012218	-0.28313008	T	T	T&C	10521	DDX17
A0A024RAH8;Q9NVP1;Q4ZG72;Q8N254	DDX18	6	19	37.2	40	0	204.78	21	1	17	1	32599000	DDX18	226	21	1	17	1	21	17	1	1	2.317849482	1.635965404	-0.250425068	T	T	T&C	8886	DDX18
Q9NR30;Q9NR30-2	DDX21	4	35	52.6	107	0	323.31	56	0	50	1	81935000	DDX21	133	56	0	50	1	56	50	0	1	4.639505259	3.030416342	-0.119916303	T	T	T&C	9188	DDX21
B3KY11;A0A024R0Z3;Q9BUQ8;A8KA56	DDX23	6	13	18.8	18	0	153.17	11	0	7	0	7306000	DDX23	558	11	0	7	0	11	7	0	0	2.510834885	1.654310547	-0.548718811	T	T	T&C	9416	DDX23
G3V529;Q9GZR7;B4DKV2;Q9GZR7-2;Q59FS7;B4DM03;F5GYL3;B4E300;A0A087WXU8;A0A1W2PRR2	DDX24	14	16	24.8	20	0	158.93	15	0	5	0	11459000	DDX24	422	15	0	5	0	15	5	0	0	2.889163266	1.341468281	-1.380499208	T	T	C	57062	DDX24
B7Z6D5;B3GQE6;Q96GQ7;Q53G15	DDX27	7	20	29	36	0	237.09	23	0	13	0	18701000	DDX27	316	23	0	13	0	23	13	0	0	3.43645815	2.318645511	-0.739174191	T	T	T&C	55661	DDX27
B4DX78;O00148;A0A024R7H0;O00148-3;O00148-2;K7EPJ3;K7EQN7	DDX39A;DDX39	32	4	34.3	9	0	103.09	5	0	4	0	5801300	DDX39A	626	5	0	4	0	5	4	0	0	1.648987898	1.155278225	-0.229861887	T	T	T&C	10212	DDX39A;DDX39
A0A2R8Y5G6;A0A0D9SFB3;A0A2R8YF78;A0A2R8YCW1;A0A0D9SG12;A0A2R8YFR4;A0A2U3TZJ9;A0A2R8YFS5;B5BTY4;A0A2R8Y4A4;Q59GX6;A0A2R8Y645;A0A0D9SF53;O00571-2;O00571;F6S8Q4;A0A2R8YDT5;A0A2R8Y7T2;A0A024R9A4;O15523-2;O15523;Q5S4N1;A0A2R8YDH3;B4DLU5;B4E132	DDX3X;DDX3Y	44	25	49.4	56	0	323.31	28	0	25	3	42933000	DDX3X	186	28	0	25	3	28	25	0	3	3.696256374	1.116107628	-0.117762033	T	T	T&C	1654	DDX3X;DDX3Y
D3DQA6;A8K6X3;A0A0C4DG89;Q7L014;D6RJA6	DDX46	5	10	12.8	12	0	93.476	7	0	5	0	3267600	DDX46	832	7	0	5	0	7	5	0	0	1.996601957	1.341468281	-0.380499208	T	T	T&C	9879	DDX46
A0A024R8W0;P38919	DDX48;EIF4A3	8	11	30.9	13	0	101.05	7	0	6	0	15272000	DDX48	354	7	0	6	0	7	6	0	0	1.996601957	1.506352666	-0.157132026	T	T	T&C	9775	DDX48;EIF4A3
J3KTA4;B5BUE6;P17844;B4DN41;P17844-2;Q7Z2V5;Q59E92;B4DNG2	DDX5;DKFZp686J01190	19	21	51.8	61	0	323.31	31	1	26	3	84406000	DDX5	131	31	1	26	3	31	26	1	3	2.832286502	1.166277224	-0.205275128	T	T	T&C	1655	DDX5
B4DED6;B4DW97;A0A087WVC1;Q9BQ39;K0J110;Q53FI9	DDX50;mcdrh	7	5	14.3	8	0	36.437	5	0	3	0	1974300	DDX50	996	5	0	3	0	5	3	0	0	1.648987898	0.941447818	-0.553841067	T	T&C	T&C	79009	DDX50
Q9Y2R4;B3KM65;Q59H21	DDX52	4	5	12.2	7	0	113.21	6	0	1	0	2830600	DDX52	871	6	0	1	0	6	1	0	0	1.8332393	0.386058432	-1.786532886	T	T&C	C	11056	DDX52
Q8TDD1-2;Q8TDD1	DDX54	4	9	11.8	10	0	102.09	6	0	4	0	4117400	DDX54	746	6	0	4	0	6	4	0	0	1.8332393	1.155278225	-0.452254308	T	T	T&C	79039	DDX54
Q53HB9;Q9NY93-2;Q9NY93;G3V0G3;F8WDT8;H7C3E9	DDX56	8	6	11.9	11	0	59.115	5	0	6	0	4021900	DDX56	753	5	0	6	0	5	6	0	0	1.648987898	1.506352666	0.257905473	T	T	T&C	54606	DDX56
B2R858;P26196	DDX6	3	5	14	7	0	37.64	4	0	3	0	4554900	DDX6	704	4	0	3	0	4	3	0	0	1.437711614	0.941447818	-0.290806661	T	T&C	T&C	1656	DDX6
A0A024R9D7;Q16698-2;Q16698;E5RJG7;Q7LDK6;E5RFV2;E5RJD2	DECR1;DECR	8	6	22.4	5	0	69.06	4	0	1	0	3625000	DECR1	783	4	0	1	0	4	1	0	0	1.437711614	0.386058432	-1.301106058	T	T&C	C	1666	DECR1;DECR
O43143;B4E0S6	DHX15	8	23	34.7	40	0	230.18	23	0	17	0	22803000	DHX15	286	23	0	17	0	23	17	0	0	3.43645815	2.635965404	-0.37595595	T	T	T&C	1665	DHX15
H7BXY3;A0A024R2T6;Q7L2E3-3;Q7L2E3;Q7L2E3-2	DHX30	6	12	11.3	11	0	79.589	8	0	3	0	1613800	DHX30	1064	8	0	3	0	8	3	0	0	2.143333598	0.941447818	-1.138803568	T	T&C	C	22907	DHX30
F5H3Y4;Q8IY37	DHX37	2	6	7.3	6	0	46.586	4	0	2	0	1288000	DHX37	1120	4	0	2	0	4	2	0	0	1.437711614	0.690315501	-0.70926913	T	T&C	T&C	57647	DHX37
B4DKW2;Q6P158;Q59G60	DHX57	6	3	4	3	0	18.447	3	0	0	0	295500	DHX57	1397	3	0	0	0	3	0	0	0	1.190097296	#NAME?	-2	T	NA	C	90957	DHX57
Q86YB2;Q86X36;A8K6J9;Q14562;F5H658;B7Z8F4;B4DFD7	DHX8	7	8	9.2	8	0	55.345	7	0	1	0	1128500	DHX8	1156	7	0	1	0	7	1	0	0	1.996601957	0.386058432	-1.979177964	T	T&C	C	1659	DHX8
Q08211	DHX9	5	50	45.6	150	0	323.31	72	2	65	11	118010000	DHX9	109	72	2	65	11	72	65	2	11	3.404192465	0.803446236	-0.104700337	T	T&C	T&C	1660	DHX9
O60832;O60832-2;U5UA77;C9IYT0;H7C0M1	DKC1	10	13	32.5	21	0	241.88	10	0	11	0	20980000	DKC1	295	10	0	11	0	10	11	0	0	2.398424533	2.129283017	0.163477958	T	T	T&C	1736	DKC1
Q63HL4;B2R6E5;A8K3B4;Q59ED7;P16435;B4DJI8;H0Y4R2;E7EMD0;B4DDH3;B4DKM8	DKFZp686G04235;POR	11	9	13.1	12	0	63.735	7	0	5	0	3476300	DKFZp686G04235	807	7	0	5	0	7	5	0	0	1.996601957	1.341468281	-0.380499208	T	T	T&C	5447	POR
Q7Z3U5;A0A0A0MSX9;Q59G75;P41252;Q7Z355;J3KR24;Q6P0M4;B4DVX2	DKFZp686L0869;IARS;DKFZp686L17145	11	15	13.2	24	0	149.57	9	0	15	0	5114200	DKFZp686L0869	669	9	0	15	0	9	15	0	0	2.276509742	2.486012218	0.71686992	T	T	T&C	3376	IARS;DKFZp686L17145
Q5U0Q1;Q13283;Q6FI03;Q53HH4;Q32P45;Q6ZP53;E5RIZ6	DKFZp686L1159;G3BP1;G3BP	14	7	25.3	12	0	103.96	5	1	6	0	7618400	DKFZp686L1159	545	5	1	6	0	5	6	1	0	0.648987898	1.506352666	0.257905473	T&C	T	T&C	10146	G3BP1;DKFZp686L1159
B4DRA0;B4DLM0;B3KWX7;Q68DD9;B4E1M7;Q14498-3;Q14498-2;Q14498;A0A0U1RQH7;B7Z4L7;Q6N037;E1P5S2;G3XAC6;H0Y4X3;Q7Z3L0;Q6MZY7;A0A0U1RQW2	DKFZp781C0423;RBM39;DKFZp686A11192;RNPC2;DKFZp781I1140;DKFZp686C17209	31	8	20.3	13	0	117.91	7	0	6	0	10166000	DKFZp781C0423	463	7	0	6	0	7	6	0	0	1.996601957	1.506352666	-0.157132026	T	T	T&C	9584	RBM39;DKFZp686A11192;DKFZp686C17209;DKFZp781C0423;RNPC2
Q68DU0;C9JZR2;O60716-13;O60716-11;O60716-10;O60716-9;O60716-5;O60716-3;O60716-2;O60716;Q96FS1;O60716-21;O60716-19;O60716-16;O60716-18;O60716-15;O60716-17;O60716-14;O60716-12;O60716-8;O60716-7;O60716-6;O60716-4;O60716-24;O60716-23;O60716-22;O60716-20;Q7KZJ3;A0A024R4Z0;O60716-29;O60716-27;O60716-26;O60716-25;A0A024R4Y7;O60716-32;O60716-31;O60716-30;O60716-28	DKFZp781O2021;CTNND1	42	13	18	14	0	100.46	11	0	3	0	3406500	DKFZp781O2021	818	11	0	3	0	11	3	0	0	2.510834885	0.941447818	-1.553841067	T	T&C	C	1500	CTNND1;DKFZp781O2021
B4DFL1;E9PEX6;B4DMK9;A0A024R713;P09622-2;P09622-3;P09622	DLD	7	4	10.2	5	0	22.29	0	0	5	0	2287200	DLD	948	0	0	5	0	0	5	0	0	#NAME?	1.341468281	2.619500792	NA	T	T	1738	DLD
Q6IBS5;A0A024R6C9;P36957-2;P36957;Q86TQ8;Q86TW7	DLST	8	4	7.9	5	0	24.386	3	0	2	0	1911200	DLST	1010	3	0	2	0	3	2	0	0	1.190097296	0.690315501	-0.387341035	T	T&C	T&C	1743	DLST
P31689;B7Z5C0;Q9NXZ8;P31689-2	DNAJA1;HDJ2	4	7	24.9	11	0	58.238	7	0	4	0	10833000	DNAJA1	444	7	0	4	0	7	4	0	0	1.996601957	1.155278225	-0.644899386	T	T	T&C	3301	DNAJA1;HDJ2
A0A024R6S1;O60884;A0A087WT48	DNAJA2	5	4	10.9	6	0	63.286	3	0	3	0	4827800	DNAJA2	688	3	0	3	0	3	3	0	0	1.190097296	0.941447818	0.031121434	T	T&C	T&C	10294	DNAJA2
B3KM81;Q59E88;Q53G26;Q96EY1-2;Q96EY1;Q96EY1-3	DNAJA3	6	4	9.9	4	0	26.984	3	0	1	0	3036800	DNAJA3	855	3	0	1	0	3	1	0	0	1.190097296	0.386058432	-0.979177964	T	T&C	T&C	9093	DNAJA3
A4VCI1;Q96NY3;Q96KC8	DNAJC1	3	3	14.3	4	0	35.943	3	0	1	0	1669900	DNAJC1	1051	3	0	1	0	3	1	0	0	1.190097296	0.386058432	-0.979177964	T	T&C	T&C	64215	DNAJC1
Q8IXB1-2;Q8IXB1;Q86XS7;E7EP04;Q6YPB0;B4DP04;B3KNK5;Q8IXB1-3	DNAJC10	11	6	9.6	8	0	62.607	6	0	2	0	2311600	DNAJC10	946	6	0	2	0	6	2	0	0	1.8332393	0.690315501	-1.194695957	T	T&C	C	54431	DNAJC10
A0A024R3V0;Q9NUQ6-2;Q9NUQ6;B8ZZZ7;Q9NUQ6-4;Q9NUQ6-3	DNAPTP6;SPATS2L	17	5	10.4	5	0	42.683	4	0	1	0	1989100	DNAPTP6	991	4	0	1	0	4	1	0	0	1.437711614	0.386058432	-1.301106058	T	T&C	C	26010	DNAPTP6;SPATS2L
Q6FGH9;Q96FJ2;P63167	DNCL1;DYNLL2;DYNLL1	3	2	24.7	7	0	31.721	4	0	3	0	42985000	DNCL1	185	4	0	3	0	4	3	0	0	1.437711614	0.941447818	-0.290806661	T	T&C	T&C	8655	DNCL1;DYNLL1;DYNLL2
Q5QJE6;J3KP30;B7Z854	DNTTIP2	4	5	8.6	8	0	62.748	4	0	4	0	2373000	DNTTIP2	942	4	0	4	0	4	4	0	0	1.437711614	1.155278225	0.033172519	T	T	T&C	30836	DNTTIP2
A0A0S2Z4Y5;Q5QPK2;H0Y368;O60762;Q5QPJ9	DPM1	6	5	26.2	5	0	65.722	5	0	0	0	5011300	DPM1	677	5	0	0	0	5	0	0	0	1.648987898	#NAME?	-2.584962501	T	NA	C	8813	DPM1
Q9Y295	DRG1	3	5	18.8	6	0	49.374	4	0	2	0	2918600	DRG1	866	4	0	2	0	4	2	0	0	1.437711614	0.690315501	-0.70926913	T	T&C	T&C	4733	DRG1
B7Z5C1;B4DHD2;Q4W4Y1;Q8WUM4;Q8WUM4-2	DRIP4;PDCD6IP	5	6	10.3	7	0	62.736	4	0	3	0	2669700	DRIP4	895	4	0	3	0	4	3	0	0	1.437711614	0.941447818	-0.290806661	T	T&C	T&C	10015	PDCD6IP
Q14204	DYNC1H1	13	126	32	204	0	323.31	101	0	103	0	15124000	DYNC1H1	355	101	0	103	0	101	103	0	0	5.464339483	5.026900634	0.068970215	T	T	T&C	1778	DYNC1H1
Q6IB29;H7C2Q8;Q99848	EBNA1BP2	5	9	31.7	20	0	121.49	11	0	9	0	54772000	EBNA1BP2	160	11	0	9	0	11	9	0	0	2.510834885	1.911255788	-0.225768443	T	T	T&C	10969	EBNA1BP2
Q13011;M0R248	ECH1	6	7	43	16	0	98.248	10	0	6	0	21819000	ECH1	294	10	0	6	0	10	6	0	0	2.398424533	1.506352666	-0.616563645	T	T	T&C	1891	ECH1
Q53YD7;P26641;P26641-2;B4DUP0	EEF1G	7	14	35.7	34	0	171.92	16	1	16	1	37912000	EEF1G	204	16	1	16	1	16	16	1	1	1.970049943	1.562936194	0.038948128	T	T	T&C	1937	EEF1G
P13639;Q6PK56;Q8TA90;B4DPU3;B4DRE8	EEF2	7	39	55.5	96	0	323.31	46	0	50	0	87452000	EEF2	126	46	0	50	0	46	50	0	0	4.368240801	4.030416342	0.158384859	T	T	T&C	1938	EEF2
Q2TTR7;A9CB80;A8K2T7;P00533;E7BSV0;E9PFD7;F2YGG7;Q59FL8;Q504U8;B7Z2I3;A0A2D3C337;A0A2D3C335	EGFR	36	8	7.7	10	0	60.677	6	0	4	0	1891400	EGFR	1013	6	0	4	0	6	4	0	0	1.8332393	1.155278225	-0.452254308	T	T	T&C	1956	EGFR;SEC61G-EGFR fusion
B2R5U3;A0A024R571;Q9H4M9;B4DMV9;B4DR44;B4DTR4;B4DZH9;C9JC03;C9J2Z4;Q9NZN3	EHD1;EHD3	14	10	25.8	16	0	119.47	8	0	8	0	9927000	EHD1	472	8	0	8	0	8	8	0	0	2.143333598	1.788495895	0.036811709	T	T	T&C	10938	EHD1;EHD3
B4DLA1;A0A024R0S6;Q9NZN4;Q8NCJ3;Q9NZN4-2;B3KUH4	EHD2	9	8	22.7	11	0	79.26	5	0	6	0	4316600	EHD2	727	5	0	6	0	5	6	0	0	1.648987898	1.506352666	0.257905473	T	T	T&C	30846	EHD2
Q9BY44-3;Q9BY44;F8WAE5;Q9BY44-4;C9IZE1	EIF2A	10	8	18.8	9	0	63.101	6	0	3	0	3685000	EIF2A	779	6	0	3	0	6	3	0	0	1.8332393	0.941447818	-0.776233488	T	T&C	T&C	83939	EIF2A
Q8IW76;B7ZKK7;P19525;P19525-2;Q05CP4;Q6PK38	EIF2AK2	8	10	23.2	15	0	95.177	10	0	4	1	12941000	EIF2AK2	392	10	0	4	1	10	4	0	1	2.398424533	0.155278225	-1.104331005	T	T&C	C	5610	EIF2AK2
Q53XC0;P05198;H0YJS4;G3V4T5	EIF2S1	5	8	30.8	14	0	62.791	6	0	8	0	11218000	EIF2S1	433	6	0	8	0	6	8	0	0	1.8332393	1.788495895	0.399381788	T	T	T&C	1965	EIF2S1
Q6IBR8;B5BU01;P20042;Q96I16	EIF2S2	6	10	35.4	19	0	183.88	8	0	11	0	28828000	EIF2S2	240	8	0	11	0	8	11	0	0	2.143333598	2.129283017	0.452984575	T	T	T&C	8894	EIF2S2
P41091;Q2VIR3;Q2VIR3-2	EIF2S3;EIF2S3L	4	14	36.7	25	0	131.44	10	0	15	0	27045000	EIF2S3	259	10	0	15	0	10	15	0	0	2.398424533	2.486012218	0.579366396	T	T	T&C	1968	EIF2S3;EIF2S3B
J9R021;Q14152;Q24JU4;Q14152-2;Q7Z5T5;Q6P1R0;Q05BS0;Q3B770	eIF3a;EIF3A	8	27	21.2	40	0	309.02	14	0	26	0	10303000	eIF3a	460	14	0	26	0	14	26	0	0	2.803470791	3.166277224	0.887834277	T	T	T&C	8661	EIF3A
B4DXN6;B4DV79;A4D210;A0A024R821;P55884;P55884-2;Q96G38	EIF3B;EIF3S9	11	12	25.7	18	0	107.65	12	0	6	0	9355300	EIF3B	493	12	0	6	0	12	6	0	0	2.615116149	1.506352666	-0.857571744	T	T	T&C	8662	EIF3B
B4DVQ5;A1KYQ7;A0A024QYU9;Q99613;B5ME19;B4DVU3;B4DDN4;Q99613-2;B4DRU0;B4E2Z6;A0A024QYX7;B3KNZ4	EIF3C;EIF3CL	16	18	22.8	33	0	280.55	18	0	15	0	12647000	EIF3C	400	18	0	15	0	18	15	0	0	3.119370758	2.486012218	-0.209129499	T	T	T&C	8663	EIF3C;EIF3S8;EIF3CL
O15371-2;O15371-3;O15371;B4E1K8	EIF3D	9	11	27.9	16	0	203.95	10	0	6	0	9444000	EIF3D	491	10	0	6	0	10	6	0	0	2.398424533	1.506352666	-0.616563645	T	T	T&C	8664	EIF3D
Q6IAX5;P60228;B2R806;B3KW56;E5RGA2	EIF3E	14	10	23.8	14	0	93.109	7	0	7	0	9075300	EIF3E	498	7	0	7	0	7	7	0	0	1.996601957	1.654310547	0.03624369	T	T	T&C	3646	EIF3E;EIF3S6
B4DMT5;B3KSH1;O00303;B4DEW9	EIF3F	8	6	24.4	14	0	68.088	6	0	8	0	11672000	EIF3F	417	6	0	8	0	6	8	0	0	1.8332393	1.788495895	0.399381788	T	T	T&C	8665	EIF3F
Q5U0F4;Q53HU7;Q13347;Q9P1D9	EIF3I	4	4	15.7	7	0	45.515	3	0	4	0	6991100	EIF3I	572	3	0	4	0	3	4	0	0	1.190097296	1.155278225	0.355100614	T	T	T&C	8668	EIF3I;EIF3S2
B4DQF6;B0QY89;Q9Y262-2;Q9Y262;B3KPB9;B0QY90;B3KNG0;Q7Z5X3;Q8N7H0	EIF3L	14	14	31.5	20	0	317.8	10	0	10	0	14642000	EIF3L	364	10	0	10	0	10	10	0	0	2.398424533	2.024384159	0.037637519	T	T	T&C	51386	EIF3L
A8K7F6;P60842;A8K088;J3KT12;P60842-2;J3KTB5;Q59F68;J3QS69;B4DNH2;J3KSZ0;J3QL43	EIF4A1	32	18	54.7	41	0	323.31	19	0	19	3	54636000	EIF4A1	162	19	0	19	3	19	19	0	3	3.18860901	0.771789562	0.039308337	T	T&C	T&C	1973	EIF4A1
E7EX73;E9PGM1;E7EUU4;B4DGF1;B2RU10;B2RU06;Q4LE58;Q04637-6;Q04637-7;Q04637-5;Q04637-4;Q04637-3;Q04637;Q04637-8;Q04637-9;B4DSI9;Q96I65	EIF4G1;EIF4G1 variant protein	23	10	8.2	11	0	72.957	6	0	5	0	1980300	EIF4G1	994	6	0	5	0	6	5	0	0	1.8332393	1.341468281	-0.18785413	T	T	T&C	1981	EIF4G1
D3DQV9;Q59G42;B4DZF2;P78344;H0Y3P2;P78344-2;Q2TU89;H0YCH5	EIF4G2;AAG1	13	12	15.3	14	0	104.4	8	0	6	0	3533300	EIF4G2	797	8	0	6	0	8	6	0	0	2.143333598	1.506352666	-0.327057028	T	T	T&C	1982	EIF4G2;AAG1
I3L397;I3L504;P63241;P63241-2;F8WCJ1;C9J7B5;C9J4W5;Q9GZV4;Q6IS14	EIF5A;EIF5A2;EIF5AL1	9	2	24.7	4	0	18.667	3	0	1	0	4658600	EIF5A	698	3	0	1	0	3	1	0	0	1.190097296	0.386058432	-0.979177964	T	T&C	T&C	1984	EIF5A;EIF5A2;EIF5AL1
Q8N5A0;A0A087WUT6;O60841;Q05CQ1	EIF5B	7	7	7.5	9	0	56.187	3	0	6	0	1970100	EIF5B	998	3	0	6	0	3	6	0	0	1.190097296	1.506352666	0.842867974	T	T	T&C	9669	EIF5B
P56537;B7ZBH1;A0A0U1RQV5;P56537-2	EIF6	4	4	26.9	9	0	62.645	4	0	5	0	12845000	EIF6	397	4	0	5	0	4	5	0	0	1.437711614	1.341468281	0.297572697	T	T	T&C	3692	EIF6
K9JA46;P07900;P07900-2;Q2VPJ6;Q8TBA7;Q86U12;O75322;Q96HX7	EL52;HSP90AA1	14	19	39.9	50	0	299.28	27	0	23	0	38375000	EL52	201	27	0	23	0	27	23	0	0	3.647905254	3.010210199	-0.182743969	T	T	T&C	3320	HSP90AA1;EL52
Q15717;Q15717-2	ELAVL1	4	6	21.2	17	0	69.828	7	0	10	0	16739000	ELAVL1	340	7	0	10	0	7	10	0	0	1.996601957	2.024384159	0.497069137	T	T	T&C	1994	ELAVL1
P50402;Q5HY57	EMD	2	5	23.6	7	0	52.008	3	0	4	0	14956000	EMD	358	3	0	4	0	3	4	0	0	1.190097296	1.155278225	0.355100614	T	T	T&C	2010	EMD
B5MBZ0;Q9HC35-2;Q9HC35;A6P4V4	EML4	16	5	6	7	0	35.732	2	0	5	0	1699900	EML4	1045	2	0	5	0	2	5	0	0	0.89099464	1.341468281	1.034538291	T&C	T	T	27436	EML4
Q76MU0;Q53HG7;Q14247;A0A024R5M3;Q14247-3;Q14247-2	EMS1;CTTN	7	6	22.6	9	0	39.985	4	0	5	0	6567300	EMS1	590	4	0	5	0	4	5	0	0	1.437711614	1.341468281	0.297572697	T	T	T&C	2017	CTTN
A0A024R4F1;P06733;A0A2R8Y6G6;E2DRY6;P06733-2	ENO1	25	19	50.5	65	0	323.31	28	1	29	7	153480000	ENO1	91	28	1	29	7	28	29	1	7	2.696256374	0.30709729	0.088898087	T	T&C	T&C	2023	ENO1
R4SBI6;P07099;Q6FGZ3	EPHX1	5	17	43.7	29	0	150.18	14	0	15	0	27914000	EPHX1	249	14	0	15	0	14	15	0	0	2.803470791	2.486012218	0.131907419	T	T	T&C	2052	EPHX1
P07814;V9GYZ6;Q3KQZ8;B4DKX5;H6WCP5	EPRS	7	26	23.3	37	0	271.87	18	0	19	0	6585600	EPRS	588	18	0	19	0	18	19	0	0	3.119370758	2.771789562	0.113308919	T	T	T&C	2058	EPRS
A0A0S2Z3L0;P13804-2;P13804;H0YL12;H0YLU7;A0A0S2Z3M4;H0YNX6;H0YK49;H0YKF0	ETFA	10	12	54.4	19	0	116.17	11	0	8	0	27269000	ETFA	253	11	0	8	0	11	8	0	0	2.510834885	1.788495895	-0.37822579	T	T	T&C	2108	ETFA
P38117;P38117-2;M0QY67	ETFB	4	14	56.9	24	0	152.13	12	0	12	0	85894000	ETFB	128	12	0	12	0	12	12	0	0	2.615116149	2.227068909	0.038208956	T	T	T&C	2109	ETFB
H7BY36;A0A0D9SFL3;B0QYK0;C9JGE3;Q01844-2;Q01844-6;Q01844-3;Q01844;Q01844-5	EWSR1	9	3	9.4	5	0	19.81	3	0	2	0	8268200	EWSR1	524	3	0	2	0	3	2	0	0	1.190097296	0.690315501	-0.387341035	T	T&C	T&C	2130	EWSR1
Q69EZ8;B4DDT3;E9PIT3;P00734;CON__P00735	F2	5	3	8.1	5	0	47.216	4	0	1	0	4447100	F2	712	4	0	1	0	4	1	0	0	1.437711614	0.386058432	-1.301106058	T	T&C	C	2147	F2
O95864;O95864-4;O95864-2;B3KNG5;B3KVS0	FADS2	8	5	14.4	8	0	33.919	4	0	4	0	7323400	FADS2	557	4	0	4	0	4	4	0	0	1.437711614	1.155278225	0.033172519	T	T	T&C	9415	FADS2
Q96CS3;B4E2M8	FAF2	3	4	8.5	6	0	30.526	3	0	3	0	2736700	FAF2	885	3	0	3	0	3	3	0	0	1.190097296	0.941447818	0.031121434	T	T&C	T&C	23197	FAF2
Q9NZB2;Q9NZB2-6;Q9NZB2-4	FAM120A	7	7	9.4	9	0	87.09	7	0	2	0	1759700	FAM120A	1036	7	0	2	0	7	2	0	0	1.996601957	0.690315501	-1.387341035	T	T&C	C	23196	FAM120A
B3KY56;A0A024RB17;A0A024RB16;Q9BSJ8;Q9BSJ8-2;B3KMV5	FAM62A;ESYT1	7	9	11.8	13	0	79.381	7	0	6	0	3312500	FAM62A	827	7	0	6	0	7	6	0	0	1.996601957	1.506352666	-0.157132026	T	T	T&C	23344	FAM62A;ESYT1
Q9BR63;A8K666;Q9NSD9;B7ZB32;Q9NSD9-2	FARSB	5	11	20.9	17	0	93.628	7	0	10	0	8713400	FARSB	506	7	0	10	0	7	10	0	0	1.996601957	2.024384159	0.497069137	T	T	T&C	10056	FARSB
Q6IBR2;Q9Y285-2;Q9Y285;K7ER00;K7EK06;K7ER16	FARSLA;FARSA	6	6	14.2	8	0	96.641	4	0	4	0	6342300	FARSLA	598	4	0	4	0	4	4	0	0	1.437711614	1.155278225	0.033172519	T	T	T&C	2193	FARSA;FARSLA
P49327;A0A0U1RQF0	FASN	7	77	42.1	143	0	323.31	76	0	67	0	27328000	FASN	252	76	0	67	0	76	67	0	0	5.064764737	4.430072345	-0.138575425	T	T	T&C	2194	FASN
E9PR30;P62861	FAU	2	3	12.2	12	0	23.028	6	2	4	0	296780000	FAU	57	6	2	4	0	6	4	2	0	0.2482768	1.155278225	-0.452254308	T&C	T	T&C	NA	FAU
Q96BS4;P22087;M0QXL5;M0R2Q4;B4DLD4;M0R0P1;M0R299;M0R2U2;M0R1H0;M0R2B0	FBL	11	14	70.4	43	0	215.76	20	1	22	0	142680000	FBL	94	20	1	22	0	20	22	1	0	2.254675976	2.95419631	0.170819054	T	T	T&C	2091	FBL
B4DDI9;Q6GSK2;P22570;P22570-2;P22570-7;P22570-3;J3QQX3;A0A0C4DFN8;A0A0C4DGN7;A0A0A0MSZ4;A0A0A0MT64;P22570-4;P22570-5;A0A0A0MTN9;A0A0A0MTR6;P22570-6	FDXR	20	15	36	21	0	117.97	10	0	11	0	10891000	FDXR	442	10	0	11	0	10	11	0	0	2.398424533	2.129283017	0.163477958	T	T	T&C	2232	FDXR
Q6FHX6;P39748;B4DWZ4;P39748-2;I3L3E9;F5H1Y3	FEN1	6	4	14.2	8	0	64.396	4	0	4	0	6075300	FEN1	609	4	0	4	0	4	4	0	0	1.437711614	1.155278225	0.033172519	T	T	T&C	2237	FEN1
A0A0S2Z4C3;P07954-2;P07954;A0A0S2Z3W2;A0A0S2Z4H0	FH	8	6	16.5	10	0	60.286	5	0	5	0	5799700	FH	627	5	0	5	0	5	5	0	0	1.648987898	1.341468281	0.034538291	T	T	T&C	2271	FH
Q13045-2;Q13045;Q13045-3;B4DIX0;Q59H95	FLII	11	11	10.1	16	0	83.719	9	0	7	0	2394000	FLII	939	9	0	7	0	9	7	0	0	2.276509742	1.654310547	-0.285684405	T	T	T&C	2314	FLII
P21333-2;P21333;Q60FE6;Q60FE5;A6NDY9;A0A087WWY3	FLNA	16	61	36.1	115	0	323.31	55	0	60	0	18808000	FLNA	314	55	0	60	0	55	60	0	0	4.614562069	4.278660641	0.164061873	T	T	T&C	2316	FLNA
O75369-2;O75369-9;O75369;O75369-8;A0A024R321;O75369-6;O75369-3;O75369-5;O75369-4;Q68CT4;E7EN95;O75369-7	FLNB;DKFZp686A1668	16	53	29.6	92	0	323.31	41	0	51	0	12385000	FLNB	402	41	0	51	0	41	51	0	0	4.210724807	4.057253331	0.348686043	T	T	T&C	2317	FLNB
B3KTA3;Q16658	FSCN1	6	5	11.7	9	0	34.897	5	0	4	0	4148100	FSCN1	744	5	0	4	0	5	4	0	0	1.648987898	1.155278225	-0.229861887	T	T	T&C	6624	FSCN1
Q8IY81;B4DKU3	FTSJ3	7	20	35.5	31	0	264.47	20	0	11	0	23327000	FTSJ3	285	20	0	11	0	20	11	0	0	3.254675976	2.129283017	-0.769407847	T	T	T&C	117246	FTSJ3
Q59H57;B4DR70;A8K4H1;Q8TBR3;Q6IBQ5;H3BPE7;Q13344;P35637-2;P35637;Q70T18	FUS	10	5	28	8	0	103.99	4	0	4	0	15601000	FUS	349	4	0	4	0	4	4	0	0	1.437711614	1.155278225	0.033172519	T	T	T&C	2521	FUS
E7EU85;B4DGH9;E9PFF5;B4DM21;B4DM78;A0A0F7L0Q8;B4DXZ6;A0A0F7L1S3;A0A0F7KYT8;P51114-3;P51114-2;P51114	FXR1	16	4	14.8	6	0	41.201	4	0	2	0	5530600	FXR1	642	4	0	2	0	4	2	0	0	1.437711614	0.690315501	-0.70926913	T	T&C	T&C	8087	FXR1
A8K6V7;A0A024RDB2;A0A024RDE5;Q9UN86-2;Q9UN86;D6RAC7;D6RB17	G3BP2	15	6	22	10	0	50.312	5	0	4	1	11006000	G3BP2	440	5	0	4	1	5	4	0	1	1.648987898	0.155278225	-0.229861887	T	T&C	T&C	9908	G3BP2
A8K8D9;P11413;P11413-2;P11413-3;Q2VF42;Q2Q9H2;B4DYA7;Q2Q9B7;E7EUI8;E9PD92;E7EM57;Q0PHS1	G6PD	26	29	60.2	73	0	323.31	34	1	37	1	94123000	G6PD	122	34	1	37	1	34	37	1	1	2.956588405	2.626704606	0.158919266	T	T	T&C	2539	G6PD
Q14697-2;E9PKU7;B4DZ53	GANAB	4	2	42.1	4	0	323.31	3	0	1	0	446010	GANAB	1339	3	0	1	0	3	1	0	0	1.190097296	0.386058432	-0.979177964	T	T&C	T&C	23193
A0A090N8G0;P41250	GARS	3	4	6.9	5	0	42.612	3	0	2	0	1521100	GARS	1082	3	0	2	0	3	2	0	0	1.190097296	0.690315501	-0.387341035	T	T&C	T&C	2617	GARS
Q3B7A7;Q59HH3;P22102;B4DJ93	GART	12	7	10.4	11	0	59.419	6	0	5	0	1925500	GART	1008	6	0	5	0	6	5	0	0	1.8332393	1.341468281	-0.18785413	T	T	T&C	2618	GART
Q6IAT1;B4DLV7;P50395;Q5SX87;P50395-2;V9GYJ7;V9GYF8;Q5SX90;Q5SX86	GDI2	12	4	11.7	4	0	25.121	4	0	0	0	1689600	GDI2	1048	4	0	0	0	4	0	0	0	1.437711614	#NAME?	-2.321928095	T	NA	C	2665	GDI2
Q06210-2;Q06210	GFPT1	10	15	27.3	24	0	173.55	12	0	12	0	6928900	GFPT1	578	12	0	12	0	12	12	0	0	2.615116149	2.227068909	0.038208956	T	T	T&C	2673	GFPT1
O94925-3;A8K132;O94925;Q53TX0;B3KM58	GLS	14	10	22.1	19	0	150.35	9	0	10	0	11759000	GLS	414	9	0	10	0	9	10	0	0	2.276509742	2.024384159	0.175141042	T	T	T&C	2744	GLS
B4DMF5;E9KL48;P00367;B4E0N9;B4DMG8;Q53GW3;P00367-3;B3KT18;A0A140VK14;P00367-2;P49448	GLUD1;GLUD2	15	17	41.1	29	0	183.89	13	0	16	0	23809000	GLUD1	279	13	0	16	0	13	16	0	0	2.712365178	2.562936194	0.319056047	T	T	T&C	2746	GLUD1;GLUD2
P04899;P04899-4;B3KX51;Q96C71;P04899-6;P04899-3;P04899-5;P04899-2;P63096;B3KP24;A0A142CHG9;P63096-2;P09471-2;P08754;Q6LCB5;Q93020	GNAI2;GNAI1;GNAO1;GNAI3;WUGSC:H_LUCA15.1;WUGSC:H_LUCA16.1	43	5	20	7	0	84.156	4	0	3	0	8168400	GNAI2	527	4	0	3	0	4	3	0	0	1.437711614	0.941447818	-0.290806661	T	T&C	T&C	2771	GNAI2;GNAI1;GNAI3;WUGSC:H_LUCA15.1
B2R6K4;A0A024R056;P62873;A0A2L0WW42;P62873-2;F6UT28;B1AKQ8	GNB1	21	5	39.7	10	0	89.489	4	0	6	0	15687000	GNB1	347	4	0	6	0	4	6	0	0	1.437711614	1.506352666	0.520939879	T	T	T&C	2782	GNB1
Q6FHM2;P62879;C9JIS1;C9JXA5;E7EP32;C9JZN1	GNB2	11	8	50.9	16	0	233.3	6	0	9	1	28823000	GNB2	241	6	0	9	1	6	9	0	1	1.8332393	0.911255788	0.551839136	T	T&C	T&C	2783	GNB2
E9KL35;P63244;J3KPE3;D6RAC2;H0Y8W2;H0YAF8;H0YAM7;D6REE5;D6RHH4;D6R9Z1;D6R9L0;D6RFX4;B4DVD2	GNB2L1	27	17	63.7	68	0	323.31	33	1	28	6	173050000	GNB2L1	82	33	1	28	6	33	28	1	6	2.916332784	0.454312648	-0.189540256	T	T&C	T&C	10399	RACK1
Q5T0F3;Q13823;B4DPI9	GNL2	4	6	9.7	7	0	57.308	5	0	2	0	2704700	GNL2	889.5	5	0	2	0	5	2	0	0	1.648987898	0.690315501	-0.972303535	T	T&C	T&C	29889	GNL2
A0A024R2Z6;Q9BVP2-2;Q9BVP2	GNL3	6	16	32.6	26	0	284.6	15	0	11	0	19043000	GNL3	310	15	0	11	0	15	11	0	0	2.889163266	2.129283017	-0.377090424	T	T	T&C	26354	GNL3
B3KUZ8;A0A024R6W0;P00505;A8K482;P00505-2	GOT2	6	16	57.7	41	0	247.42	19	0	21	1	52304000	GOT2	170	19	0	21	1	19	21	0	1	3.18860901	1.895919478	0.176997388	T	T	T&C	2806	GOT2
B4DVJ0;A0A0A0MTS2;A0A2U3TZU2;P06744;B4DE36;A0A1W6AYU6;P06744-2;K7EQ48;A0A0J9YXP8;A0A0J9YYH3;A0A2R8Y6C7	GPI	24	6	29.9	15	0	141.47	7	0	8	0	22106000	GPI	292	7	0	8	0	7	8	0	0	1.996601957	1.788495895	0.20673671	T	T	T&C	2821	GPI
Q8IYD1;P15170-2;P15170-3;H3BR35;Q7KZX8;B2RCT6;A8K2W7;B4DQM6;P15170	GSPT2;GSPT1	10	3	5.7	3	0	22.543	3	0	0	0	906960	GSPT2	1200	3	0	0	0	3	0	0	0	1.190097296	#NAME?	-2	T	NA	C	23708	GSPT1;GSPT2
Q8N4P8;D2CFK9;Q9BZE4;Q53GS0;Q9BZE4-2;B4DHR2;O60747;Q9BZE4-3	GTPBP4	9	20	38.4	32	0	274.28	21	0	11	0	30137000	GTPBP4	237	21	0	11	0	21	11	0	0	3.317849482	2.129283017	-0.836522042	T	T	T&C	23560	GTPBP4
P07305;P07305-2	H1F0	2	6	27.8	17	0	75.127	8	1	7	1	145250000	H1F0	92	8	1	7	1	8	7	1	1	1.143333598	0.654310547	-0.133681311	T	T&C	T&C	3005	H1F0
O75367-3;O75367;O75367-2;Q59FH0;B4DJC3	H2AFY	10	16	52	63	0	323.31	34	0	28	1	123400000	H2AFY	102	34	0	28	1	34	28	0	1	3.956588405	2.26166757	-0.231360432	T	T	T&C	9555	H2AFY
Q9P035;H3BS72;H3BPZ1	HACD3	6	7	27.1	16	0	124.8	7	0	9	0	30283000	HACD3	235	7	0	9	0	7	9	0	0	1.996601957	1.911255788	0.359194058	T	T	T&C	51495	HACD3
E9KL44;H0YFD6;P40939;B4DRH6;A0A2R8Y4F5;B4DDZ5;A0A2R8YG21	HADHA	9	24	43	49	0	323.31	25	0	23	1	34994000	HADHA	217	25	0	23	1	25	23	0	1	3.546052055	2.010210199	-0.075828765	T	T	T&C	3030	HADHA
P55084-2;P55084;B4DY96;F5GZQ3;B4DDC9;B5MD38;D6W539	HADHB	11	24	68.6	44	0	219.6	24	0	19	1	71658000	HADHB	142	24	0	19	1	24	19	0	1	3.492295511	1.771789562	-0.282619758	T	T	T&C	3032	HADHB
A0A024QZV0;Q86UY0;Q6EHZ3;Q658S9;Q8NBS9-2;Q8NBS9	hCG_1811539;TXNDC5;STRF8;DKFZp666I134	6	3	10.8	5	0	24.077	3	0	2	0	2323300	hCG_1811539	945	3	0	2	0	3	2	0	0	1.190097296	0.690315501	-0.387341035	T	T&C	T&C	81567	TXNDC5
B2R4W8;P62244;I3L3P7;A8K7H3;I3L246;H3BN98	hCG_1994130;RPS15A	10	8	63.8	23	0	103.55	9	1	11	2	140860000	hCG_1994130	95	9	1	11	2	9	11	1	2	1.276509742	0.544320516	0.300981481	T	T&C	T&C	6210	RPS15A
Q9UHS8;B2R7T6;A0A024R5X2;Q9Y6N5;Q53HW7;H3BNX3;H3BMS6	hCG_2001986;SQRDL	10	18	57	38	0	264.58	17	0	20	1	28928000	hCG_2001986	239	17	0	20	1	17	20	0	1	3.046641351	1.83518913	0.261797942	T	T	T&C	58472	SQOR
A0A024R3J7;P46977;P46977-2	hCG_2032701;STT3A	7	9	15.1	11	0	64.291	6	0	5	0	6778900	hCG_2032701	582	6	0	5	0	6	5	0	0	1.8332393	1.341468281	-0.18785413	T	T	T&C	3703	STT3A
Q53GJ1;A0A024RAS3;Q9H0S4;Q9H4E3;Q9H0S4-2;A4UCU0	hCG_27698;DDX47;E4-DBP	9	8	20.5	14	0	57.398	8	0	6	0	8426200	hCG_27698	521	8	0	6	0	8	6	0	0	2.143333598	1.506352666	-0.327057028	T	T	T&C	51202	DDX47
B2RWN5;Q9H583;A0A024R3R7;Q5T3Q7;A2VDI1	HEATR1	11	17	9.7	23	0	150.78	17	0	6	0	3077400	HEATR1	849	17	0	6	0	17	6	0	0	3.046641351	1.506352666	-1.327057028	T	T	C	55127	HEATR1
V9HWK0;O76094;Q86X80;A0PJJ5;Q0D2M6;Q71V07;O76094-2;D6RDY6	HEL103;SRP72	10	9	17.6	13	0	149.62	6	0	7	0	4747600	HEL103	691	6	0	7	0	6	7	0	0	1.8332393	1.654310547	0.228888768	T	T	T&C	6731	SRP72
V9HWD9;Q53EM5;P29401;P29401-2;B4E022;B3KSI4;A0A0B4J1R6;A0A0K0K1H9;B3KPZ8;B4DVU1	HEL107;TKT	16	20	46.2	42	0	263.98	18	0	24	0	55753000	HEL107	158	18	0	24	0	18	24	0	0	3.119370758	3.064130337	0.435645142	T	T	T&C	7086	HEL107;TKT
V9HW98;G9K389;G9K388;P62258-2;P62258;B7ZA86;K7EM20	HEL2;YWHAE/FAM22B fusion;YWHAE/FAM22A fusion;YWHAE	9	4	28.2	5	0	26.169	4	0	1	0	1869900	HEL2	1018	4	0	1	0	4	1	0	0	1.437711614	0.386058432	-1.301106058	T	T&C	C	7531	YWHAE
V9HWA6;P60981;F6RFD5;P60981-2;B7Z9M9	HEL32;DSTN	5	7	41.2	9	0	74.296	5	0	4	0	16978000	HEL32	336	5	0	4	0	5	4	0	0	1.648987898	1.155278225	-0.229861887	T	T	T&C	11034	DSTN;HEL32
V9HW90;P00390-5;P00390-4;P00390-2;P00390-3;P00390	HEL-75;GSR	9	5	12.3	6	0	37.303	4	0	2	0	3283700	HEL-75	831	4	0	2	0	4	2	0	0	1.437711614	0.690315501	-0.70926913	T	T&C	T&C	2936	GSR;HEL-75
V9HWD6;B5BU24;P31946-2;P31946;Q4VY20;Q4VY19;A0A0J9YWE8;Q59EQ2	HEL-S-1;YWHAB	9	2	28	5	0	31.46	3	0	2	0	4640200	HEL-S-1	700	3	0	2	0	3	2	0	0	1.190097296	0.690315501	-0.387341035	T	T&C	T&C	7529	YWHAB
V9HW96;P78371;F5GWF6;F8VQ14;P78371-2;B7Z4R3	HEL-S-100n;CCT2	7	13	31.4	22	0	120.65	9	0	13	0	9746900	HEL-S-100n	482	9	0	13	0	9	13	0	0	2.276509742	2.318645511	0.523860215	T	T	T&C	10576	CCT2;HEL-S-100n
V9HW43;P04792;B4DL87;F8WE04	HEL-S-102;HSPB1	5	6	35.1	14	0	152.02	5	0	9	0	24071000	HEL-S-102	276	5	0	9	0	5	9	0	0	1.648987898	1.911255788	0.774231557	T	T	T&C	3315	HSPB1
A8K5I0;A0A1U9X7W4;A0A0G2JIW1;P0DMV9;P0DMV8;Q59EJ3;B4DNT8;B4DI39;B4DWK5;P0DMV8-2;B4DFN9;B4DVU9;B4E1S9;B4E388;V9GZ37;B3KTT5;B4DNX1	HEL-S-103;HSPA1B;HSPA1A	28	15	38.5	29	0	189.65	13	0	16	0	26403000	HEL-S-103	263	13	0	16	0	13	16	0	0	2.712365178	2.562936194	0.319056047	T	T	T&C	3303	HSPA1A;HSPA1B
V9HW26;P25705;P25705-2;P25705-3	HEL-S-123m;ATP5A1	12	29	59.7	92	0	323.31	47	1	37	7	201200000	HEL-S-123m	75	47	1	37	7	47	37	1	7	3.397780635	0.626704606	-0.296760218	T	T&C	T&C	498	ATP5F1A;HEL-S-123m
B7Z4V2;V9HW84;P38646;Q8N1C8;B7Z4T3;B7Z1V7	HEL-S-124m;HSPA9	12	24	41.5	52	0	301.61	28	2	19	3	34130000	HEL-S-124m	218	28	2	19	3	28	19	2	3	2.111293873	0.771789562	-0.496744563	T	T&C	T&C	3313	HSPA9
V9HWC7;P30041;A4UCS6	HEL-S-128m;PRDX6	5	6	29.5	9	0	41.909	5	0	4	0	6950600	HEL-S-128m	574	5	0	4	0	5	4	0	0	1.648987898	1.155278225	-0.229861887	T	T	T&C	9588	HEL-S-128m;PRDX6
V9HWB9;P00338;P00338-3;B4DJI1;P00338-4;P00338-5;P00338-2	HEL-S-133P;LDHA	29	16	63.3	62	0	320.04	21	3	35	3	239810000	HEL-S-133P	65	21	3	35	3	21	35	3	3	1.317849482	1.55319292	0.750708515	T	T	T&C	3939	HEL-S-133P;LDHA
V9HWI5;P23528;G3V1A4;E9PP50;E9PK25;B4E112;E9PQB7	HEL-S-15;CFL1	12	9	64.5	20	0	145.96	8	1	8	3	94801000	HEL-S-15	121	8	1	8	3	8	8	1	3	1.143333598	-0.211504105	0.036811709	T	T&C	T&C	1072	CFL1;HEL-S-15
V9HVZ4;P04406;P04406-2;Q2TSD0;E7EUT5;Q0QET7;A4UCT1	HEL-S-162eP;GAPDH	12	18	71.6	70	0	323.31	29	2	29	10	297550000	HEL-S-162eP	55	29	2	29	10	29	29	2	10	2.158076942	-0.152334329	0.039988487	T	T&C	T&C	2597	GAPDH
V9HWE9;P09211;C7DJS2;C7DJS1;A8MX94	HEL-S-22;GSTP1	8	3	23.3	6	0	56.962	4	0	2	0	9039000	HEL-S-22	499	4	0	2	0	4	2	0	0	1.437711614	0.690315501	-0.70926913	T	T&C	T&C	2950	GSTP1;HEL-S-22
B3KQT9;V9HVY3;P30101;B3KQT2;B4DDM1;B4DJ98	HEL-S-269;PDIA3	6	7	13.3	11	0	66.473	8	0	3	0	4220500	HEL-S-269	735	8	0	3	0	8	3	0	0	2.143333598	0.941447818	-1.138803568	T	T&C	C	2923	HEL-S-269;PDIA3
V9HW65;A0A024R5Z7;P07355;P07355-2;H0YN42;H0YMD0;H0YMU9;A6NMY6;H0YKS4;H0YM50;H0YNP5;H0YN28;H0YL33;B3KRQ1;B4DNH8	HEL-S-270;ANXA2;ANXA2P2	29	26	62.8	82	0	323.31	39	4	33	6	192920000	HEL-S-270	76	39	4	33	6	39	33	4	6	1.820637036	0.668378509	-0.194316778	T	T&C	T&C	302	ANXA2;ANXA2P2;HEL-S-270
V9HW55;P25786;P25786-2;F5GX11;B4E0X6;B4DEV8	HEL-S-275;PSMA1	6	5	19.3	7	0	30.3	5	0	2	0	5723200	HEL-S-275	629	5	0	2	0	5	2	0	0	1.648987898	0.690315501	-0.972303535	T	T&C	T&C	5682	HEL-S-275;PSMA1
V9HWB8;P14618;A0A024R5Z9;P14618-3;P14618-2;B4DNK4;B4DRT3;H3BTN5;Q8WUW7;A0A024R609;H3BQ34;Q504U3;H3BR70	HEL-S-30;PKM;PKM2	28	37	77.4	125	0	323.31	54	4	58	9	201640000	HEL-S-30	74	54	4	58	9	54	58	4	9	2.267251935	0.910383806	0.141940132	T	T&C	T&C	5315	PKM;PKM2;HEL-S-30
V9HWG7;Q53H17;Q53GN4;Q59ER5;O75083;B3KXN4;D6RD66;B4DY05;O75083-3	HEL-S-52;WDR1	10	6	12.9	7	0	46.776	4	0	3	0	4448500	HEL-S-52	711	4	0	3	0	4	3	0	0	1.437711614	0.941447818	-0.290806661	T	T&C	T&C	9948	WDR1
V9HW83;V9HVX6;P00352;B4DXX3;B4DDF8	HEL-S-53e;HEL-9;ALDH1A1	21	18	48.9	36	0	220.17	22	0	14	0	30940000	HEL-S-53e	231	22	0	14	0	22	14	0	0	3.378372374	2.404754526	-0.578043494	T	T	T&C	216	ALDH1A1;HEL-S-53e
V9HW35;P30044-2;P30044;P30044-3;P30044-4	HEL-S-55;PRDX5	5	4	30.9	4	0	64.757	4	0	0	0	5497600	HEL-S-55	644	4	0	0	0	4	0	0	0	1.437711614	#NAME?	-2.321928095	T	NA	C	25824	HEL-S-55;PRDX5
A8K048;V9HW29;M1V490;M1VRN1;M1VPF9;M1VKJ2;M1VE91;C1PHA2;P33176;D3DRX6;M1V481;Q6P164;Q2TA90;Q6PJC4;Q66K46;Q6PKD1;A0A0G2JMZ6;A1L179;M1VPF7;J3KNA1;B7Z2M7;M1VRN0;M1VKI9;B2RCP3;B0I1S7;M1VE89;O60282;Q12840	HEL-S-61;KIF5B-RET(NM_020630)_K22;R12;KIF5B-RET(NM_020630)_K23;R12;KIF5B-RET(NM_020975)_K22;R12;KIF5B-RET(NM_020975)_K23;R12;KIF5B-RET(NM_020630)_K24;R11;KIF5B-ALK;KIF5B;KIF5B-ALK_K17;A20;KIF5C;KIF5B-RET(NM_020630)_K15;R12;KIF5A;KIF5B-RET(NM_020975)_K15;R12;KIF5B-RET(NM_020630)_K16;R12;KIF5B-RET(NM_020975)_K16;R12	34	7	9.2	8	0	58.859	5	0	3	0	1761500	HEL-S-61	1035	5	0	3	0	5	3	0	0	1.648987898	0.941447818	-0.553841067	T	T&C	T&C	3799	KIF5B;KIF5C;HEL-S-61;KIF5A;KIF5B-RET(NM_020630)_K23;R12;KIF5B-RET(NM_020975)_K15;R12
V9HWF4;P00558;P00558-2;B4E1H9;B4DHB3;B4DHM5	HEL-S-68p;PGK1	11	12	41	17	0	145.47	9	0	8	0	9235400	HEL-S-68p	496	9	0	8	0	9	8	0	0	2.276509742	1.788495895	-0.115191385	T	T	T&C	5230	PGK1
V9HWF5;B2RE56;A8K486;P62937;F8WE65;C9J5S7;B4DM82;Q71V99	HEL-S-69p;PPIA	17	6	42.4	19	0	51.692	10	1	8	0	42404000	HEL-S-69p	188	10	1	8	0	10	8	1	0	1.398424533	1.788495895	-0.252694908	T	T	T&C	5478	PPIA
V9HW80;P55072;Q96IF9;Q0IIN5;Q9NTC4	HEL-S-70;VCP;DKFZp434K0126	9	20	33.4	24	0	247.65	11	0	13	0	13373000	HEL-S-70	386	11	0	13	0	11	13	0	0	2.510834885	2.318645511	0.260825809	T	T	T&C	7415	VCP
V9HWH7;P31939-2;P31939;B2R7P8;B4DP06	HEL-S-70p;ATIC	8	13	28.7	17	0	129.71	8	0	9	0	7394700	HEL-S-70p	554	8	0	9	0	8	9	0	0	2.143333598	1.911255788	0.189269056	T	T	T&C	471	ATIC
V9HW22;Q53GZ6;P11142;E9PKE3;Q96IS6;B3KTV0;Q53HF2;P11142-2;E9PNE6;E9PN89;B4E1Q1;A8K7Q2	HEL-S-72p;HSPA8	27	15	42.9	54	0	323.31	26	2	22	4	47884000	HEL-S-72p	175	26	2	22	4	26	22	2	4	2.012914812	0.632268215	-0.191751025	T	T&C	T&C	3312	HSPA8;HEL-S-72p
V9HW24;A0A087X2I1;P62333	HEL-S-73;PSMC6	7	7	23.1	10	0	105.95	6	0	4	0	7092700	HEL-S-73	567	6	0	4	0	6	4	0	0	1.8332393	1.155278225	-0.452254308	T	T	T&C	5706	PSMC6
V9HWN7;P04075;P04075-2;H3BPS8;H3BQN4;J3KPS3;H3BUH7;H3BR04;H3BMQ8	HEL-S-87p;ALDOA	21	8	32.4	12	0	82.535	8	0	4	0	14290000	HEL-S-87p	370	8	0	4	0	8	4	0	0	2.143333598	1.155278225	-0.814824387	T	T	T&C	226	ALDOA;HEL-S-87p
V9HWB4;P11021	HEL-S-89n;HSPA5	3	21	37.2	45	0	220.61	18	0	27	0	36418000	HEL-S-89n	210	18	0	27	0	18	27	0	0	3.119370758	3.21476065	0.599318751	T	T	T&C	3309	HEL-S-89n;HSPA5
B4DG62;A8K7J7;A0A024QZK7;Q59FD4;B3KXY9;P19367-4;P19367-2;P19367;P19367-3	HK1	16	4	6.2	6	0	37.242	3	0	3	0	1513300	HK1	1084	3	0	3	0	3	3	0	0	1.190097296	0.941447818	0.031121434	T	T&C	T&C	3098	HK1
Q13151	HNRNPA0	1	8	27.5	19	0	100.91	7	0	12	0	43577000	HNRNPA0	184	7	0	12	0	7	12	0	0	1.996601957	2.227068909	0.738648675	T	T	T&C	10949	HNRNPA0
P22626;P22626-2;A0A087WUI2;I6L957;A0A024RA28	HNRNPA2B1;HNRPA2B1	5	17	51.6	47	0	323.31	18	0	28	1	110330000	HNRNPA2B1	116	18	0	28	1	18	28	0	1	3.119370758	2.26166757	0.649995072	T	T	T&C	3181	HNRNPA2B1
P51991	HNRNPA3	2	5	41	10	0	323.31	4	0	6	0	30557000	HNRNPA3	232	4	0	6	0	4	6	0	0	1.437711614	1.506352666	0.520939879	T	T	T&C	220988	HNRNPA3
D6R9P3;D6RD18;B4DMY3;D6RBZ0;Q53F64;Q99729-3;Q99729-2;Q99729-4;Q99729	HNRNPAB	9	7	23.6	11	0	93.166	6	0	5	0	24485000	HNRNPAB	271	6	0	5	0	6	5	0	0	1.8332393	1.341468281	-0.18785413	T	T	T&C	3182	HNRNPAB
B4DTA2;A0A087WUK2;A0A024RDF6;O14979-3;O14979-2;O14979	HNRNPDL;HNRPDL	7	4	17.7	9	0	37.314	5	0	4	0	13205000	HNRNPDL	388	5	0	4	0	5	4	0	0	1.648987898	1.155278225	-0.229861887	T	T	T&C	9987	HNRNPDL;HNRPDL
G8JLB6;P31943;E9PCY7;D6RIT2;D6RIU0;D6RBM0;E7EQJ0;D6RAM1;D6R9T0;D6RFM3;D6RDU3;D6RJ04;D6RIH9;H0YB39	HNRNPH1	26	9	42.2	18	0	323.31	10	0	8	0	38472000	HNRNPH1	199	10	0	8	0	10	8	0	0	2.398424533	1.788495895	-0.252694908	T	T	T&C	3187	HNRNPH1
P55795;B4DFK9;B4DP00	HNRNPH2	3	4	25.8	5	0	129.39	4	0	1	0	8624700	HNRNPH2	511	4	0	1	0	4	1	0	0	1.437711614	0.386058432	-1.301106058	T	T&C	C	3188	HNRNPH2
Q6NTA2;P14866;B2R959;M0QXS5;P14866-2	HNRNPL	10	12	64.3	31	0	323.31	15	0	14	2	95400000	HNRNPL	120	15	0	14	2	15	14	0	2	2.889163266	0.819792025	-0.054481537	T	T&C	T&C	3191	HNRNPL
P52272-2;P52272;A0A087X0X3;Q7KYM9;Q59ES8	HNRNPM;ORF	17	28	44.9	63	0	323.31	34	0	27	2	47399000	HNRNPM	177	34	0	27	2	34	27	0	2	3.956588405	1.629798149	-0.282036753	T	T	T&C	4670	HNRNPM;ORF
Q00839;B3KX72;B4DLR3;Q00839-2;Q96BA7;A0A1X7SBS1;A0A1W2PPS1;A0A1W2PP35;Q5RI18;A0A1W2PPL4;A0A1W2PPH7;Q7Z4Q5;A0A1W2PQL0;A0A1W2PP34	HNRNPU;HNRPU	23	33	45.7	105	0	323.31	48	6	43	8	234700000	HNRNPU	67	48	6	43	8	48	43	6	8	1.619372822	0.657201142	-0.114857083	T	T&C	T&C	3192	HNRNPU;HNRPU
Q1KMD3;H3BQZ7	HNRNPUL2;HNRNPUL2-BSCL2	2	20	29.6	36	0	213.82	22	0	14	0	27064000	HNRNPUL2	258	22	0	14	0	22	14	0	0	3.378372374	2.404754526	-0.578043494	T	T	T&C	221092	HNRNPUL2
A0A024RDF4;A0A024RDF3;Q14103-3;Q14103;H0Y8G5;H0YA96;Q12771;B4DTC3;A0A024RDB4;Q14103-4;Q14103-2;D6RAF8;B4E0W4	HNRPD;HNRNPD	16	9	31	20	0	99.069	9	0	11	0	42790000	HNRPD	187	9	0	11	0	9	11	0	0	2.276509742	2.129283017	0.300981481	T	T	T&C	3184	HNRNPD;HNRPD
A0A024R7T3;P52597;B4DKS8	HNRPF;HNRNPF	4	11	45.1	28	0	264.78	13	2	11	2	85920000	HNRPF	127	13	2	11	2	13	11	2	2	1.127402677	0.544320516	-0.184445346	T	T&C	T&C	3185	HNRNPF;HNRPF
Q53F48;A0A024QZK8;P31942-2;P31942;B4DHY1;P31942-3;A0A024QZP1;P31942-4	HNRPH3;HNRNPH3	10	5	19.1	6	0	50.205	1	0	5	0	6941300	HNRPH3	577	1	0	5	0	1	5	0	0	0.513214916	1.341468281	1.619500792	T&C	T	T	3189	HNRNPH3;HNRPH3
B4DUQ1;A0A024R228;P61978-3;P61978;P61978-2;Q5EC54;Q5T6W2;B4DFF1	HNRPK;HNRNPK	11	17	44.6	59	0	295.36	29	1	26	3	107250000	HNRPK	118	29	1	26	3	29	26	1	3	2.743039443	1.166277224	-0.112165723	T	T	T&C	3190	HNRNPK;HNRPK
A8K3W4;A0A024R0J9;A0A0A0MRA5;B7Z4B8;A8K6U7;Q9BUJ2-4;Q9BUJ2-2;Q9BUJ2;Q9BUJ2-3;A8K5K0;M0R3F1;M0QYZ0	HNRPUL1;HNRNPUL1	19	17	27.4	41	0	201.78	14	0	22	5	26369000	HNRPUL1	264	14	0	22	5	14	22	0	5	2.803470791	0.36923381	0.656245881	T	T&C	T&C	11100	HNRNPUL1
Q5SSJ5;Q5SSJ5-2;Q5SSJ5-3;X6RGJ2;B0QZK4;Q5SWC8	HP1BP3	10	17	35.1	32	0	156.32	19	0	13	0	39906000	HP1BP3	195	19	0	13	0	19	13	0	0	3.18860901	2.318645511	-0.476139785	T	T	T&C	50809	HP1BP3
A0A0S2Z410;Q99714;Q5H928;A0A0S2Z434;Q99714-2	HSD17B10	5	6	36.4	8	0	145.44	5	0	3	0	7886200	HSD17B10	535	5	0	3	0	5	3	0	0	1.648987898	0.941447818	-0.553841067	T	T&C	T&C	3028	HSD17B10
D6RCD0;Q8NBQ5	HSD17B11	2	5	26.2	8	0	112.24	3	0	5	0	8048300	HSD17B11	530	3	0	5	0	3	5	0	0	1.190097296	1.341468281	0.619500792	T	T	T&C	51170	HSD17B11
B4DWS6;D3DR22;Q53GQ0;B3KQJ0;A0A1B0GV93	HSD17B12	7	7	27	10	0	73.593	3	0	7	0	17265000	HSD17B12	332	3	0	7	0	3	7	0	0	1.190097296	1.654310547	1.03624369	T	T	T	51144	HSD17B12
A0A024RD80;P08238;B4DMA2;B4DGL0	HSP90AB1	10	17	47.1	58	0	323.31	26	3	26	3	55180000	HSP90AB1	159	26	3	26	3	26	26	3	3	1.597877313	1.166277224	0.03983737	T	T	T&C	3326	HSP90AB1
A0A087WYC1;Q59GF8;V9HW33;B4DH02;P34932;O14992;A0A087WTS8;B4E354;B4DT47;B4DIZ3;B4DUS3;B4E0H6	HSPA4;HEL-S-5a;HS24/p52	25	5	13	7	0	111.92	2	0	5	0	2401200	HSPA4	937	2	0	5	0	2	5	0	0	0.89099464	1.341468281	1.034538291	T&C	T	T	3308	HS24/p52;HSPA4
B3GQS7;A0A024R3X4;P10809;B7Z4F6;B7Z5E7;B7Z597	HSPD1	19	24	45.9	50	0	323.31	24	1	23	2	47764000	HSPD1	176	24	1	23	2	24	23	1	2	2.492295511	1.425247698	-0.019245237	T	T	T&C	3329	HSPD1
Q549U1;Q13595-4;Q13595-3;Q13595;Q13595-2	HSU53209;TRA2A	5	4	15.2	7	0	25.798	3	0	4	0	8456000	HSU53209	519	3	0	4	0	3	4	0	0	1.190097296	1.155278225	0.355100614	T	T	T&C	29896	HSU53209;TRA2A
A8K5W7;Q9NSE4	IARS2	2	12	17	17	0	88.594	8	0	9	0	5363100	IARS2	651	8	0	9	0	8	9	0	0	2.143333598	1.911255788	0.189269056	T	T	T&C	55699	IARS2
Q53GL5;P48735-2;P48735;B4DSZ6;Q13584;H0YL11	IDH2	6	6	20.4	9	0	66.02	6	0	3	0	4232400	IDH2	733	6	0	3	0	6	3	0	0	1.8332393	0.941447818	-0.776233488	T	T&C	T&C	3418	IDH2
A0A087WZN1;O43837;A0A087X2E5;O43837-2	IDH3B	10	7	19.9	12	0	68.145	5	0	7	0	11507000	IDH3B	420	5	0	7	0	5	7	0	0	1.648987898	1.654310547	0.451281189	T	T	T&C	3420	IDH3B
Q9NZI8;D3DTW3;Q9NZI8-2	IGF2BP1	24	16	36.9	31	0	234.41	15	0	16	0	23336000	IGF2BP1	284	15	0	16	0	15	16	0	0	2.889163266	2.562936194	0.126410969	T	T	T&C	10642	IGF2BP1
O00425	IGF2BP3	3	11	29.4	16	0	194.39	10	0	6	0	7114700	IGF2BP3	566	10	0	6	0	10	6	0	0	2.398424533	1.506352666	-0.616563645	T	T	T&C	10643	IGF2BP3
B4DY09;F4ZW62;Q12905;Q53FG3;F4ZW63;X6R6Z1	ILF2	7	7	30.1	13	0	82.047	9	0	4	0	14147000	ILF2	373	9	0	4	0	9	4	0	0	2.276509742	1.155278225	-0.966827481	T	T	T&C	3608	ILF2
A0A024R7C7;Q12906;Q12906-7;F4ZW66;F4ZW64;A8K590;Q12906-5;Q12906-4;Q12906-2;Q12906-6;Q12906-3;F4ZW65;Q59GP7;B4DFG4	ILF3	30	32	41.6	98	0	323.31	46	0	51	1	88052000	ILF3	124	46	0	51	1	46	51	0	1	4.368240801	3.057253331	0.186414614	T	T	T&C	3609	ILF3
H7C463;C9J406;B4DS66;B9A067;B4DQY2;B4DKR1;Q16891-3;Q16891-2;Q16891-4;Q16891;B4DT20;B4E2B5	IMMT	15	6	10.6	8	0	42.436	4	0	4	0	1955300	IMMT	1000	4	0	4	0	4	4	0	0	1.437711614	1.155278225	0.033172519	T	T	T&C	10989	IMMT
H0Y4R1;P12268;B7Z1G4	IMPDH2	6	3	8.1	6	0	19.729	3	0	3	0	2431600	IMPDH2	933	3	0	3	0	3	3	0	0	1.190097296	0.941447818	0.031121434	T	T&C	T&C	3615	IMPDH2
Q16352	INA	15	4	9	5	0	32.497	3	0	2	0	1134000	INA	1153	3	0	2	0	3	2	0	0	1.190097296	0.690315501	-0.387341035	T	T&C	T&C	9118	INA
O95373;B3KQG6	IPO7	5	8	10	9	0	63.265	4	0	5	0	2962300	IPO7	862	4	0	5	0	4	5	0	0	1.437711614	1.341468281	0.297572697	T	T	T&C	10527	IPO7
A4QPB0;A0A024RC65;P46940;H0YLE8;B4E2M0;A0A0J9YXZ5	IQGAP1;hCG_1991735	27	36	26.2	65	0	323.31	30	0	35	0	16075000	IQGAP1	345	30	0	35	0	30	35	0	0	3.788352981	3.55319292	0.255943823	T	T	T&C	8826	IQGAP1
Q14573;Q59ES2	ITPR3	16	14	6.1	19	0	121.63	9	0	10	0	27226000	ITPR3	255	9	0	10	0	9	10	0	0	2.276509742	2.024384159	0.175141042	T	T	T&C	3710	ITPR3
B2R7M3;A0A024QZY1;Q13155;F8W950;A8MU58	JTV1;AIMP2	6	5	21.2	9	0	72.305	4	0	5	0	8340300	JTV1	523	4	0	5	0	4	5	0	0	1.437711614	1.341468281	0.297572697	T	T	T&C	7965	AIMP2
Q15046;Q6ZTI3;Q15046-2	KARS	7	5	8	7	0	34.825	3	0	4	0	1947600	KARS	1003	3	0	4	0	3	4	0	0	1.190097296	1.155278225	0.355100614	T	T	T&C	3735	KARS
B4DDX2;B2R7B5;Q07666-2;Q07666;B4E043;Q07666-3	KHDRBS1	6	5	13.9	8	0	57.454	4	0	3	1	26473000	KHDRBS1	262	4	0	3	1	4	3	0	1	1.437711614	-0.058552182	-0.290806661	T	T&C	T&C	10657	KHDRBS1
Q15397	KIAA0020	2	2	22.1	5	0	11.922	3	0	2	0	4339100	KIAA0020	724	3	0	2	0	3	2	0	0	1.190097296	0.690315501	-0.387341035	T	T&C	T&C	9933	PUM3
Q1ED39	KNOP1	3	5	14.8	5	0	40.071	4	0	1	0	1011200	KNOP1	1181	4	0	1	0	4	1	0	0	1.437711614	0.386058432	-1.301106058	T	T&C	C	400506	KNOP1
Q5BKZ2;P52294;C9JYI4;B3KXZ2;B3KWR2;B4DII5;B4DWX3;O60684;O15131	KPNA1;KPNA6;KPNA5	15	3	6.7	4	0	39.328	3	0	1	0	2109100	KPNA1	970	3	0	1	0	3	1	0	0	1.190097296	0.386058432	-0.979177964	T	T&C	T&C	3836	KPNA1;KPNA5;KPNA6
Q7Z726;A8K7D9;P52292	KPNA2	5	5	13.4	8	0	108.5	4	0	4	0	5365200	KPNA2	650	4	0	4	0	4	4	0	0	1.437711614	1.155278225	0.033172519	T	T	T&C	3838	KPNA2
B2RBR9;Q14974;B7Z5M1;J3KTM9;Q14974-2;B7Z752	KPNB1	9	14	19.2	18	0	115.58	11	0	7	0	7022400	KPNB1	570	11	0	7	0	11	7	0	0	2.510834885	1.654310547	-0.548718811	T	T	T&C	3837	KPNB1
Q13601-2;Q13601;B4DMS5	KRR1	3	5	16.4	7	0	33.407	4	0	3	0	4003500	KRR1	754	4	0	3	0	4	3	0	0	1.437711614	0.941447818	-0.290806661	T	T&C	T&C	11103	KRR1
CON__Q04695;Q04695;CON__Q9QWL7;F5GWP8;Q14666	KRT17	20	5	29.2	8	0	40.406	0	0	8	0	4040400	KRT17	751	0	0	8	0	0	8	0	0	#NAME?	1.788495895	3.20673671	NA	T	T	3872	KRT17
CON__P08727;P08727	KRT19	12	8	63	17	0	323.31	5	0	10	2	17810000	KRT19	326	5	0	10	2	5	10	0	2	1.648987898	0.439421658	0.912106637	T	T&C	T&C	3880	KRT19
CON__Q3KNV1;P08729;CON__P08729;B3KY79	KRT7	10	26	67	107	0	323.31	47	6	42	12	325180000	KRT7	50	47	6	42	12	47	42	6	12	1.590425713	0.095157233	-0.118298162	T	T&C	T&C	3855	KRT7
Q16719;A8K7T0;A8K4D5;Q53F63;Q53SY0	KYNU	12	11	27.1	17	0	138.4	6	0	11	0	11788000	KYNU	411	6	0	11	0	6	11	0	0	1.8332393	2.129283017	0.815554654	T	T	T&C	8942	KYNU
Q6PKG0-3;Q6PKG0;A0A0B4J210	LARP1	11	7	7.4	8	0	46.89	4	0	4	0	1434600	LARP1	1095	4	0	4	0	4	4	0	0	1.437711614	1.155278225	0.033172519	T	T	T&C	23367	LARP1
B4E266;B2RCM2;Q9P2J5-2;Q9P2J5;B4DER1;Q9H8E3;Q9P2J5-3	LARS	16	12	13.8	13	0	87.071	7	0	6	0	2651500	LARS	899	7	0	6	0	7	6	0	0	1.996601957	1.506352666	-0.157132026	T	T	T&C	51520	LARS
Q9Y4W2-2;Q9Y4W2;B7Z381;Q9Y4W2-4;B3KUJ7;Q9Y4W2-3	LAS1L	6	4	5.6	6	0	25.235	4	0	2	0	961890	LAS1L	1188	4	0	2	0	4	2	0	0	1.437711614	0.690315501	-0.70926913	T	T&C	T&C	81887	LAS1L
A0A024R1S8;Q14847;Q14847-2;B4DIC4;B4DJI4;C9J9W2;A8K1D2	LASP1	13	7	23	9	0	83.471	2	0	7	0	11353000	LASP1	429	2	0	7	0	2	7	0	0	0.89099464	1.654310547	1.451281189	T&C	T	T	3927	LASP1
A0A024R3R5;Q14739;C9JXK0	LBR	5	6	11.9	8	0	84.207	7	0	1	0	6328300	LBR	599	7	0	1	0	7	1	0	0	1.996601957	0.386058432	-1.979177964	T	T&C	C	3930	LBR
Q5U077;P07195;A8MW50;C9J7H8	LDHB	5	12	41	35	0	210.23	14	2	16	3	118030000	LDHB	108	14	2	16	3	14	16	2	3	1.21850829	0.562936194	0.219520374	T	T&C	T&C	3945	LDHB
P20700;B4DZT3;E9PBF6;Q6DC98	LMNB1	6	7	18.1	9	0	70.516	4	0	5	0	2452600	LMNB1	931	4	0	5	0	4	5	0	0	1.437711614	1.341468281	0.297572697	T	T	T&C	4001	LMNB1
K7EJE8;K7EKE6;B3KU28;Q2VPA0;B4DPX0;B3KXS5;E5KMI6;P36776-3;P36776-2;P36776;A4VCH6	LONP1	12	7	9.2	10	0	57.644	5	0	5	0	3503800	LONP1	803	5	0	5	0	5	5	0	0	1.648987898	1.341468281	0.034538291	T	T	T&C	9361	LONP1
E5KNY5;P42704;B4DSR0	LRPPRC	7	33	28.3	44	0	323.31	16	0	28	0	10575000	LRPPRC	451	16	0	28	0	16	28	0	0	2.970049943	3.26166757	0.810459744	T	T	T&C	10128	LRPPRC
B4DVZ8;A0A140VK27;P09960-3;P09960-2;P09960-4;P09960	LTA4H	8	5	11.1	8	0	36.068	5	0	3	0	1042500	LTA4H	1172	5	0	3	0	5	3	0	0	1.648987898	0.941447818	-0.553841067	T	T&C	T&C	4048	LTA4H
A0A024R172;Q14914-2;Q14914;F2Z3J9;Q5JVP2	LTB4DH;PTGR1	6	4	20.1	5	0	40.483	3	0	2	0	5335800	LTB4DH	653	3	0	2	0	3	2	0	0	1.190097296	0.690315501	-0.387341035	T	T&C	T&C	22949	PTGR1
B3KSL5;Q9Y383;B3KRR1;Q96HJ9-2;A0A0A6YYJ8;Q9Y383-3;Q9Y383-2	LUC7L2	19	7	22.7	10	0	60.045	6	0	4	0	7593600	LUC7L2	546	6	0	4	0	6	4	0	0	1.8332393	1.155278225	-0.452254308	T	T	T&C	51631	LUC7L2
Q9NX58;A8K3Y5;D6RDJ1	LYAR	3	4	15.3	8	0	54.088	4	0	4	0	5851800	LYAR	624	4	0	4	0	4	4	0	0	1.437711614	1.155278225	0.033172519	T	T	T&C	55646	LYAR
A2BDK6;A0A024RAM4;P46821;Q5H9P1	MAP1B;DKFZp686F1345	13	9	5.7	10	0	105.22	7	0	3	0	1420400	MAP1B	1098	7	0	3	0	7	3	0	0	1.996601957	0.941447818	-0.968878566	T	T&C	T&C	4131	MAP1B
A0A024R2V0;Q86Y04;E7EVA0;P27816-4;P27816-2;P27816-6;P27816;H0Y2V1;H7C4C5;F8W9U4;P27816-5;B4DSQ1;B5MEG9;Q8NDS5	MAP4;DKFZp547H1810	14	6	14.2	9	0	76.78	5	0	4	0	5198600	MAP4	661	5	0	4	0	5	4	0	0	1.648987898	1.155278225	-0.229861887	T	T	T&C	4134	MAP4;DKFZp547H1810
A8K492;P56192;B4DF61;P56192-2;B4E0E9	MARS	13	10	14.9	16	0	137.16	10	0	6	0	6013100	MARS	612	10	0	6	0	10	6	0	0	2.398424533	1.506352666	-0.616563645	T	T	T&C	4141	MARS
B4DEX8;A0A140VJP5;P31153-2;P31153	MAT2A	9	6	18.5	12	0	66.233	6	0	6	0	11306000	MAT2A	430	6	0	6	0	6	6	0	0	1.8332393	1.506352666	0.035513052	T	T	T&C	4144	MAT2A
A0A0R4J2E8;A8MXP9;P43243;D6REM6;Q68D11;D6R991	MATR3;DKFZp686K23100	27	26	36.6	64	0	323.31	35	0	29	0	52849000	MATR3	169	35	0	29	0	35	29	0	0	3.995751194	3.30709729	-0.223045919	T	T	T&C	9782	MATR3
B4DDH8;Q96N66-2;Q96N66;Q96N66-3	MBOAT7	6	5	16.5	8	0	81.434	4	0	4	0	6160400	MBOAT7	607	4	0	4	0	4	4	0	0	1.437711614	1.155278225	0.033172519	T	T	T&C	79143	MBOAT7
B3KXZ4;H0Y8E6;B7Z8Z6;P49736;B4DSV5;Q9BWF4	MCM2	6	14	20.8	19	0	140.67	9	0	10	0	5133700	MCM2	667	9	0	10	0	9	10	0	0	2.276509742	2.024384159	0.175141042	T	T	T&C	4171	MCM2
Q53HJ4;B2R7C5;A0A0S2Z4T1;P25205;Q8NHX6;A0A0S2Z492;P25205-2;B4DUQ9;J3KQ69;B4DS46	MCM3;HCC5	11	14	18.1	17	0	120.36	8	0	9	0	3937500	MCM3	764	8	0	9	0	8	9	0	0	2.143333598	1.911255788	0.189269056	T	T	T&C	4172	MCM3
B4DLA6;B3KMX0;A0A024R7U6;P33991	MCM4	7	15	20.9	21	0	123.93	11	0	10	0	12886000	MCM4	395	11	0	10	0	11	10	0	0	2.510834885	2.024384159	-0.087893363	T	T	T&C	4173	MCM4
Q53FG5;B1AHB0;A8K521;P33992;B1AHB1;B4DQ39;B3KVF0;B4DVK5	MCM5	11	13	21.9	18	0	90.116	10	0	8	0	6003900	MCM5	614	10	0	8	0	10	8	0	0	2.398424533	1.788495895	-0.252694908	T	T	T&C	4174	MCM5
Q4ZG57;Q14566	MCM6	4	13	17.5	25	0	143	13	0	12	0	6182200	MCM6	605	13	0	12	0	13	12	0	0	2.712365178	2.227068909	-0.068706248	T	T	T&C	4175	MCM6
B2RBA6;A0A0S2Z4A5;P33993;C6EMX8;B3KUD7;B4DDF5;P33993-3;P33993-2	MCM7	11	18	32	28	0	187.23	17	0	11	0	13774000	MCM7	376	17	0	11	0	17	11	0	0	3.046641351	2.129283017	-0.547015425	T	T	T&C	4176	MCM7
Q8NE86-3;Q8NE86;S4R468;Q8NE86-2	MCU	5	6	28.1	8	0	109.9	2	0	6	0	12892000	MCU	393	2	0	6	0	2	6	0	0	0.89099464	1.506352666	1.257905473	T&C	T	T	90550	MCU
G3XAL0;Q0QF37;Q75MT9;Q6FHZ0;A0A024R4K3;P40926;B3KTM1;P40926-2	MDH2	8	4	19.9	5	0	28.38	4	0	1	0	6239100	MDH2	602	4	0	1	0	4	1	0	0	1.437711614	0.386058432	-1.301106058	T	T&C	C	4191	MDH2
Q6LET6;A0A024RAX2;P10620;F5H7F6;F5H6X2;P10620-2	MGST1	9	6	30.3	14	0	91.171	6	0	7	1	184740000	MGST1	78	6	0	7	1	6	7	0	1	1.8332393	0.654310547	0.228888768	T	T&C	T&C	4257	MGST1
Q8IVT2	MISP	1	8	15.5	15	0	80.26	8	0	7	0	6742100	MISP	584	8	0	7	0	8	7	0	0	2.143333598	1.654310547	-0.133681311	T	T	T&C	126353	MISP
P46013-2;P46013	MKI67	4	13	7	16	0	134.52	12	0	4	0	1018900	MKI67	1179	12	0	4	0	12	4	0	0	2.615116149	1.155278225	-1.345339104	T	T	C	4288	MKI67
Q13724-2;Q13724;C9J8D4;A8K9K4;Q58F09	MOGS;GCS1	6	3	5.9	4	0	29.749	3	0	1	0	1130600	MOGS	1154	3	0	1	0	3	1	0	0	1.190097296	0.386058432	-0.979177964	T	T&C	T&C	7841	MOGS
O00566;B3KPV5	MPHOSPH10	3	4	9.1	5	0	32.441	3	0	2	0	1921700	MPHOSPH10	1009	3	0	2	0	3	2	0	0	1.190097296	0.690315501	-0.387341035	T	T&C	T&C	10199	MPHOSPH10
Q9P015;E5RIZ4;B2R739	MRPL15	4	5	22	8	0	39.911	6	0	2	0	10061000	MRPL15	469	6	0	2	0	6	2	0	0	1.8332393	0.690315501	-1.194695957	T	T&C	C	29088	MRPL15
Q9BYC9	MRPL20	3	3	20.1	5	0	19.87	3	0	2	0	7576200	MRPL20	548	3	0	2	0	3	2	0	0	1.190097296	0.690315501	-0.387341035	T	T&C	T&C	55052	MRPL20
Q96A35	MRPL24	2	5	25	5	0	30.669	3	0	2	0	5909200	MRPL24	621	3	0	2	0	3	2	0	0	1.190097296	0.690315501	-0.387341035	T	T&C	T&C	79590	MRPL24
B2R894;Q96DV4	MRPL38	3	3	7.8	6	0	20.453	4	0	2	0	2278100	MRPL38	949	4	0	2	0	4	2	0	0	1.437711614	0.690315501	-0.70926913	T	T&C	T&C	64978	MRPL38
A0A024R473;Q9H9J2	MRPL44	2	5	19.6	7	0	50.395	4	0	3	0	3961700	MRPL44	760	4	0	3	0	4	3	0	0	1.437711614	0.941447818	-0.290806661	T	T&C	T&C	65080	MRPL44
Q9HD33-2;Q9HD33;Q9HD33-3	MRPL47	3	8	34.3	14	0	68.978	6	0	8	0	13786000	MRPL47	375	6	0	8	0	6	8	0	0	1.8332393	1.788495895	0.399381788	T	T	T&C	57129	MRPL47
P82914;D3DPS9	MRPS15	4	3	10.9	4	0	23.974	3	0	1	0	4231300	MRPS15	734	3	0	1	0	3	1	0	0	1.190097296	0.386058432	-0.979177964	T	T&C	T&C	64960	MRPS15
A6ND22;Q9Y3D3-2;Q9Y3D3	MRPS16	3	2	31.3	5	0	14.71	3	0	2	0	8605100	MRPS16	513	3	0	2	0	3	2	0	0	1.190097296	0.690315501	-0.387341035	T	T&C	T&C	51021	MRPS16
Q5QPA5;Q9NVS2;Q9NVS2-2;Q9NVS2-3	MRPS18A	4	3	13.7	4	0	23.255	3	0	1	0	3040700	MRPS18A	854	3	0	1	0	3	1	0	0	1.190097296	0.386058432	-0.979177964	T	T&C	T&C	55168	MRPS18A
B0S7P4;Q9Y676;A0A1U9X819;B4DFG6;A0A0G2JIC6	MRPS18B	5	4	20.9	6	0	41.811	3	0	3	0	8857900	MRPS18B	503	3	0	3	0	3	3	0	0	1.190097296	0.941447818	0.031121434	T	T&C	T&C	28973	MRPS18B
A0A024R8D4;Q9Y399;Q5T8A0	MRPS2	3	3	7.5	5	0	17.385	3	0	2	0	2012900	MRPS2	988	3	0	2	0	3	2	0	0	1.190097296	0.690315501	-0.387341035	T	T&C	T&C	51116	MRPS2
G5E9W7;G5E9V5;P82650;Q8NBL6;H7C5F2;H7C5H3;A8K9Y7;P82650-2	MRPS22	11	7	25.7	11	0	62.213	4	0	7	0	8171000	MRPS22	526	4	0	7	0	4	7	0	0	1.437711614	1.654310547	0.714315595	T	T	T&C	56945	MRPS22
P82663	MRPS25	5	5	38.2	10	0	45.19	5	0	5	0	16122000	MRPS25	344	5	0	5	0	5	5	0	0	1.648987898	1.341468281	0.034538291	T	T	T&C	64432	MRPS25
C9JJ19;P82930;A4UCR9	MRPS34	3	6	24.9	9	0	35.419	5	0	4	0	10247000	MRPS34	461	5	0	4	0	5	4	0	0	1.648987898	1.155278225	-0.229861887	T	T	T&C	65993	MRPS34
P82675;B4DIW8;P82675-2	MRPS5	3	7	21.9	8	0	67.603	6	0	2	0	4264000	MRPS5	729	6	0	2	0	6	2	0	0	1.8332393	0.690315501	-1.194695957	T	T&C	C	64969	MRPS5
P82933;Q86WV4	MRPS9	2	5	13.9	7	0	51.735	4	0	3	0	3139000	MRPS9	845	4	0	3	0	4	3	0	0	1.437711614	0.941447818	-0.290806661	T	T&C	T&C	64965	MRPS9
B4DN49;P43246-2;P43246;V9H0B2;V9H0D5;V9H023;V9H068;A0A2R8Y7S8;Q53RU4;B4DL39;B4DSB9;V9H019;Q53GS1;Q53FK0;A0A2R8YFH0;E9PHA6;A0A2R8Y6P0;A0A2R8YG02	MSH2	21	3	3.5	4	0	19.102	0	0	4	0	569190	MSH2	1297	0	0	4	0	0	4	0	0	#NAME?	1.155278225	2.355100614	NA	T	T	4436	MSH2
A0A087WWJ1;Q1L838;P52701-2;P52701;P52701-4;P52701-3	MSH6;GTBP	10	9	9.3	12	0	75.603	6	0	6	0	2179300	MSH6	962	6	0	6	0	6	6	0	0	1.8332393	1.506352666	0.035513052	T	T	T&C	2956	MSH6
A0A024R534;O94776;O94776-2	MTA2	9	6	11.1	6	0	36.738	4	0	2	0	1417300	MTA2	1099.5	4	0	2	0	4	2	0	0	1.437711614	0.690315501	-0.70926913	T	T&C	T&C	9219	MTA2
Q9Y6C9;Q53G34;E9PIE4	MTCH2	4	7	32.3	18	0	93.342	9	0	9	0	23940000	MTCH2	277	9	0	9	0	9	9	0	0	2.276509742	1.911255788	0.037265963	T	T	T&C	23788	MTCH2
E5RJU9;A0A024R9D2;Q86UE4;H0YB56	MTDH	4	4	9.5	7	0	33.26	4	0	3	0	4873500	MTDH	685	4	0	3	0	4	3	0	0	1.437711614	0.941447818	-0.290806661	T	T&C	T&C	92140	MTDH
A0A024R652;F5H2F4;B7Z809;P11586	MTHFD1	5	10	12	12	0	87.772	6	0	6	0	5674200	MTHFD1	631	6	0	6	0	6	6	0	0	1.8332393	1.506352666	0.035513052	T	T	T&C	4522	MTHFD1
A0A087WVM4;B7ZM99;Q6UB35;B2RD24	MTHFD1L	11	4	5.9	5	0	27.592	1	0	4	0	343850	MTHFD1L	1371	1	0	4	0	1	4	0	0	0.513214916	1.155278225	1.355100614	T&C	T	T	25902	MTHFD1L
X5D2M8;Q14764;X5D7K9;B4DP93;X5DNU0;B4DDR2;B4DXN0;X5D7S8	MVP	16	13	18.6	17	0	87.813	8	1	6	2	6500000	MVP	594	8	1	6	2	8	6	1	2	1.143333598	-0.078609835	-0.327057028	T	T&C	T&C	9961	MVP
Q9BQG0;Q9BQG0-2;I3L1L3	MYBBP1A	7	38	33.2	73	0	323.31	37	2	33	1	25637000	MYBBP1A	267	37	2	33	1	37	33	2	1	2.486062397	2.475733431	-0.120316197	T	T	T&C	10514	MYBBP1A
A0A024R1N1;P35579;A0A0U4BW16;P35579-2;Q86XU5	MYH9	46	59	42.3	104	0	323.31	33	0	64	7	25742000	MYH9	266	33	0	64	7	33	64	0	7	3.916332784	1.367116869	0.975625569	T	T	T&C	4627	MYH9
Q53HL1;J3QRS3;P19105;O14950;J3KTJ1;Q2F834;Q71U02;Q6IBG1;P24844-2;P24844	MYL12A;MYL12B;MYL9	10	4	28.7	7	0	87.516	3	0	4	0	17147000	MYL12A	335	3	0	4	0	3	4	0	0	1.190097296	1.155278225	0.355100614	T	T	T&C	10627	MYL12A;MYL12B;MYL9
F8W1R7;J3KND3;G8JLA2;G3V1V0;B7Z6Z4;P60660-2;P60660;F8VPF3;G3V1Y7;Q6IBG5	MYL6	16	5	43.4	6	0	39.061	5	0	1	0	7518300	MYL6	549	5	0	1	0	5	1	0	0	1.648987898	0.386058432	-1.564140464	T	T&C	C	4637	MYL6
E9PDF6;B0I1S9;O43795;O43795-2	MYO1B	17	29	34.3	56	0	323.31	31	0	25	0	23575000	MYO1B	281	31	0	25	0	31	25	0	0	3.832286502	3.116107628	-0.259781038	T	T	T&C	4430	MYO1B
F5H6E2;B7Z3E5;O00159-3;O00159;O00159-2;D3DTH7;B7Z9C0	MYO1C	12	41	48.9	78	0	323.31	44	0	34	0	37209000	MYO1C	207	44	0	34	0	44	34	0	0	4.307282242	3.514982971	-0.322387323	T	T	T&C	4641	MYO1C
Q4KMR3;Q12965	MYO1E	11	8	8.7	11	0	73.679	7	0	4	0	1676400	MYO1E	1050	7	0	4	0	7	4	0	0	1.996601957	1.155278225	-0.644899386	T	T	T&C	4643	MYO1E
A8CDT9;A0A087WY00;G3V394;F8WE88;F8W6H6;Q9Y4I1-2;Q9Y4I1;Q9Y4I1-3;B4E147;Q59FF5	MYO5A	17	5	3.6	5	0	41.31	4	0	1	0	428830	MYO5A	1344	4	0	1	0	4	1	0	0	1.437711614	0.386058432	-1.301106058	T	T&C	C	4644	MYO5A
Q9NZM1-6;Q9NZM1;Q9NZM1-3;Q9NZM1-2;Q9NZM1-5;H0YD14	MYOF	25	52	32	90	0	323.31	47	0	43	0	14628000	MYOF	365	47	0	43	0	47	43	0	0	4.397780635	3.827126143	-0.08510974	T	T	T&C	26509	MYOF
F8VZJ2;F8W0W4;H0YHX9;A0A024RB41;Q13765;E9PAV3-2;E9PAV3;F8W1N5;F8VNW4;B4DDI8	NACA;hCG_2016482	13	4	40.4	7	0	70.963	3	0	4	0	20239000	NACA	302	3	0	4	0	3	4	0	0	1.190097296	1.155278225	0.355100614	T	T	T&C	4666	NACA
H0YHC3;F8W020;F8W118;F8VY35;F8VV59;B7Z9C2;A0A024RBE6;F8W0J6;F5H4R6;B7Z2V4;H0YIV4;A0A024RBB7;P55209-2;P55209;F8VRJ2;B7Z5H0;H0YH88;F8W543;F8VVB5;F8VXI6;F8VUX1;P55209-3	NAP1L1	38	5	29.3	6	0	49.004	5	0	1	0	9759600	NAP1L1	480	5	0	1	0	5	1	0	0	1.648987898	0.386058432	-1.564140464	T	T&C	C	4673	NAP1L1
O43776;B4DN60	NARS	7	7	14.6	9	0	50.422	4	0	5	0	7204000	NARS	563	4	0	5	0	4	5	0	0	1.437711614	1.341468281	0.297572697	T	T	T&C	4677	NARS
Q9Y2A7;Q9Y2A7-2	NCKAP1	3	4	4.7	5	0	42.717	1	0	4	0	536500	NCKAP1	1308	1	0	4	0	1	4	0	0	0.513214916	1.155278225	1.355100614	T&C	T	T	10787	NCKAP1
A0A024R4A0;P19338;B3KTP9;B3KM80;Q6ZS99;H7BY16;Q9BQ02	NCL	11	23	33.2	68	0	323.31	31	3	31	3	70602000	NCL	145	31	3	31	3	31	31	3	3	1.832286502	1.393877937	0.040073483	T	T	T&C	4691	NCL
B2RA56;Q969V3-2;Q969V3;K7EMW4	NCLN	7	4	7.2	4	0	25.203	0	0	4	0	1264200	NCLN	1125	0	0	4	0	0	4	0	0	#NAME?	1.155278225	2.355100614	NA	T	T	56926	NCLN
Q7Z518;A8K413;A0A087WXC5;A0A024R4B3;E7ESZ7;O95299;Q53SW4;O95299-2	NDUFA10	15	8	24.3	9	0	67.319	6	0	3	0	11022000	NDUFA10	439	6	0	3	0	6	3	0	0	1.8332393	0.941447818	-0.776233488	T	T&C	T&C	4705	NDUFA10
Q9BTT5;Q16795;A8K4V2	NDUFA9	4	6	21.9	12	0	46.939	6	0	6	0	5464900	NDUFA9	645	6	0	6	0	6	6	0	0	1.8332393	1.506352666	0.035513052	T	T	T&C	4704	NDUFA9
B7Z792;Q53HG2;O75306-2;O75306;B7Z9L2	NDUFS2	5	4	12.1	5	0	31.522	3	0	2	0	2457700	NDUFS2	929	3	0	2	0	3	2	0	0	1.190097296	0.690315501	-0.387341035	T	T&C	T&C	4720	NDUFS2
A0A1P8C958;Q00653-4;Q00653;D3DR86;Q00653-3	NFKB2	5	3	4	3	0	43.549	3	0	0	0	759300	NFKB2	1249	3	0	0	0	3	0	0	0	1.190097296	#NAME?	-2	T	NA	C	4791	NFKB2
Q8NEJ9-2;Q8NEJ9;H0YJ17;G3V4G1	NGDN	4	4	16.7	5	0	32.048	3	0	2	0	7005200	NGDN	571	3	0	2	0	3	2	0	0	1.190097296	0.690315501	-0.387341035	T	T&C	T&C	25983	NGDN
Q6FHM6;B1AHD1;P55769	NHP2L1	3	3	25	6	0	50.463	3	0	3	0	9597500	NHP2L1	486	3	0	3	0	3	3	0	0	1.190097296	0.941447818	0.031121434	T	T&C	T&C	4809	SNU13;NHP2L1
Q9BYG3;C9J808;C9J6C5	NIFK	5	9	38.2	12	0	201.01	8	0	4	0	11785000	NIFK	412	8	0	4	0	8	4	0	0	2.143333598	1.155278225	-0.814824387	T	T	T&C	84365	NIFK
B4DQI7;A8K4I8;Q9BPW8	NIPSNAP1	6	3	14.8	5	0	25.18	3	0	2	0	3226700	NIPSNAP1	833	3	0	2	0	3	2	0	0	1.190097296	0.690315501	-0.387341035	T	T&C	T&C	8508	NIPSNAP1
Q6NUN2;A3F769;A3F768;O15226;O15226-2;A2I829	NKRF;NRF	12	6	10.3	6	0	46.431	4	0	2	0	1097900	NKRF	1164	4	0	2	0	4	2	0	0	1.437711614	0.690315501	-0.70926913	T	T&C	T&C	55922	NKRF;NRF
Q96HI4;P30419-2;P30419;K7EN82;B7Z8J4	NMT1	12	3	7.9	5	0	33.099	3	0	2	0	2919800	NMT1	865	3	0	2	0	3	2	0	0	1.190097296	0.690315501	-0.387341035	T	T&C	T&C	4836	NMT1
B3KNC3;Q9Y3T9;Q9H9J5	NOC2L	6	12	15.4	18	0	83.233	14	0	4	0	11644000	NOC2L	419	14	0	4	0	14	4	0	0	2.803470791	1.155278225	-1.551789982	T	T	C	26155	NOC2L
A8K905;Q8WTT2;B4DXL4	NOC3L	3	8	13.1	13	0	81.367	7	0	6	0	6669200	NOC3L	587	7	0	6	0	7	6	0	0	1.996601957	1.506352666	-0.157132026	T	T	T&C	64318	NOC3L
B4DS83;Q9BSC4-2;Q9BSC4;Q9BSC4-4	NOL10	4	7	13.3	8	0	57.88	3	0	5	0	2547300	NOL10	917	3	0	5	0	3	5	0	0	1.190097296	1.341468281	0.619500792	T	T	T&C	79954	NOL10
Q9H6R4-4;Q9H6R4;A0A0A0MRW6;Q9H6R4-2;B4DF80;Q9H6R4-3	NOL6	8	6	7.3	6	0	75.808	4	0	2	0	1634900	NOL6	1057	4	0	2	0	4	2	0	0	1.437711614	0.690315501	-0.70926913	T	T&C	T&C	65083	NOL6
A0A024QZW2;Q9UMY1;H7C2B1;Q9UMY1-2	NOL7	4	6	27.2	9	0	55.124	4	0	5	0	24368000	NOL7	274	4	0	5	0	4	5	0	0	1.437711614	1.341468281	0.297572697	T	T	T&C	51406	NOL7
A0A024RDJ3;Q9NY12-2;Q9NY12	NOLA1;GAR1	3	3	16.6	8	0	18.885	3	0	5	0	17963000	NOLA1	324	3	0	5	0	3	5	0	0	1.190097296	1.341468281	0.619500792	T	T	T&C	54433	GAR1;NOLA1
A8K525;A0A0S2Z4Z9;Q15233-2;Q15233;H7C367;C9JYS8	NONO	9	16	40.6	32	0	234.13	14	2	14	2	72408000	NONO	141	14	2	14	2	14	14	2	2	1.21850829	0.819792025	0.038627867	T	T&C	T&C	4841	NONO
Q9Y3C1;D6RIC3;A0A0C4DGU5;Q9P0T8;A0A087X2G6;Q9Y3C1-3;Q9Y3C1-2	NOP16	8	6	35.4	11	0	84.411	5	0	6	0	25131000	NOP16	269	5	0	6	0	5	6	0	0	1.648987898	1.506352666	0.257905473	T	T	T&C	51491	NOP16
P46087;P46087-4;P46087-2;P46087-3	NOP2	10	23	32.1	48	0	265.06	26	0	21	1	50742000	NOP2	173	26	0	21	1	26	21	0	1	3.597877313	1.895919478	-0.255962019	T	T	T&C	4839	NOP2
O00567;A8K9K6;A0PJ92	NOP56	7	25	55.6	65	0	314.85	36	0	28	1	54734000	NOP56	161	36	0	28	1	36	28	0	1	4.033878923	2.26166757	-0.31153078	T	T	T&C	10528	NOP56
Q9Y2X3;B3KN82	NOP58	5	20	39.1	55	0	323.31	33	1	21	0	54159000	NOP58	166	33	1	21	0	33	21	1	0	2.916332784	2.895919478	-0.588537358	T	T	T&C	51602	NOP58
A0A0S2Z4G7;A0A0S2Z491;P06748-2;P06748;A0A140VJQ2;A4ZU86;P06748-3;Q9BTI9;Q9NX34	NPM1	14	8	37.4	21	0	201.28	11	0	9	1	172700000	NPM1	83	11	0	9	1	11	9	0	1	2.510834885	0.911255788	-0.225768443	T	T&C	T&C	4869	NPM1
B4DLR8;P15559-3;P15559-2;P15559;Q3B792;Q53G81;H3BNV2;H3BRK3	NQO1	9	10	49	51	0	235.47	20	2	23	6	259190000	NQO1	61	20	2	23	6	20	23	2	6	1.669713475	0.202855277	0.23229353	T	T&C	T&C	1728	NQO1
B7Z9U2;B4DH19;B4DSK5;I3L0N3;B7Z5J7;P46459-2;P46459;Q96D47;B4DGR3;I3L2G1;K7EQD6;D3DXJ4	NSF	12	4	6.9	5	0	29.132	1	0	4	0	1539300	NSF	1077	1	0	4	0	1	4	0	0	0.513214916	1.155278225	1.355100614	T&C	T	T	4905	NSF
Q08J23-2;Q08J23;Q08J23-3	NSUN2	4	9	13.5	10	0	105.54	4	0	6	0	3400300	NSUN2	819	4	0	6	0	4	6	0	0	1.437711614	1.506352666	0.520939879	T	T	T&C	54888	NSUN2
Q96HN5;H0YFY6;Q7Z757;Q59HB8;A0A087WY61;A0A024R5M9;Q4LE64;Q14980-5;Q14980-2;Q14980;Q9UNL7	NUMA1;NUMA1 variant protein	14	12	19.3	13	0	108.95	10	0	3	0	4137300	NUMA1	745	10	0	3	0	10	3	0	0	2.398424533	0.941447818	-1.428310185	T	T&C	C	4926	NUMA1
P57740;G3V1T4;B3KMK0;P57740-2	NUP107	6	4	5.5	4	0	28.477	4	0	0	0	1002800	NUP107	1184	4	0	0	0	4	0	0	0	1.437711614	#NAME?	-2.321928095	T	NA	C	57122	NUP107
A0A024R3R6;B4E3T7;B4E206;Q8WUM0	NUP133	4	5	4.8	6	0	37.273	4	0	2	0	942160	NUP133	1195	4	0	2	0	4	2	0	0	1.437711614	0.690315501	-0.70926913	T	T&C	T&C	55746	NUP133
E9PF10;B4DLT2;A0A024R071;O75694-2;O75694	NUP155	6	9	8.5	14	0	95.509	7	0	7	0	1891500	NUP155	1012	7	0	7	0	7	7	0	0	1.996601957	1.654310547	0.03624369	T	T	T&C	9631	NUP155
G3V198;Q12769;E9PR16	NUP160	6	9	8.4	11	0	79.318	5	0	6	0	2378200	NUP160	940	5	0	6	0	5	6	0	0	1.648987898	1.506352666	0.257905473	T	T	T&C	23279	NUP160
Q92621	NUP205	7	16	8.5	20	0	142.08	12	0	8	0	2250000	NUP205	954	12	0	8	0	12	8	0	0	2.615116149	1.788495895	-0.493703008	T	T	T&C	23165	NUP205
A8K897;H3BVG0;Q8N1F7;Q8N1F7-2	NUP93	15	11	16	14	0	93.207	7	0	7	0	3523500	NUP93	801	7	0	7	0	7	7	0	0	1.996601957	1.654310547	0.03624369	T	T	T&C	9688	NUP93
A0A140VJQ4;P04181;P04181-2	OAT	4	6	17.8	8	0	44.465	4	0	4	0	4660600	OAT	697	4	0	4	0	4	4	0	0	1.437711614	1.155278225	0.033172519	T	T	T&C	4942	OAT
F5GYN4;J3KR44;F5H6Q1;F5GYJ8;B4DPD5;Q96FW1;Q659F9	OTUB1;DKFZp564E242	11	4	18.7	8	0	36.964	5	0	3	0	3216600	OTUB1	836	5	0	3	0	5	3	0	0	1.648987898	0.941447818	-0.553841067	T	T&C	T&C	55611	OTUB1
P02545;P02545-3;P02545-6;Q5I6Y5;P02545-5;P02545-4;Q8N519	LMNA	12	3	56.5	8	0	323.31	5	0	3	0	3488000	P02545	806	5	0	3	0	5	3	0	0	1.648987898	0.941447818	-0.553841067	T	T&C	T&C	4000	LMNA
B4DLN6;B4DUA5;H7BZ94;B4DNL5;A0A024R8S5;P07237;I3L398;H0Y3Z3	P4HB	17	5	12.2	6	0	94.667	5	0	1	0	2414900	P4HB	936	5	0	1	0	5	1	0	0	1.648987898	0.386058432	-1.564140464	T	T&C	C	5034	P4HB
A8K6Y1;Q6PIN5;A0A024RB85;Q05D08;Q9UQ80-2;Q9UQ80;F8VR77	PA2G4	10	6	18	8	0	39.359	5	0	3	0	5754100	PA2G4	628	5	0	3	0	5	3	0	0	1.648987898	0.941447818	-0.553841067	T	T&C	T&C	5036	PA2G4
E7EQV3;B4DZW4;A0A024R9C1;P11940;A0A087WTT1;P11940-2;E7ERJ7;B4DQX0;B3KT93;A0A024R9E2;H0YAR2	PABPC1	35	15	38.1	40	0	287.96	15	0	25	0	30406000	PABPC1	233	15	0	25	0	15	25	0	0	2.889163266	3.116107628	0.740218962	T	T	T&C	26986	PABPC1
P43034;B4DF38;I3L3N5;B4DZN3;P43034-2	PAFAH1B1	5	4	13.2	7	0	33.355	4	0	3	0	3606600	PAFAH1B1	789	4	0	3	0	4	3	0	0	1.437711614	0.941447818	-0.290806661	T	T&C	T&C	5048	PAFAH1B1
B4E0E1;A0A024R3T8;P09874;B2R5W3	PARP1	7	11	15.5	12	0	94.321	8	0	4	0	5154400	PARP1	665	8	0	4	0	8	4	0	0	2.143333598	1.155278225	-0.814824387	T	T	T&C	142	PARP1
Q9UKK3	PARP4	2	9	18.1	15	0	207.99	7	0	8	0	2483800	PARP4	922	7	0	8	0	7	8	0	0	1.996601957	1.788495895	0.20673671	T	T	T&C	143	PARP4
A0A024R718;P43490;A0A0C4DFS8	PBEF1;NAMPT	7	19	48.3	38	0	323.31	16	0	22	0	30191000	PBEF1	236	16	0	22	0	16	22	0	0	2.970049943	2.95419631	0.475673636	T	T	T&C	10135	NAMPT
Q53SS8;Q15365	PCBP1	2	6	33.4	15	0	50.882	5	0	9	1	26801000	PCBP1	260	5	0	9	1	5	9	0	1	1.648987898	0.911255788	0.774231557	T	T&C	T&C	5093	PCBP1
B4DRD7;H3BRU6;F8VZX2;Q15366-7;Q15366-8;Q15366-4;Q15366-5;Q15366-6;Q15366-3;Q15366;Q15366-2;F8VXH9;B4DLC0;F8W0G4;F8W1G6	PCBP2	27	6	48.6	13	0	167.85	4	2	7	0	20333000	PCBP2	300	4	2	7	0	4	7	2	0	-0.147250887	1.654310547	0.714315595	T&C	T	T&C	5094	PCBP2
Q6IB91;A0A0S2Z430;Q16822;Q16822-3;H0YML5;A0A0S2Z451;H0YM31;A0A0A0MS74;Q16822-2	PCK2	16	16	30.6	27	0	155.27	15	0	12	0	10688000	PCK2	446	15	0	12	0	15	12	0	0	2.889163266	2.227068909	-0.261351325	T	T	T&C	5106	PCK2
Q6FI35;Q6FHF5;P12004	PCNA	7	5	25.7	8	0	76.567	4	0	4	0	11447000	PCNA	423	4	0	4	0	4	4	0	0	1.437711614	1.155278225	0.033172519	T	T	T&C	5111	PCNA
Q14690;B4DH82;B4DES7	PDCD11	3	26	18.7	41	0	271.64	25	0	16	0	6352800	PDCD11	597	25	0	16	0	25	16	0	0	3.546052055	2.562936194	-0.574028749	T	T	T&C	22984	PDCD11
A0A024RBX9;P08559-3;P08559;P08559-2;P08559-4;A5YPB6;Q53GE3;A5PHJ9	PDHA1;PDHA1/LOC79064	18	6	13.8	8	0	34.863	4	0	4	0	5646100	PDHA1	634	4	0	4	0	4	4	0	0	1.437711614	1.155278225	0.033172519	T	T	T&C	5160	PDHA1;PDHA1/LOC79064
P11177-3;P11177-2;P11177;C9J634;F8WF02	PDHB	6	7	24	10	0	59.009	4	0	6	0	6388600	PDHB	596	4	0	6	0	4	6	0	0	1.437711614	1.506352666	0.520939879	T	T	T&C	5162	PDHB
B2R673;O00330-3;O00330;H0YD97;O00330-2	PDHX	7	4	8.2	6	0	59.18	3	0	3	0	3919700	PDHX	765	3	0	3	0	3	3	0	0	1.190097296	0.941447818	0.031121434	T	T&C	T&C	8050	PDHX
Q15084-3;Q15084;Q15084-4;Q15084-5;Q15084-2	PDIA6	5	11	35.2	21	0	144.7	13	0	8	0	40555000	PDIA6	193	13	0	8	0	13	8	0	0	2.712365178	1.788495895	-0.600618212	T	T	T&C	10130	PDIA6
B5MCF9;B2RDF2;O00541-2;O00541;B3KXD6;B3KTZ6	PES1	7	12	22.1	27	0	108.05	14	0	13	0	17377000	PES1	331	14	0	13	0	14	13	0	0	2.803470791	2.318645511	-0.061102286	T	T	T&C	23481	PES1
Q01813;Q01813-2	PFKP	24	22	33.8	42	0	323.31	20	0	22	0	32987000	PFKP	224	20	0	22	0	20	22	0	0	3.254675976	2.95419631	0.170819054	T	T	T&C	5214	PFKP
P07737;K7EJ44	PFN1	4	6	45.7	6	0	41.299	5	0	1	0	19875000	PFN1	306	5	0	1	0	5	1	0	0	1.648987898	0.386058432	-1.564140464	T	T&C	C	5216	PFN1
Q6P6D7;Q6FHU2;Q53G35;P18669;Q6FHK8;Q0D2Q6;B4DKL5;B4DMJ7	PGAM1;hCG_2015269	14	7	33.9	11	0	69.461	6	0	5	0	13442000	PGAM1	384	6	0	5	0	6	5	0	0	1.8332393	1.341468281	-0.18785413	T	T	T&C	5223	PGAM1
Q96HS1;Q96HS1-2	PGAM5	3	9	32.2	15	0	65.141	7	0	8	0	18509000	PGAM5	318	7	0	8	0	7	8	0	0	1.996601957	1.788495895	0.20673671	T	T	T&C	192111	PGAM5
P52209-2;P52209;B4E2U0;B4DL86;A9Z1X1;B4DV68	PGD	10	20	50.2	72	0	323.31	37	0	35	0	165440000	PGD	86	37	0	35	0	37	35	0	0	4.071024898	3.55319292	-0.03778738	T	T	T&C	5226	PGD
A8K401;P35232;Q6PUJ7;Q6FHP5;Q53FV0;C9JW96;C9JZ20;E7ESE2;E9PCW0	PHB;HEL-S-54e	13	14	72.1	43	0	241.17	20	0	19	4	122940000	PHB	103	20	0	19	4	20	19	0	4	3.254675976	0.449861467	-0.031080991	T	T&C	T&C	5245	PHB;HEL-215
J3KPX7;Q99623;F5GY37;Q99623-2;B4DW05;F5GWA7;F5H3X6	PHB2	10	13	52.7	52	0	322.7	24	2	20	6	107990000	PHB2	117	24	2	20	6	24	20	2	6	1.907333011	0.027834208	-0.212133246	T	T&C	T&C	11331	PHB2
Q5JRC6;A0A0D9SGE8;Q8IWS0-3;Q8IWS0;Q8IWS0-4;Q8IWS0-2;Q8IWS0-5	PHF6	8	5	21.6	7	0	40.354	4	0	3	0	4584500	PHF6	702	4	0	3	0	4	3	0	0	1.437711614	0.941447818	-0.290806661	T	T&C	T&C	84295	PHF6
A0A286YFM8;A0A286YFL2;A0A286YFA2;A0A286YF22;A0A2C9F2M7;O43175;A0A286YER3;A0A286YFC8;A0A286YFB2;B3KSC3;V9HW79;A0A286YF34	PHGDH;HEL-S-113	17	4	19.7	7	0	48.828	4	0	3	0	6780100	PHGDH	581	4	0	3	0	4	3	0	0	1.437711614	0.941447818	-0.290806661	T	T&C	T&C	26227	PHGDH
B5BU72;A0A024R5L7;A8K5U9;A0A024R5P1;Q13492-3;Q13492-2;Q13492-5;Q13492;Q13492-4	PICALM	26	5	11.6	6	0	71.86	2	0	4	0	3940900	PICALM	762	2	0	4	0	2	4	0	0	0.89099464	1.155278225	0.770138113	T&C	T	T&C	8301	PICALM
Q96CP5;B3KM34;A8K1E9;O75439;Q9UG64;B3KQ85;G3V0E4;F8WAZ6;B4DM90	PMPCB;DKFZp586I1223	11	4	9.8	3	0	25.118	3	0	0	0	1678600	PMPCB	1049	3	0	0	0	3	0	0	0	1.190097296	#NAME?	-2	T	NA	C	9512	PMPCB;DKFZp586I1223
P24928	POLR2A	3	6	4.1	7	0	45.853	5	0	2	0	560900	POLR2A	1302	5	0	2	0	5	2	0	0	1.648987898	0.690315501	-0.972303535	T	T&C	T&C	5430	POLR2A
C9J4M6;B4DH29;A0A1W2PPT5;C9J2Y9;B4DHJ3;P30876;B4DR40	POLR2B	7	8	7.9	10	0	53.801	5	0	5	0	1411300	POLR2B	1102	5	0	5	0	5	5	0	0	1.648987898	1.341468281	0.034538291	T	T	T&C	5431	POLR2B
B4DKM6;B4DW02;A0A0J9YXF2;J3QT77;A0A0J9YYG4;Q15165-3;Q15165-1;Q15165	PON2	13	4	14	5	0	31.568	1	0	4	0	2973600	PON2	861	1	0	4	0	1	4	0	0	0.513214916	1.155278225	1.355100614	T&C	T	T	5445	PON2
Q96F88;Q99575	POP1	3	9	11.9	11	0	66.393	6	0	5	0	3110300	POP1	847	6	0	5	0	6	5	0	0	1.8332393	1.341468281	-0.18785413	T	T	T&C	10940	POP1
A0A0A6YYI3;A0A0B4J1V8;Q9NQ55-2;Q9NQ55;Q9NQ55-3;A8MV53;H7C446	PPAN-P2RY11;PPAN	9	8	18.5	12	0	88.262	7	0	5	0	7806800	PPAN-P2RY11	540	7	0	5	0	7	5	0	0	1.996601957	1.341468281	-0.380499208	T	T	T&C	692312	PPAN;PPAN-P2RY11
Q32LZ0;Q2NKQ6;E9PG73;Q13427-2;Q13427;C9JN15;Q6P432;C9JM79	PPIG	10	3	7.8	4	0	24.559	3	0	1	0	1579900	PPIG	1069	3	0	1	0	3	1	0	0	1.190097296	0.386058432	-0.979177964	T	T&C	T&C	9360	PPIG
P62136;A0A140VJS9;P62136-2;B3KXM2;P62136-3;E9PMD7;B7ZB67;B4DJ75;E7ETD8	PPP1CA;PPP1CB	18	3	47	7	0	164.53	4	0	3	0	3832900	PPP1CA	769	4	0	3	0	4	3	0	0	1.437711614	0.941447818	-0.290806661	T	T&C	T&C	5499	PPP1CA
B3KQ51;Q8WZ56;Q6I9T8;Q5U0I7;B3KUN1;B3KRM2;A0A140VJS0;P67775-2;P67775;P62714;E5RFI3;E5RHP4;E7ESG8;E5RHC1	PPP2CA;PPP2CB	21	3	16.4	5	0	36.119	1	0	4	0	2333300	PPP2CA	944	1	0	4	0	1	4	0	0	0.513214916	1.155278225	1.355100614	T&C	T	T	5515	PPP2CA;PPP2CB
Q06830;A0A0A0MSI0;B2R4P2	PRDX1	7	9	64.8	23	0	91.391	10	0	12	1	85031000	PRDX1	130	10	0	12	1	10	12	0	1	2.398424533	1.227068909	0.279217056	T	T	T&C	5052	PRDX1
Q53HC2;P30048-2;P30048	PRDX3	4	3	12.9	4	0	29.68	3	0	1	0	4577000	PRDX3	703	3	0	1	0	3	1	0	0	1.190097296	0.386058432	-0.979177964	T	T&C	T&C	10935	PRDX3
E1NZA1;Q92616;A0A024RBS1	PRIC295;GCN1L1	4	28	13.6	32	0	235.85	17	0	15	0	1986100	PRIC295	992	17	0	15	0	17	15	0	0	3.046641351	2.486012218	-0.131126987	T	T	T&C	10985	GCN1;GCN1L1
P78527;P78527-2	PRKDC	5	159	43.8	338	0	323.31	200	0	136	2	52862000	PRKDC	168	200	0	136	2	200	136	0	2	6.43371763	3.832122827	-0.511969339	T	T	T&C	5591	PRKDC
E9PKG1;Q5U8W9;Q99873-2;Q99873-3;Q99873;E9PIX6;B4DJ87;E9PNR9;E9PQ98;H0YDE4	PRMT1;HRMT1L2	11	6	19.4	8	0	68.542	5	0	3	0	5036200	PRMT1	675	5	0	3	0	5	3	0	0	1.648987898	0.941447818	-0.553841067	T	T&C	T&C	3276	PRMT1
Q9UMS4	PRPF19	5	9	26.4	12	0	117.41	5	0	7	0	15365000	PRPF19	352	5	0	7	0	5	7	0	0	1.648987898	1.654310547	0.451281189	T	T	T&C	27339	PRPF19
B4DLS8;Q53GV6;B2R791;O43395;B4DM28;O43395-3	PRPF3	6	4	6.1	4	0	23.673	3	0	1	0	2027500	PRPF3	985	3	0	1	0	3	1	0	0	1.190097296	0.386058432	-0.979177964	T	T&C	T&C	9129	PRPF3
A0A024QZY5;Q13523;B4DZQ5;H0YDJ3	PRPF4B	6	18	20	28	0	279.75	13	0	15	0	18035000	PRPF4B	322	13	0	15	0	13	15	0	0	2.712365178	2.486012218	0.231443093	T	T	T&C	8899	PRPF4B
O94906;O94906-2	PRPF6	2	14	16.8	22	0	197.93	12	0	10	0	4326800	PRPF6	726	12	0	10	0	12	10	0	0	2.615116149	2.024384159	-0.203370581	T	T	T&C	24148	PRPF6
Q6P2Q9;B4DK16	PRPF8	8	81	40.9	163	0	323.31	85	0	78	0	27142000	PRPF8	257	85	0	78	0	85	78	0	0	5.221656858	4.639916192	-0.081652235	T	T	T&C	10594	PRPF8
H0YMI6;H0YMA1;H0YMZ1;H0YL69;P25789;H0YLC2;H0YKT8;H0YN18;B2RDG0;H0YKS0;H0YLS6;P25789-2	PSMA4	13	4	29.5	6	0	31.117	3	0	3	0	11084000	PSMA4	436	3	0	3	0	3	3	0	0	1.190097296	0.941447818	0.031121434	T	T&C	T&C	5685	PSMA4
A0A140VK44;G3V5Z7;P60900;G3V295;G3V3I1;P60900-2;G3V3U4	PSMA6	13	7	34.6	9	0	48.372	5	0	4	0	9613200	PSMA6	485	5	0	4	0	5	4	0	0	1.648987898	1.155278225	-0.229861887	T	T	T&C	5687	PSMA6
A0A0K0K1K4;O14818-2;O14818;H0Y586;Q05DH1	PSMA7	11	5	25.4	7	0	59.468	4	0	3	0	11288000	PSMA7	431	4	0	3	0	4	3	0	0	1.437711614	0.941447818	-0.290806661	T	T&C	T&C	5688	HEL-S-276;PSMA7
P28074;A0A140VJS7;P28074-3;H0YJM8;P28074-2	PSMB5	5	6	27.8	11	0	97.771	5	0	6	0	16747000	PSMB5	339	5	0	6	0	5	6	0	0	1.648987898	1.506352666	0.257905473	T	T	T&C	5693	PSMB5
Q53XL8;Q53HB3;P62191;P62191-2	PSMC1	5	7	21.1	7	0	226.31	3	0	4	0	7039800	PSMC1	568	3	0	4	0	3	4	0	0	1.190097296	1.155278225	0.355100614	T	T	T&C	5700	PSMC1
A0A140VK70;P35998;Q75L23;A0A1W2PQS1;P35998-2	PSMC2	7	13	36.5	14	0	131.61	9	0	5	0	9105500	PSMC2	497	9	0	5	0	9	5	0	0	2.276509742	1.341468281	-0.702427303	T	T	T&C	5701	PSMC2
E9PM69;R4GNH3;A0A140VK42;P17980;A8K781;E9PMD8;E9PKD5;E9PN50	PSMC3	9	10	38.3	12	0	129.86	7	0	5	0	6710200	PSMC3	585	7	0	5	0	7	5	0	0	1.996601957	1.341468281	-0.380499208	T	T	T&C	5702	PSMC3
A8K2M0;P43686;P43686-2	PSMC4	3	7	23	8	0	62.06	4	0	4	0	8629800	PSMC4	510	4	0	4	0	4	4	0	0	1.437711614	1.155278225	0.033172519	T	T	T&C	5704	PSMC4
Q59GS3;A0A140VJS3;P62195-2;P62195;J3QLH6;J3KRP2;J3QSA9;J3QQM1	PSMC5	14	8	33	15	0	124.26	5	0	10	0	10086000	PSMC5	466	5	0	10	0	5	10	0	0	1.648987898	2.024384159	0.912106637	T	T	T&C	5705	PSMC5
O00231;O00231-2;B4DTS5	PSMD11	5	9	26.1	12	0	92.385	5	0	7	0	5593500	PSMD11	637	5	0	7	0	5	7	0	0	1.648987898	1.654310547	0.451281189	T	T	T&C	5717	PSMD11
A0A0S2Z489;O00232;O00232-2;A0A0S2Z476	PSMD12	4	6	19.7	8	0	56.07	3	0	5	0	3969300	PSMD12	759	3	0	5	0	3	5	0	0	1.190097296	1.341468281	0.619500792	T	T	T&C	5718	PSMD12
B4DM22;Q59EG8;Q13200-2;Q13200-3;Q13200;Q13041	PSMD2	8	8	10.4	14	0	63.918	5	0	9	0	3614500	PSMD2	786	5	0	9	0	5	9	0	0	1.648987898	1.911255788	0.774231557	T	T	T&C	5708	PSMD2
B3KNN7;B4DEB0;Q96N86;Q6IBN0;O43242;B4DPM7;B4DV84;Q8N9M2;O43242-2	PSMD3	11	16	37.8	26	0	161.84	11	0	15	0	16497000	PSMD3	342	11	0	15	0	11	15	0	0	2.510834885	2.486012218	0.453835514	T	T	T&C	5709	PSMD3
A0A0U1RRM4;P26599;P26599-2;P26599-3;A6NLN1;A0A0D9SF20	PTBP1	13	12	36.7	30	0	278.34	13	1	16	0	79262000	PTBP1	134	13	1	16	0	13	16	1	0	1.712365178	2.562936194	0.319056047	T	T	T&C	5725	PTBP1
Q96EY7;B8ZZQ4;B4DF73;B2RDU4	PTCD3	6	6	10.6	8	0	35.558	5	0	3	0	2613500	PTCD3	907	5	0	3	0	5	3	0	0	1.648987898	0.941447818	-0.553841067	T	T&C	T&C	55037	PTCD3
A8KAH1;P48651;Q9BSY0;P48651-3;P48651-2	PTDSS1	6	3	7.8	5	0	32.428	3	0	2	0	1862500	PTDSS1	1019	3	0	2	0	3	2	0	0	1.190097296	0.690315501	-0.387341035	T	T&C	T&C	9791	PTDSS1
A0A024RB32;A0A087WYT3;B3KUY2;Q15185-4;Q15185;Q15185-3;B4DDC6	PTGES3	8	4	32.5	11	0	49.229	6	0	5	0	14998000	PTGES3	356	6	0	5	0	6	5	0	0	1.8332393	1.341468281	-0.18785413	T	T	T&C	10728	PTGES3
Q53XS4;P29350;P29350-3;P29350-4;B4DPS0;Q53EL0;P29350-2;B4DTD7	PTPN6	16	8	14.6	12	0	51.452	8	0	4	0	5008400	PTPN6	678	8	0	4	0	8	4	0	0	2.143333598	1.155278225	-0.814824387	T	T	T&C	5777	PTPN6
B4DPZ5;B4DNU9;Q6NZI2;B3KRY5;Q6NZI2-2	PTRF	6	5	18.5	7	0	91.717	4	0	2	1	8640100	PTRF	509	4	0	2	1	4	2	0	1	1.437711614	-0.309684499	-0.70926913	T	T&C	T&C	284119	CAVIN1
P11216;Q59GM9;B4DSD8	PYGB	12	16	30	24	0	197.27	9	0	15	0	10306000	PYGB	459	9	0	15	0	9	15	0	0	2.276509742	2.486012218	0.71686992	T	T	T&C	5834	PYGB
Q15149;Q15149-7;Q15149-8;Q15149-9;Q15149-5;Q15149-6;Q15149-2;Q15149-3;D3DWL0	PLEC;PLEC1	17	5	42.8	8	0	323.31	3	0	5	0	246760	Q15149	1418	3	0	5	0	3	5	0	0	1.190097296	1.341468281	0.619500792	T	T	T&C	5339	PLEC
Q9H0A0;Q9H0A0-2;A0A087WV29	NAT10	3	12	32.5	23	0	323.31	12	0	11	0	8095900	Q9H0A0	528	12	0	11	0	12	11	0	0	2.615116149	2.129283017	-0.077530142	T	T	T&C	55226	NAT10
Q9Y2W1	THRAP3	1	3	7.6	6	0	38.23	2	0	4	0	2704700	Q9Y2W1	889.5	2	0	4	0	2	4	0	0	0.89099464	1.155278225	0.770138113	T&C	T	T&C	9967	THRAP3
A0A1B0GVU9;H7C0R3;Q9H3A5;Q9BUZ3;B4DDN1;Q96AW5;B4DNN3;Q53HS0;A8K3A8;P47897-2;P47897	QARS	17	6	8.4	6	0	38.161	4	0	2	0	23865000	QARS	278	4	0	2	0	4	2	0	0	1.437711614	0.690315501	-0.70926913	T	T&C	T&C	5859	QARS
Q15907;H3BMH2;H3BSC1;A0A024R5Z8;P62491-2;Q15907-2;P62491;B4DMN1	RAB11B;RAB11A	9	9	44.5	13	0	75.854	6	0	7	0	17224000	RAB11B	333	6	0	7	0	6	7	0	0	1.8332393	1.654310547	0.228888768	T	T	T&C	9230	RAB11A;RAB11B
A0A024R845;P61106;X6RFL8	RAB14	3	8	50.7	10	0	73.65	5	0	5	0	10439000	RAB14	456	5	0	5	0	5	5	0	0	1.648987898	1.341468281	0.034538291	T	T	T&C	51552	RAB14
A0A087X163;B7Z5V3;Q9NP72;Q9NP72-2;Q5W0J0;B7Z4P9;Q9NP72-3	RAB18	10	3	18.7	5	0	30.641	3	0	2	0	5312000	RAB18	655	3	0	2	0	3	2	0	0	1.190097296	0.690315501	-0.387341035	T	T&C	T&C	22931	RAB18
A0A024R7V6;P61019;P61019-2;Q5HYI5;A0A0A1HAW1;Q8WUD1;B4DUD4;E9PKL7	RAB2;RAB2A;DKFZp313C1541;RAB2B	16	6	37.3	10	0	110.85	8	0	2	0	8057700	RAB2	529	8	0	2	0	8	2	0	0	2.143333598	0.690315501	-1.557266036	T	T&C	C	5862	DKFZp313C1541;RAB2A;RAB2B
A0A024RBA9;Q9UL25;Q96GX3	RAB21	3	6	32.9	8	0	72.092	4	0	4	0	6948800	RAB21	575	4	0	4	0	4	4	0	0	1.437711614	1.155278225	0.033172519	T	T	T&C	23011	RAB21
A0A024QZ68;B4DNC0;Q9BZG1-4;Q9BZG1-2;Q9BZG1;C9JY26;Q6NXT3;J3QLC6;C9JBG0;Q96PJ7;E7ES60	RAB34	15	4	19.3	4	0	35.482	3	0	1	0	4179900	RAB34	741	3	0	1	0	3	1	0	0	1.190097296	0.386058432	-0.979177964	T	T&C	T&C	83871	RAB34
A0A024R1U4;P51148;P51148-2;K7ERI8;K7ERQ8	RAB5C	21	4	38.9	8	0	89.586	4	0	3	1	11680000	RAB5C	416	4	0	3	1	4	3	0	1	1.437711614	-0.058552182	-0.290806661	T	T&C	T&C	5878	RAB5C
Q6FGX3;Q53ET8;A0A024R5J5;A0A024R5H8;P20340-2;P20340;F5H3K7;B7Z5Z9;Q6AZ91;P20340-3;P20340-4;Q9NRW1	RAB6A;RAB6B	19	5	26.9	12	0	86.214	7	0	4	1	31580000	RAB6A	228	7	0	4	1	7	4	0	1	1.996601957	0.155278225	-0.644899386	T	T&C	T&C	5870	RAB6A;RAB6B
A0A158RFU6;P51149;B4DPH9;C9J592;C9J8S3;C9IZZ0	RAB7A	9	7	45.4	12	0	184.97	5	0	7	0	22596000	RAB7A	289	5	0	7	0	5	7	0	0	1.648987898	1.654310547	0.451281189	T	T	T&C	7879	RAB7A
A0A024R1P2;P15153;B1AH77;B1AH80;B1AH78	RAC2	21	5	49.5	10	0	66.511	4	0	6	0	31311000	RAC2	229	4	0	6	0	4	6	0	0	1.437711614	1.506352666	0.520939879	T	T	T&C	5880	RAC2
Q5QPL9;A8K4T9;Q53GL6;Q9UKM9-2;Q9UKM9;Q5QPM1;B4DSJ1;Q5QPM0;Q5QPM2	RALY	9	10	40.5	27	0	96.154	11	0	16	0	64118000	RALY	147	11	0	16	0	11	16	0	0	2.510834885	2.562936194	0.541448469	T	T	T&C	22913	RALY
B5MDF5;P62826;J3KQE5;F5H018;H0YFC6	RAN	9	11	42.1	35	0	129.97	14	1	18	2	247880000	RAN	62	14	1	18	2	14	18	1	2	1.803470791	1.120512807	0.380237834	T	T	T&C	5901	RAN
P49792;D3DX73	RANBP2;hCG_1994636	11	12	7.4	19	0	193.29	10	0	9	0	851430	RANBP2	1217	10	0	9	0	10	9	0	0	2.398424533	1.911255788	-0.100237561	T	T	T&C	5903	RANBP2
Q5U0C3;A8KAH9;A0A024RB87;P61224-2;P61224-3;P62834;P61224;A6NIZ1;F5H4H0;F5GYH7;F5H077;F5GWU8;F5H491;F5H0B7;F5H500;F5H6R7;F5H004;A0A075B6Q0;F5GYB5;F5GX62;Q9BXV4;E7ESV4;F5H7Y6	RAP1A;RAP1B	29	5	21.7	6	0	63.836	4	0	2	0	9886700	RAP1A	473	4	0	2	0	4	2	0	0	1.437711614	0.690315501	-0.70926913	T	T&C	T&C	5906	RAP1B;RAP1A
P54136;P54136-2;B4DXW6	RARS	6	16	28.5	26	0	166.08	10	0	16	0	9496600	RARS	490	10	0	16	0	10	16	0	0	2.398424533	2.562936194	0.666979351	T	T	T&C	5917	RARS
A0A0S2Z4Z0;Q96PK6;Q59GV2	RBM14	14	14	26.3	35	0	154.19	18	1	13	3	40474000	RBM14	194	18	1	13	3	18	13	1	3	2.119370758	0.318645511	-0.402139203	T	T&C	T&C	100526737	RBM14
A0A087WWP4;Q96T37-4;Q96T37-2;Q96T37-3;Q96T37	RBM15	6	5	6.9	7	0	55.04	5	0	2	0	1398000	RBM15	1103	5	0	2	0	5	2	0	0	1.648987898	0.690315501	-0.972303535	T	T&C	T&C	64783	RBM15
A0A024R753;Q9NW13;Q9NW13-2	RBM28	8	20	29.9	26	0	171.55	12	0	14	0	13748000	RBM28	378	12	0	14	0	12	14	0	0	2.615116149	2.404754526	0.245078744	T	T	T&C	55131	RBM28
P42696;A2A2V2;P42696-2;Q5TCT4	RBM34	5	9	24.2	12	0	90.791	4	0	8	0	7410300	RBM34	553	4	0	8	0	4	8	0	0	1.437711614	1.788495895	0.884808615	T	T	T&C	23029	RBM34
P38159;P38159-2;B4E352;H0Y6E7;H3BT71;Q2VIN3;Q96E39;B3KRG5;H3BUY5	RBMX;RBMXL1	18	23	50.4	63	0	248.96	29	4	25	5	261650000	RBMX	59	29	4	25	5	29	25	4	5	1.421111348	0.531145127	-0.166671633	T	T&C	T&C	27316	RBMX;RBMXL1
A5PLK7;A0A024RAC5;Q9P258	RCC2	3	4	8.8	5	0	23.658	3	0	2	0	2022300	RCC2	986	3	0	2	0	3	2	0	0	1.190097296	0.690315501	-0.387341035	T	T&C	T&C	55920	RCC2
A0A0S2Z575;A0A0S2Z583;Q8TC12-2;Q8TC12;H0YJ10;H0YIZ8;G3V2G6;G3V234;B3KQ19;H0YJ46	RDH11	11	5	25.7	6	0	50.443	3	0	3	0	5255200	RDH11	659	3	0	3	0	3	3	0	0	1.190097296	0.941447818	0.031121434	T	T&C	T&C	51109	RDH11
A0A024RAV2;P46063	RECQL	7	5	9.2	7	0	40.437	4	0	3	0	2614700	RECQL	904.5	4	0	3	0	4	3	0	0	1.437711614	0.941447818	-0.290806661	T	T&C	T&C	5965	RECQL
A0A024R324;P61586;B4DKN9;Q5JR08;A0A024R0I3;P08134;Q5JR07;C9JNR4;E9PQH6;C9JX21;Q5JR05;Q9BVT0	RHOA;RHOC;hCG_2043376;ARHA	20	7	37.3	10	0	144.33	4	0	6	0	51631000	RHOA	171	4	0	6	0	4	6	0	0	1.437711614	1.506352666	0.520939879	T	T	T&C	387	RHOC;RHOA
A0A0A0MTR7;A0A0A0MTC1;Q63HN8;Q63HN8-4	RNF213	6	21	4.6	22	0	148.53	16	0	6	0	662620	RNF213	1275	16	0	6	0	16	6	0	0	2.970049943	1.506352666	-1.244594867	T	T	C	57674	RNF213
A0A024RC87;A0A140VJT8;P13489	RNH1	10	8	21.1	14	0	122.38	7	0	7	0	7123200	RNH1	565	7	0	7	0	7	7	0	0	1.996601957	1.654310547	0.03624369	T	T	T&C	6050	RNH1
A6NKB8;Q7RU04;Q9H4A4;A0A087WUS4;A0A087WU27	RNPEP	6	4	8	4	0	31.918	3	0	1	0	1505400	RNPEP	1087	3	0	1	0	3	1	0	0	1.190097296	0.386058432	-0.979177964	T	T&C	T&C	6051	RNPEP
A8K800;Q9H7B2;Q5VXN0;B4DWS5	RPF2	4	9	36.3	24	0	114.93	14	0	10	0	45424000	RPF2	180	14	0	10	0	14	10	0	0	2.803470791	2.024384159	-0.409821458	T	T	T&C	84154	RPF2
X1WI28;X5D2T3;P27635;F8W7C6;A0A087WV22;H7C123;H7C2C5	RPL10	13	11	50.5	22	0	163.54	9	0	10	3	243390000	RPL10	63	9	0	10	3	9	10	0	3	2.276509742	0.024384159	0.175141042	T	T&C	T&C	6134	RPL10
P62906;Q1JQ76;A0A024RCW3	RPL10A	3	10	44.2	39	0	169.47	15	0	22	2	207400000	RPL10A	73	15	0	22	2	15	22	0	2	2.889163266	1.36923381	0.563136477	T	T	T&C	4736	RPL10A
P30050;Q59FI9;P30050-2;D3DS95	RPL12;hCG_21173	5	8	64.8	19	0	164.16	10	0	9	0	78416000	RPL12	136	10	0	9	0	10	9	0	0	2.398424533	1.911255788	-0.100237561	T	T	T&C	6136	RPL12
Q5QTS3;P40429;Q9BSQ6;Q53H34;M0QYS1;Q8J015;Q0VGL3	RPL13A;RPL13a	11	11	42.9	32	0	111.85	15	1	14	2	237520000	RPL13A	66	15	1	14	2	15	14	1	2	1.889163266	0.819792025	-0.054481537	T	T&C	T&C	23521	RPL13A
Q6IPH7;P50914;E7EPB3;A0PJ62;B7Z6S8;A8K3Q9;A8K7N0	RPL14	7	8	38.2	30	0	82.249	12	1	14	3	614120000	RPL14	21	12	1	14	3	12	14	1	3	1.615116149	0.404754526	0.245078744	T	T&C	T&C	9045	RPL14
A0A024R2Q4;P61313;A0A2R8YEM3;E7EQV9;E7ENU7;B4DLP4;E7EX53;A0A2R8Y738	RPL15	13	12	46.6	60	0	218.36	26	3	25	6	447760000	RPL15	33	26	3	25	6	26	25	3	6	1.597877313	0.308752706	-0.01466854	T	T&C	T&C	6138	RPL15
A0A087WXM6;J3QQT2;J3KRX5;A0A024R261;A0A0A6YYL6;P18621;P18621-3;J3QLC8;A0A0A0MRF8;P18621-2;J3KRB3;A0A087WWH0;J3QS96;A0A087WY81	RPL17;hCG_24487;RPL17-C18orf32	17	10	56.8	56	0	150.59	28	1	24	3	278990000	RPL17	58	28	1	24	3	28	24	1	3	2.696256374	1.064130337	-0.17440834	T	T	T&C	6139	RPL17
A0A024QZD1;J3QQ67;Q07020;G3V203;Q0QEW2;H0YHA7;Q07020-2;F8VYV2;B4DDY5;A0A075B7A0;F8VUA6	RPL18	12	10	43.1	53	0	159.86	22	4	23	4	1056800000	RPL18	10	22	4	23	4	22	23	4	4	1.056444279	0.688282104	0.101048997	T	T&C	T&C	6141	RPL18
Q02543;M0R3D6;B4DM94;M0R1A7;M0R117;B4DM74;B4DUV3;Q53HD3;B2R4C0;M0R0P7;Q32XH3	RPL18A	12	12	50.6	47	0	113.72	22	1	21	3	297180000	RPL18A	56	22	1	21	3	22	21	1	3	2.378372374	0.895919478	-0.024636473	T	T&C	T&C	6142	RPL18A
Q6IAX2;P46778;Q59GK9;G3V1B3;M0R181	RPL21	6	9	48.1	25	0	124.96	8	0	16	1	347710000	RPL21	46	8	0	16	1	8	16	0	1	2.143333598	1.562936194	0.956485968	T	T	T&C	6144	RPL21
Q7Z4W8;P35268;K7EP65;K7EKS7;K7ELC4;K7EMH1;K7ERI7;K7EJT5	RPL22	8	5	41.4	11	0	101.16	6	0	5	0	307740000	RPL22	53	6	0	5	0	6	5	0	0	1.8332393	1.341468281	-0.18785413	T	T	T&C	6146	RPL22
Q9BTQ7;A0A024R1Q8;P62829;C9JD32;J3KT29;B9ZVP7	RPL23	8	5	41.8	18	0	67.345	9	1	7	1	73409000	RPL23	140	9	1	7	1	9	7	1	1	1.276509742	0.654310547	-0.285684405	T	T&C	T&C	9349	RPL23
P62750;H7BY10;K7EJV9;K7ERT8;A8MUS3	RPL23A	9	13	51.9	58	0	154.81	23	1	28	6	967410000	RPL23A	12	23	1	28	6	23	28	1	6	2.43645815	0.454312648	0.312960085	T	T&C	T&C	6147	RPL23A
P39023;Q8TBW1;Q96QL0;Q9NY85;G5E9G0;Q49AJ9;Q9BT63;H7C422;B5MCW2;H7C3M2	RPL3;rpl3	12	4	45.9	13	0	267.64	6	0	7	0	48241000	RPL3	174	6	0	7	0	6	7	0	0	1.8332393	1.654310547	0.228888768	T	T	T&C	6122	RPL3
A0A024R9D3;P62888;E5RI99;A0A0C4DH44	RPL30	6	8	67	31	0	199.33	14	0	15	2	390620000	RPL30	40	14	0	15	2	14	15	0	2	2.803470791	0.901049717	0.131907419	T	T&C	T&C	6156	RPL30
H7C2W9;C9JU56;B7Z4E3;B2R4C1;B7Z4C8;P62899-3;P62899;P62899-2;B8ZZK4	RPL31	10	9	53.7	23	0	89.278	11	1	10	1	685550000	RPL31	19	11	1	10	1	11	10	1	1	1.510834885	1.024384159	-0.087893363	T	T	T&C	6160	RPL31
D3YTB1;A0A024R2G7;F8W727;P62910	RPL32	5	13	61.7	41	0	153.13	18	2	20	1	498820000	RPL32	29	18	2	20	1	18	20	2	1	1.534408257	1.83518913	0.18379543	T	T	T&C	6161	RPL32
A0A024RDH8;P49207	RPL34	3	6	29.9	13	0	40.343	6	0	7	0	306140000	RPL34	54	6	0	7	0	6	7	0	0	1.8332393	1.654310547	0.228888768	T	T	T&C	6164	RPL34
P18077;C9K025;F8WBS5;F8WB72	RPL35A	4	10	55.5	25	0	62.595	11	0	13	1	468010000	RPL35A	31	11	0	13	1	11	13	0	1	2.510834885	1.318645511	0.260825809	T	T	T&C	6165	RPL35A
P61513;C9J4Z3;Q6P4E4;E9PEL3;G5E9R3;M0R0A1;M0R2L6	RPL37A	8	5	58.7	18	0	81.225	8	1	7	2	242250000	RPL37A	64	8	1	7	2	8	7	1	2	1.143333598	0.069348047	-0.133681311	T	T&C	T&C	6168	RPL37A
Q59GY2;P36578;B4DMJ6;Q53G74;B4DFI6;H3BM89;B4DMJ2	RPL4	10	24	47.6	116	0	323.31	59	5	44	8	362650000	RPL4	45	59	5	44	8	59	44	5	8	2.126884722	0.688055994	-0.374595758	T	T&C	T&C	6124	RPL4
Q8TBK5;Q8N5Z7;A0A024RBK3;Q9HBB3;Q02878;B2R4K7;B4DRX3	RPL6	13	18	45.5	73	0	323.31	29	2	37	5	694710000	RPL6	18	29	2	37	5	29	37	2	5	2.158076942	1.041742106	0.381311687	T	T	T&C	6128	RPL6
A0A024R814;P18124;A8MUD9	RPL7	5	8	53.3	19	0	230.2	10	0	9	0	163170000	RPL7	89	10	0	9	0	10	9	0	0	2.398424533	1.911255788	-0.100237561	T	T	T&C	6129	RPL7
P62424;Q9BY74;Q5T8U2;Q5T8U3	RPL7A;RP-L7a	4	20	45.5	90	0	323.31	39	2	45	4	794840000	RPL7A	16	39	2	45	4	39	45	2	4	2.55760263	1.566261655	0.242095306	T	T	T&C	6130	RPL7A
A0A024RD36;Q6DKI1;R4GMU7;B7Z4G0;Q6DKI1-2	RPL7L1	7	5	20.4	8	0	33.391	5	0	3	0	13186000	RPL7L1	389	5	0	3	0	5	3	0	0	1.648987898	0.941447818	-0.553841067	T	T&C	T&C	285855	RPL7L1
P62917;E9PKZ0;G3V1A1;B4DVG7;E9PKU4	RPL8	6	14	50.2	40	0	209.63	16	1	20	3	508430000	RPL8	28	16	1	20	3	16	20	1	3	1.970049943	0.83518913	0.344260103	T	T&C	T&C	6132	RPL8
Q53Z07;P32969;D6RAN4;A0A2R8Y5Y7;H0Y9V9;E7ESE0;H0Y9R4;B4E1M5;B4DLV8;Q2NKY6	RPL9	10	8	53.6	31	0	140.77	13	0	17	1	92850000	RPL9	123	13	0	17	1	13	17	0	1	2.712365178	1.635965404	0.401651629	T	T	T&C	6133	RPL9;RPL9; RPL9P7; RPL9P8; RPL9P9
Q53HW2;A8K4Z4;A0A024RBS2;P05388;Q6NSF2;F8VWS0;Q53HK9;P05388-2;F8VW21;F8VU65;B4E3D5;F8VPE8;G3V210;F8VZS0;Q8NHW5;F8VQY6;F8VRK7	RPLP0;RPLP0P6	21	10	49.8	30	0	204	13	0	15	2	121990000	RPLP0	104	13	0	15	2	13	15	0	2	2.712365178	0.901049717	0.231443093	T	T&C	T&C	6175	RPLP0;RPLP0P6
Q6IBR0;P04843;Q96HX3;Q53EP4;B4DL99;B7Z4L4;B4DNJ5	RPN1	8	21	48.9	47	0	323.31	24	0	23	0	28010000	RPN1	248	24	0	23	0	24	23	0	0	3.492295511	3.010210199	-0.019245237	T	T	T&C	6184	RPN1
B2RE46;P04844-2;P04844;B4DJL0	RPN2	9	13	31.1	27	0	323.31	10	0	16	1	30335000	RPN2	234	10	0	16	1	10	16	0	1	2.398424533	1.562936194	0.666979351	T	T	T&C	6185	RPN2
P62280;M0QZC5	RPS11	4	12	62	40	0	159.71	17	1	18	4	422120000	RPS11	35	17	1	18	4	17	18	1	4	2.046641351	0.383547213	0.117203428	T	T&C	T&C	6205	RPS11
P25398	RPS12	1	7	70.5	13	0	80.87	7	0	6	0	85866000	RPS12	129	7	0	6	0	7	6	0	0	1.996601957	1.506352666	-0.157132026	T	T	T&C	6206	RPS12
P62277;J3KMX5	RPS13	3	13	56.3	52	0	122.58	20	2	27	3	483740000	RPS13	30	20	2	27	3	20	27	2	3	1.669713475	1.21476065	0.454928841	T	T	T&C	6207	RPS13
A0A2R8Y811;P62263;E5RH77	RPS14	4	8	41.3	38	0	201.1	16	2	17	3	613770000	RPS14	22	16	2	17	3	16	17	2	3	1.385087442	0.635965404	0.12154371	T	T&C	T&C	6208	RPS14
K7ELC2;P62841;K7EM56;A0A0B4J2B4;S4R417;K7EQJ5;K7EJ78;S4R456	RPS15	8	7	66.4	18	0	248.07	6	0	12	0	210340000	RPS15	71	6	0	12	0	6	12	0	0	1.8332393	2.227068909	0.931293752	T	T	T&C	6209	RPS15
P62249;M0R210;M0R3H0;M0R1M5;Q6IPX4	RPS16	7	12	63.7	37	0	112.59	18	1	17	1	210260000	RPS16	72	18	1	17	1	18	17	1	1	2.119370758	1.635965404	-0.038920963	T	T	T&C	6217	RPS16
H3BNC9;P08708;H0YN88;A0A075B716;H0YN73	RPS17	7	7	13.2	21	0	258.7	7	0	14	0	33875000	RPS17	220	7	0	14	0	7	14	0	0	1.996601957	2.404754526	0.945518463	T	T	T&C	6218	RPS17
B0ZBD0;Q8WVX7;P39019;M0R2L9;M0QXK4;M0QYF7;M0R140	RPS19	8	8	42.8	18	0	69.598	7	0	9	2	54533000	RPS19	164	7	0	9	2	7	9	0	2	1.996601957	0.326293287	0.359194058	T	T&C	T&C	6223	RPS19
P60866;P60866-2;E5RIP1;E5RJX2;G3XAN0	RPS20	5	4	23.5	19	0	47.612	7	0	11	1	160170000	RPS20	90	7	0	11	1	7	11	0	1	1.996601957	1.129283017	0.622909576	T	T	T&C	6224	RPS20
A8K517;P62266;D6RD47	RPS23	6	8	49.7	33	0	83.567	14	1	14	4	411080000	RPS23	36	14	1	14	4	14	14	1	4	1.803470791	0.082826431	0.038627867	T	T&C	T&C	6228	RPS23
A0A024RB14;P62854;Q5JNZ5;Q75MH1	RPS26;RPS26P11	6	5	50.4	14	0	38.538	4	0	9	1	518310000	RPS26	26	4	0	9	1	4	9	0	1	1.437711614	0.911255788	1.037265963	T	T&C	T	6231	RPS26;RPS26P11
A0A248RGE3;Q5RKT7;B2RDW1;P62979;Q8WYN9;A0A2R8Y422;J3QS39;J3QTR3;F5H6Q2;F5GYU3;F5H2Z3;F5H265;Q5UGI3;B4DV12;F5H388;F5H747;F5GXK7;J3QKN0;Q5U5U6;Q5PY61;Q9UFQ0;Q96C32;Q96MH4;L8B4I8;L8B196;Q96H31;L8B4R0;A8K674;L8B4Z6;L8B4M0;L8B4J3;Q66K58;Q59EM9;P0CG47;P0CG48	RPS27A;HEL112;UBB;UBC;DKFZp434K0435;UbC	40	3	46.2	9	0	199.7	5	0	4	0	87818000	RPS27A	125	5	0	4	0	5	4	0	0	1.648987898	1.155278225	-0.229861887	T	T	T&C	6233	RPS27A;UBC;UBB;UbC;DKFZp434K0435
P23396;Q53G83;P23396-2;E9PL09;E9PPU1;Q9NQS8;H0YEU2;A7E2S3;F2Z2S8;H0YF32;H0YCJ7	RPS3	17	18	71.2	65	0	196.61	27	2	28	8	221610000	RPS3	69	27	2	28	8	27	28	2	8	2.062942753	0.091742569	0.090567663	T	T&C	T&C	6188	RPS3
Q6NXR8;P61247;A8K4W0;D6RG13;D6RAT0;B7Z3M5;H0Y8L7;E9PFI5;D6RB09;H0Y9Y4;D6RAS7	RPS3A	16	19	66.3	61	0	256.33	26	4	25	6	341090000	RPS3A	47	26	4	25	6	26	25	4	6	1.275949218	0.308752706	-0.01466854	T	T&C	T&C	6189	RPS3A
Q96IR1;B2R491;P62701;Q53HV1	RPS4X	11	20	70	78	0	232.76	34	4	32	8	437260000	RPS4X	34	34	4	32	8	34	32	4	8	1.63466031	0.265461143	-0.044776782	T	T&C	T&C	6191	RPS4X
M0R0F0;Q53G25;A0A024R4Q8;M0R0R2;P46782;M0QZN2	RPS5	7	7	37.5	12	0	70.806	7	1	4	0	32861000	RPS5	225	7	1	4	0	7	4	1	0	0.996601957	1.155278225	-0.644899386	T&C	T	T&C	6193	RPS5
P62081;A0A2R8Y623;B5MCP9	RPS7	4	7	42.8	28	0	142.88	11	1	14	2	260810000	RPS7	60	11	1	14	2	11	14	1	2	1.510834885	0.819792025	0.360555962	T	T&C	T&C	6201	RPS7
A0A024R4M0;P46781;B5MCT8;C9JM19;B7Z732;A5D904	RPS9	8	17	58.8	53	0	118	23	2	23	5	654450000	RPS9	20	23	2	23	5	23	23	2	5	1.851495649	0.425247698	0.039648452	T	T&C	T&C	6203	RPS9
C9J9K3;A0A024R2P0;A0A0C4DG17;P08865;A0A024R7P5;Q96RS2;F8WD59	RPSA;LOC388524	8	11	50.2	19	0	231.7	10	0	9	0	54431000	RPSA	165	10	0	9	0	10	9	0	0	2.398424533	1.911255788	-0.100237561	T	T	T&C	3921	RPSA
A7BI36;Q9P2E9-3;Q9P2E9;A2A2S5;Q32NB1	RRBP1	9	5	4.3	8	0	41.439	6	0	2	0	565480	RRBP1	1301	6	0	2	0	6	2	0	0	1.8332393	0.690315501	-1.194695957	T	T&C	C	6238	RRBP1
B4DZM3;Q6PJJ2;P56182;Q96J73;Q53FR7	RRP1	6	3	7.2	5	0	34.661	3	0	2	0	2705300	RRP1	888	3	0	2	0	3	2	0	0	1.190097296	0.690315501	-0.387341035	T	T&C	T&C	8568	RRP1
B3KMR5;Q5JTH9;Q5JTH9-2;Q5JTH9-3;B3KY97	RRP12	10	28	27.7	50	0	323.31	30	0	20	0	14396000	RRP12	369	30	0	20	0	30	20	0	0	3.788352981	2.83518913	-0.522473367	T	T	T&C	23223	RRP12
Q14684-2;Q14684	RRP1B	3	10	15.4	10	0	74.382	10	0	0	0	5175000	RRP1B	663	10	0	0	0	10	0	0	0	2.398424533	#NAME?	-3.459431619	T	NA	C	23076	RRP1B
O43159;E9PPY3	RRP8	3	6	18.6	7	0	89.45	5	0	2	0	3863900	RRP8	766	5	0	2	0	5	2	0	0	1.648987898	0.690315501	-0.972303535	T	T&C	T&C	23378	RRP8
Q15050	RRS1	1	12	38.1	18	0	231.66	9	0	9	0	35175000	RRS1	214	9	0	9	0	9	9	0	0	2.276509742	1.911255788	0.037265963	T	T	T&C	23212	RRS1
O76021;Q32Q62;J3QSV6;A0PJ61;A0PJ87;I3L3U9	RSL1D1	10	29	51	75	0	323.31	35	0	38	2	130550000	RSL1D1	100	35	0	38	2	35	38	0	2	3.995751194	2.077139398	0.155779511	T	T	T&C	26156	RSL1D1
Q9Y3I0;B4DNA0	RTCB	4	11	29.1	17	0	85.614	6	1	10	0	9364900	RTCB	492	6	1	10	0	6	10	1	0	0.8332393	2.024384159	0.689714215	T&C	T	T&C	51493	RTCB
Q6IPN0;F8W914;Q9NQC3-2;Q9NQC3-5;Q9NQC3;A0A0U1RQR6;Q53SY1;A6XGP7;H7C106;D6W5C2;Q3LIF4;Q9NQC3-3;Q9NQC3-4;Q9NQC3-6	RTN4;NOGOC;Nbla00271	15	4	14.3	7	0	29.153	4	0	3	0	14764000	RTN4	362	4	0	3	0	4	3	0	0	1.437711614	0.941447818	-0.290806661	T	T&C	T&C	57142	RTN4;NOGOC
B5BUB1;Q9Y265;Q9Y265-2;E7ETR0;B3KRS7	RUVBL1	8	6	17.3	10	0	46.511	5	0	5	0	3607400	RUVBL1	788	5	0	5	0	5	5	0	0	1.648987898	1.341468281	0.034538291	T	T	T&C	8607	RUVBL1
Q6FGE5;P60903;D3DV26	S100A10	3	3	45.4	17	0	29.311	10	0	7	0	78706000	S100A10	135	10	0	7	0	10	7	0	0	2.398424533	1.654310547	-0.423187928	T	T	T&C	6281	S100A10
B7Z1C7;B7Z2F6;B7Z2Z1;B7Z5X3;B7ZLP5;A8K329;Q15424-2;Q15424;Q15424-4;Q15424-3;B7Z959	SAFB	12	5	13.5	5	0	72.556	3	0	2	0	3461200	SAFB	809	3	0	2	0	3	2	0	0	1.190097296	0.690315501	-0.387341035	T	T&C	T&C	6294	SAFB
Q14151;A0PJ47	SAFB2	2	3	7.2	3	0	19.47	3	0	0	0	732740	SAFB2	1253	3	0	0	0	3	0	0	0	1.190097296	#NAME?	-2	T	NA	C	9667	SAFB2
Q15020-4;Q15020;B4DRG9;B4E3R6;F8VV04;Q15020-2	SART3	10	8	9.7	10	0	62.689	7	0	3	0	2688200	SART3	892	7	0	3	0	7	3	0	0	1.996601957	0.941447818	-0.968878566	T	T&C	T&C	9733	SART3
O00767;Q59GX7	SCD	2	3	13.9	6	0	36.362	1	0	5	0	6189000	SCD	604	1	0	5	0	1	5	0	0	0.513214916	1.341468281	1.619500792	T&C	T	T	6319	SCD
A0A024R7Z5;O00560-3;O00560;B4DHN5;E9PBU7;B4DQ93;G5EA09;O00560-2	SDCBP	8	3	13.1	4	0	41.357	3	0	1	0	5959200	SDCBP	616	3	0	1	0	3	1	0	0	1.190097296	0.386058432	-0.979177964	T	T&C	T&C	6386	SDCBP
F5H365;B4DSQ5;Q15436;B4E0Q9;B4DF60;Q15436-2	SEC23A	21	9	15.1	9	0	120.7	4	0	5	0	3057000	SEC23A	850	4	0	5	0	4	5	0	0	1.437711614	1.341468281	0.297572697	T	T	T&C	10484	SEC23A
B4DSN3;G5EA31;A0A024QZM6;P53992;B7ZAY6;P53992-2	SEC24C	6	3	3.7	4	0	25.878	3	0	1	0	696070	SEC24C	1268	3	0	1	0	3	1	0	0	1.190097296	0.386058432	-0.979177964	T	T&C	T&C	9632	SEC24C
D6RHZ5;H7BXG7;A0A1S5UZ19;A0A024RDH6;A0A024RDD3;D6REX3;O94979-7;O94979-6;O94979-3;O94979-10;O94979-4;O94979-9;O94979-2;O94979;O94979-8;H0Y8V7;H0YAB3;O94979-5	SEC31A;SEC31L1	19	4	6.2	6	0	54.37	4	0	2	0	1706200	SEC31A	1044	4	0	2	0	4	2	0	0	1.437711614	0.690315501	-0.70926913	T	T&C	T&C	22872	SEC31A;SEC31L1
B3KNF6;B4DR61;P61619;P61619-3	SEC61A1	21	5	13.2	9	0	41.586	5	0	4	0	11483000	SEC61A1	421	5	0	4	0	5	4	0	0	1.648987898	1.155278225	-0.229861887	T	T	T&C	29927	SEC61A1
Q8NC51-3;Q8NC51;Q63HR1;Q5VU21;Q8NC51-4;Q8NC51-2;D3DQ69;D3DQ70	SERBP1;DKFZp686P17171	8	9	26.5	18	0	135.02	10	1	6	1	24237000	SERBP1	275	10	1	6	1	10	6	1	1	1.398424533	0.506352666	-0.616563645	T	T&C	T&C	26135	SERBP1
B4DN87;A8K259;A0A024R5K8;P50454;E9PKH2;E9PR70;E9PPV6	SERPINH1	17	8	25.7	15	0	92.899	8	0	7	0	9247100	SERPINH1	495	8	0	7	0	8	7	0	0	2.143333598	1.654310547	-0.133681311	T	T	T&C	871	SERPINH1
B4DX42;B4DSE4;A0A024R588;A0A024R566;B4DJU4;A0A024R5D9;A0A024R572;Q15637-4;Q15637-6;Q15637-7;Q15637-3;Q15637-2;Q15637;Q15637-5;H7C561	SF1	15	2	5.3	6	0	18.984	3	0	3	0	5042900	SF1	674	3	0	3	0	3	3	0	0	1.190097296	0.941447818	0.031121434	T	T&C	T&C	7536	SF1
O75533;Q7Z497	SF3B1	9	28	26.8	36	0	285.28	13	0	23	0	13533000	SF3B1	382	13	0	23	0	13	23	0	0	2.712365178	3.010210199	0.817256031	T	T	T&C	23451	SF3B1
E9PPJ0;Q13435;Q7Z3K9	SF3B2;DKFZp781L0540	7	7	9.5	11	0	62.166	5	0	6	0	2573300	SF3B2	912	5	0	6	0	5	6	0	0	1.648987898	1.506352666	0.257905473	T	T	T&C	10992	DKFZp781L0540;SF3B2
Q9Y3B4	SF3B6	1	4	36.8	6	0	39.476	2	0	4	0	13746000	SF3B6	379	2	0	4	0	2	4	0	0	0.89099464	1.155278225	0.770138113	T&C	T	T&C	51639	SF3B6
P23246;Q9BSV4;Q86VG2;P23246-2;Q6PIX2	SFPQ	6	18	31	60	0	300.96	20	6	31	3	60946000	SFPQ	151	20	6	31	3	20	31	6	3	0.447321054	1.393877937	0.64775606	T&C	T	T&C	6421	SFPQ
A0A024R6D8;Q13243-3;Q13243;Q59EK7	SFRS5;SRSF5	10	4	21	5	0	38.587	3	0	2	0	11439000	SFRS5	424	3	0	2	0	3	2	0	0	1.190097296	0.690315501	-0.387341035	T	T&C	T&C	6430	SFRS5;SRSF5
Q9H9B4	SFXN1	5	7	32	18	0	98.872	8	0	9	1	28241000	SFXN1	245	8	0	9	1	8	9	0	1	2.143333598	0.911255788	0.189269056	T	T&C	T&C	94081	SFXN1
A0A024RB99;V9HW06;Q53ET4;P34897-3;P34897;B4E1G2;Q5HYG8;P34897-2;B4DW25;Q5BJF5;B4DJQ3;B4DJ63;B4DP88;B4DWA7;B4DLV4;G3V2Y4;H0YIZ0	SHMT2;HEL-S-51e;DKFZp686P09201	34	13	33.7	24	0	179.49	12	0	12	0	18284000	SHMT2	319	12	0	12	0	12	12	0	0	2.615116149	2.227068909	0.038208956	T	T	T&C	6472	SHMT2;HEL-S-51e
B2RWP0;O60292	SIPA1L3	4	9	7.4	8	0	64.623	7	0	1	0	1339200	SIPA1L3	1112	7	0	1	0	7	1	0	0	1.996601957	0.386058432	-1.979177964	T	T&C	C	23094	SIPA1L3
B4E3M6;A8K6I4;P42285	SKIV2L2	3	3	3.4	5	0	17.869	3	0	2	0	713800	SKIV2L2	1265	3	0	2	0	3	2	0	0	1.190097296	0.690315501	-0.387341035	T	T&C	T&C	23517	MTREX
B7ZM24;Q53ZR1;P55011-3;P55011;G3XAL9	SLC12A2	5	4	3.7	7	0	36.331	2	0	5	0	2091700	SLC12A2	975	2	0	5	0	2	5	0	0	0.89099464	1.341468281	1.034538291	T&C	T	T	6558	SLC12A2
Q59ES3;M0QXM4;Q71UA6;Q15758;B4DE27	SLC1A5	8	5	11.7	5	0	41.137	1	0	4	0	5544200	SLC1A5	640	1	0	4	0	1	4	0	0	0.513214916	1.155278225	1.355100614	T&C	T	T	6510	SLC1A5
Q6LAP8;D9HTE9;P53007;B4DP62	SLC25A1	4	8	26.1	16	0	80.211	9	0	7	0	17860000	SLC25A1	325	9	0	7	0	9	7	0	0	2.276509742	1.654310547	-0.285684405	T	T	T&C	6576	SLC25A1
A0A0S2Z382;A0A0S2Z3G3;Q9UBX3;Q9UBX3-2;B4E1E9;B4DLN1;A0A0S2Z3I3;F6RGN5	SLC25A10	9	8	37.6	12	0	166.3	5	0	7	0	13767000	SLC25A10	377	5	0	7	0	5	7	0	0	1.648987898	1.654310547	0.451281189	T	T	T&C	1468	SLC25A10
I3L1P8;Q6IBH0;Q02978;Q02978-2	SLC25A11	4	10	39.2	19	0	118.91	9	0	10	0	17534000	SLC25A11	329	9	0	10	0	9	10	0	0	2.276509742	2.024384159	0.175141042	T	T	T&C	8402	SLC25A11
B3KMV8;O75746;O75746-2	SLC25A12	6	5	13.9	7	0	39.575	3	0	4	0	2888200	SLC25A12	868	3	0	4	0	3	4	0	0	1.190097296	1.155278225	0.355100614	T	T	T&C	8604	SLC25A12
Q53GR7;Q9UJS0;Q9UJS0-2;B7Z2E2	SLC25A13	6	12	30.1	19	0	164.54	11	0	8	0	7956300	SLC25A13	531	11	0	8	0	11	8	0	0	2.510834885	1.788495895	-0.37822579	T	T	T&C	10165	SLC25A13
B7ZB41;Q6NUK1;B4E290;Q6NUK1-2	SLC25A24	6	4	8.2	6	0	33.269	2	0	4	0	1804000	SLC25A24	1028	2	0	4	0	2	4	0	0	0.89099464	1.155278225	0.770138113	T&C	T	T&C	29957	SLC25A24
Q8NCF7;A0A024RBE8;Q00325-2;B2RE88;A0A024RBH9;Q00325;F8VVM2;Q53HC3	SLC25A3	11	11	34.1	27	0	204.5	12	1	12	2	82814000	SLC25A3	132	12	1	12	2	12	12	1	2	1.615116149	0.642106408	0.038208956	T	T&C	T&C	5250	SLC25A3
P05141;Q6NVC0	SLC25A5	2	7	55.7	17	0	171.74	8	1	6	2	120520000	SLC25A5	105	8	1	6	2	8	6	1	2	1.143333598	-0.078609835	-0.327057028	T	T&C	T&C	292	SLC25A5
Q6I9V5;P12236;Q59EI9	SLC25A6	3	4	47.7	20	0	323.31	9	0	9	2	24439000	SLC25A6	272	9	0	9	2	9	9	0	2	2.276509742	0.326293287	0.037265963	T	T&C	T&C	293	SLC25A6
F5GZS6;J3KPF3;P08195-2;P08195-3;P08195;P08195-4;B4E2Z3;A0A024R599	SLC3A2	15	21	38.4	42	0	257.5	18	0	24	0	41002000	SLC3A2	191	18	0	24	0	18	24	0	0	3.119370758	3.064130337	0.435645142	T	T	T&C	6520	SLC3A2
Q01650;Q2MCL6	SLC7A5	11	4	7.9	12	0	45.648	5	0	7	0	13868000	SLC7A5	374	5	0	7	0	5	7	0	0	1.648987898	1.654310547	0.451281189	T	T	T&C	8140	SLC7A5
Q9NWH9;A0A024R5U7;A0A024R5X3;H7C3F4;Q9NWH9-3	SLTM	14	10	9.7	10	0	114.83	4	0	6	0	5141300	SLTM	666	4	0	6	0	4	6	0	0	1.437711614	1.506352666	0.520939879	T	T	T&C	79811	SLTM
B7ZAX9;B4DZC0;O60264	SMARCA5	11	24	26.6	33	0	238.89	23	0	10	0	7509700	SMARCA5	550	23	0	10	0	23	10	0	0	3.43645815	2.024384159	-1.087893363	T	T	C	8467	SMARCA5
Q96JZ5;A0A024QYS2;Q9HD45;Q5TB53;Q8WUB5	SMBP;TM9SF3	8	3	8.8	8	0	37.883	5	0	3	0	5964000	SMBP	615	5	0	3	0	5	3	0	0	1.648987898	0.941447818	-0.553841067	T	T&C	T&C	56889	SMBP;TM9SF3
Q14683;Q6P2R1;G8JLG1;Q6MZR8;A8K7A6	SMC1A;DKFZp686L19178	12	6	4	6	0	34.231	2	0	4	0	844940	SMC1A	1220	2	0	4	0	2	4	0	0	0.89099464	1.155278225	0.770138113	T&C	T	T&C	8243	SMC1A
Q86VX4;B0AZQ4;Q9UQE7	SMC3	3	4	4.1	4	0	35.569	3	0	1	0	322430	SMC3	1386	3	0	1	0	3	1	0	0	1.190097296	0.386058432	-0.979177964	T	T&C	T&C	9126	SMC3
A0MNN4;Q2TAY7;Q2TAY7-2	SMU1	3	7	15.2	13	0	58.32	8	0	5	0	6068300	SMU1	610	8	0	5	0	8	5	0	0	2.143333598	1.341468281	-0.550424209	T	T	T&C	55234	SMU1
B2R5U1;A0A140VK49;Q59FF0;Q7KZF4;B3KU67;B4E299;I6TRR8	SND1	8	22	33.8	34	0	204.76	18	0	16	0	12601000	SND1	401	18	0	16	0	18	16	0	0	3.119370758	2.562936194	-0.121516544	T	T	T&C	27044	SND1
O75643;A4FU77	SNRNP200	11	50	28.5	78	0	323.31	41	0	37	0	12101000	SNRNP200	405	41	0	37	0	41	37	0	0	4.210724807	3.626704606	-0.10411514	T	T	T&C	23020	SNRNP200
A8KAQ5;A0A024QZD5;P08621;P08621-2;P08621-3	SNRP70;SNRNP70	10	13	29.3	26	0	119.46	11	0	14	1	43994000	SNRP70	182	11	0	14	1	11	14	0	1	2.510834885	1.404754526	0.360555962	T	T	T&C	6625	SNRNP70;SNRP70
Q53G61;Q53G21;P09661;H0YKK0;Q6NVW9;H0YMA0	SNRPA1	9	6	26.7	9	0	72.66	5	0	4	0	13595000	SNRPA1	380	5	0	4	0	5	4	0	0	1.648987898	1.155278225	-0.229861887	T	T	T&C	6627	SNRPA1
P62314;J3QLR7;J3QLI9;Q7Z5A3	SNRPD1	4	2	20.2	12	0	79.559	5	0	7	0	182260000	SNRPD1	80	5	0	7	0	5	7	0	0	1.648987898	1.654310547	0.451281189	T	T	T&C	6632	SNRPD1
P62316;P62316-2;K7ERG4	SNRPD2	4	6	45.8	5	0	49.189	3	0	2	0	40654000	SNRPD2	192	3	0	2	0	3	2	0	0	1.190097296	0.690315501	-0.387341035	T	T&C	T&C	6633	SNRPD2
P62318-2;P62318	SNRPD3	3	3	33.3	10	0	60.91	5	0	5	0	56842000	SNRPD3	155	5	0	5	0	5	5	0	0	1.648987898	1.341468281	0.034538291	T	T	T&C	6634	SNRPD3
J3QLE5;Q66K91;Q5XPV6;B4DVS0;X5DP00;Q9UIS4;Q15182;P14678-2;P63162;P14678;P63162-2;P14678-3;Q6LBS1;Q53HE7;J3KRY3;S4R3P3	SNRPN;SNRPB	16	5	21.9	10	0	33.136	5	0	5	0	33447000	SNRPN	221	5	0	5	0	5	5	0	0	1.648987898	1.341468281	0.034538291	T	T	T&C	6628	SNRPB;SNRPN
D3DP46;P61009	SPCS3	2	3	17.8	5	0	19.351	3	0	2	0	14420000	SPCS3	368	3	0	2	0	3	2	0	0	1.190097296	0.690315501	-0.387341035	T	T&C	T&C	60559	SPCS3
D6W5C0;B2ZZ89;A0A087WUZ3;Q01082;K9MS24;Q01082-3;Q01082-2;F8W6C1	SPTBN1	18	16	9.2	23	0	117.7	15	0	8	0	2710700	SPTBN1	887	15	0	8	0	15	8	0	0	2.889163266	1.788495895	-0.79326329	T	T	T&C	6711	SPTBN1
Q13501;E7EMC7;Q13501-2;E3WH17;E9PFW8;E3W990;B4DE82	SQSTM1;SQSTM1-ALK	12	12	44.3	25	0	323.31	15	0	10	0	23774000	SQSTM1	280	15	0	10	0	15	10	0	0	2.889163266	2.024384159	-0.502930863	T	T	T&C	8878	SQSTM1
P37108;H0YLA2	SRP14	2	4	34.6	8	0	76.916	3	0	5	0	28092000	SRP14	247	3	0	5	0	3	5	0	0	1.190097296	1.341468281	0.619500792	T	T	T&C	6727	SRP14
Q9UHB9;B4DVI7;Q9UHB9-4;Q9UHB9-2;Q96K98;Q96K97;B3KMI9	SRP68	8	11	23.3	15	0	116.45	10	0	5	0	4988100	SRP68	680	10	0	5	0	10	5	0	0	2.398424533	1.341468281	-0.839930827	T	T	T&C	6730	SRP68
P49458;Q8WVW9	SRP9	7	3	33.7	5	0	25.455	3	0	2	0	11038000	SRP9	438	3	0	2	0	3	2	0	0	1.190097296	0.690315501	-0.387341035	T	T&C	T&C	6726	SRP9
A0A0S2Z4W1;A9Z1X7;B7Z7U0;A0A0S2Z4Z6;Q8IYB3-2;Q8IYB3;E9PCT1;M0R088	SRRM1	11	9	12.5	16	0	195.27	6	0	10	0	8342300	SRRM1	522	6	0	10	0	6	10	0	0	1.8332393	2.024384159	0.689714215	T	T	T&C	10250	SRRM1
A0A140VK53;Q9UQ35;O60382;Q9UQ35-2	SRRM2;KIAA0324	17	24	12.8	37	0	288.52	23	0	14	0	5321300	SRRM2	654	23	0	14	0	23	14	0	0	3.43645815	2.404754526	-0.639444038	T	T	T&C	23524	SRRM2
J3KTL2;Q07955;Q59FA2;Q07955-3;Q07955-2;A8K1L8	SRSF1	11	11	43.5	38	0	107.65	20	0	16	2	74001000	SRSF1	139	20	0	16	2	20	16	0	2	3.254675976	0.977973694	-0.265906453	T	T&C	T&C	6426	SRSF1
Q5JRI1;Q53GD7;A0A0S2Z504;O75494-5;O75494-4;O75494-6;O75494-3;O75494-2;O75494	SRSF10	13	7	40.1	17	0	82.879	9	0	8	0	35433000	SRSF10	211	9	0	8	0	9	8	0	0	2.276509742	1.788495895	-0.115191385	T	T	T&C	10772	SRSF10
Q59GY3;A8K588;Q13247-3;Q13247;V9HVZ0	SRSF6;HEL-S-91	14	8	28	17	0	76.444	8	0	9	0	33213000	SRSF6	223	8	0	9	0	8	9	0	0	2.143333598	1.911255788	0.189269056	T	T	T&C	6431	HEL-S-91;SRSF6
Q13242;H0YIB4;A8K3M9;S4R3G0;B4DFT9	SRSF9	5	5	23.5	8	0	43.953	4	0	4	0	12756000	SRSF9	398	4	0	4	0	4	4	0	0	1.437711614	1.155278225	0.033172519	T	T	T&C	8683	SRSF9
A0A024R4Z6;Q08945	SSRP1	5	11	19.7	14	0	93.496	6	0	8	0	5227000	SSRP1	660	6	0	8	0	6	8	0	0	1.8332393	1.788495895	0.399381788	T	T	T&C	6749	SSRP1
P42224-2;P42224;J3KPM9	STAT1	10	10	16	14	0	93.245	8	0	6	0	2737600	STAT1	884	8	0	6	0	8	6	0	0	2.143333598	1.506352666	-0.327057028	T	T	T&C	6772	STAT1
A8K622;Q59F99;O95793-2;O95793;A0A087X1A5;Q5JW30;O95793-3;B3KRE0	STAU1	12	10	20.5	13	0	77.894	7	0	6	0	12890000	STAU1	394	7	0	6	0	7	6	0	0	1.996601957	1.506352666	-0.157132026	T	T	T&C	6780	STAU1
B4E2V5;B4DZK8;A0A024R882;P27105	STOM	7	6	33.8	8	0	120.15	4	0	4	0	14788000	STOM	361	4	0	4	0	4	4	0	0	1.437711614	1.155278225	0.033172519	T	T	T&C	2040	STOM
Q9UJZ1-2;Q9UJZ1;A0A087WYB4	STOML2	5	5	24.1	8	0	61.78	4	0	4	0	6235000	STOML2	603	4	0	4	0	4	4	0	0	1.437711614	1.155278225	0.033172519	T	T	T&C	30968	STOML2
Q8TCJ2	STT3B	1	6	9.3	13	0	63.622	7	0	6	0	6754800	STT3B	583	7	0	6	0	7	6	0	0	1.996601957	1.506352666	-0.157132026	T	T	T&C	201595	STT3B
E9PDQ8;A0A024R325;Q96I99;Q96I99-2;Q3ZCW5;B7Z2D5	SUCLG2	7	4	11.1	6	0	32.253	3	0	3	0	1879800	SUCLG2	1016	3	0	3	0	3	3	0	0	1.190097296	0.941447818	0.031121434	T	T&C	T&C	8801	SUCLG2
Q9Y5B9	SUPT16H	5	15	17.1	18	0	133.19	11	0	7	0	6973600	SUPT16H	573	11	0	7	0	11	7	0	0	2.510834885	1.654310547	-0.548718811	T	T	T&C	11198	SUPT16H
B2R8Z8;O60506-2;O60506;Q05CK9;Q59GL1;O60506-4;O60506-3;B7Z645;O60506-5	SYNCRIP	11	13	32.1	24	0	191.94	10	1	13	0	19410000	SYNCRIP	307	10	1	13	0	10	13	1	0	1.398424533	2.318645511	0.386356691	T	T	T&C	10492	SYNCRIP
B4E312;A0A075B7D9;Q92804-2;Q92804	TAF15	5	4	17	7	0	59.273	3	0	4	0	5659700	TAF15	632.5	3	0	4	0	3	4	0	0	1.190097296	1.155278225	0.355100614	T	T	T&C	8148	TAF15
F2Z393;A0A140VK56;P37837	TALDO1	4	3	11	3	0	18.429	3	0	0	0	2400800	TALDO1	938	3	0	0	0	3	0	0	0	1.190097296	#NAME?	-2	T	NA	C	6888	TALDO1
A0A087WX29;A0A0A0N0L3;A0A024R4E2;Q13148;B1AKP7;G3V162;A0A087X260;A0A087WYY0;K7EJM5;A0A0A0N0N3;A0A0A0N0M3;K7EN94;B4DRW3	TARDBP;TDP43	26	5	32.1	9	0	158.11	5	0	4	0	10887000	TARDBP	443	5	0	4	0	5	4	0	0	1.648987898	1.155278225	-0.229861887	T	T	T&C	23435	TARDBP;TDP43
Q5M7Z9;B2RDX5;Q53GX7;P26639;P26639-2;B4DKZ9;B3KTN2	TARS	14	10	16.7	13	0	69.446	8	0	5	0	4211100	TARS	736	8	0	5	0	8	5	0	0	2.143333598	1.341468281	-0.550424209	T	T	T&C	6897	TARS
B4DY59;E9PF19;A0A0S2Z5F3;Q8N2L6;B2RB52;Q9Y4P3;B4DY50;Q96E41	TBL2	10	7	27.4	9	0	98.812	4	0	5	0	9298500	TBL2	494	4	0	5	0	4	5	0	0	1.437711614	1.341468281	0.297572697	T	T	T&C	26608	TBL2
A0JLS5;J3KNP2;Q12788	TBL3	4	10	22.6	10	0	94.291	7	0	3	0	3347300	TBL3	824	7	0	3	0	7	3	0	0	1.996601957	0.941447818	-0.968878566	T	T&C	T&C	10607	TBL3
B4DRA2;J3KQ96;E7ETY2;Q13428-2;Q13428-8;Q13428-6;Q13428-7;Q13428;Q13428-3;Q13428-4;Q9UFD4	TCOF1;DKFZp434G1035	12	4	6.1	7	0	33.8	3	0	4	0	2929400	TCOF1	864	3	0	4	0	3	4	0	0	1.190097296	1.155278225	0.355100614	T	T	T&C	6949	TCOF1
P17987;E7ERF2;E7EQR6;F5H282	TCP1	11	14	28.4	25	0	169.61	11	0	14	0	18696000	TCP1	317	11	0	14	0	11	14	0	0	2.510834885	2.404754526	0.360555962	T	T	T&C	6950	TCP1
B3KM97;Q9NZ01;B3KSQ1;M0R2N5	TECR	8	10	27.6	19	0	94.026	10	0	9	0	38447000	TECR	200	10	0	9	0	10	9	0	0	2.398424533	1.911255788	-0.100237561	T	T	T&C	9524	TECR
A8K6Q8;P02786;G3V0E5;B7Z2I6	TFRC	6	13	20.4	19	0	147.35	12	0	7	0	5842500	TFRC	625	12	0	7	0	12	7	0	0	2.615116149	1.654310547	-0.664196028	T	T	T&C	7037	TFRC
Q0VAB1;A0A024R0M6;Q3ZCQ8;Q3ZCQ8-2;Q3ZCQ8-3	TIMM50	15	7	20.8	15	0	126.44	7	0	8	0	11887000	TIMM50	409	7	0	8	0	7	8	0	0	1.996601957	1.788495895	0.20673671	T	T	T&C	92609	TIMM50
G3V1L9;Q07157;A9CQZ8;G5E9E7;Q07157-2;A0A087X0K9;Q6MZU1;Q68DX9	TJP1;DKFZp686A1195;DKFZp686M05161	13	36	26.2	82	0	323.31	37	0	45	0	22461000	TJP1	291	37	0	45	0	37	45	0	0	4.071024898	3.88818975	0.316095888	T	T	T&C	7082	TJP1
A0A1S5UZ07;Q9Y490	TLN1	2	4	1.8	4	0	36.646	4	0	0	0	255840	TLN1	1413	4	0	0	0	4	0	0	0	1.437711614	#NAME?	-2.321928095	T	NA	C	7094	TLN1
K7ELQ9;A0A024R7D3;Q6UW68;K7EM09;K7EPR0	TMEM205;UNQ501	7	3	22.9	7	0	49.068	4	0	3	0	28184000	TMEM205	246	4	0	3	0	4	3	0	0	1.437711614	0.941447818	-0.290806661	T	T&C	T&C	374882	TMEM205
D6RAA6;A6QKW0;A0A024R9W7;P57088	TMEM33;SHINC3	7	5	21.2	8	0	47.353	5	0	3	0	17405000	TMEM33	330	5	0	3	0	5	3	0	0	1.648987898	0.941447818	-0.553841067	T	T&C	T&C	55161	TMEM33;SHINC3
Q03169;B4DZH8;H0YLC0;A1A584	TNFAIP2	7	6	9.2	6	0	36.932	2	0	4	0	1442700	TNFAIP2	1093	2	0	4	0	2	4	0	0	0.89099464	1.155278225	0.770138113	T&C	T	T&C	7127	TNFAIP2
A0A024RAM0;Q92973-2;Q92973;Q92973-3	TNPO1	14	8	11.4	13	0	109.19	6	0	7	0	20297000	TNPO1	301	6	0	7	0	6	7	0	0	1.8332393	1.654310547	0.228888768	T	T	T&C	3842	TNPO1
Q68CZ2-2;Q68CZ2;Q8NDL6;E9PCX8;Q59GW4	TNS3;DKFZp434I2435	11	6	6.6	8	0	54.816	4	0	4	0	2685300	TNS3	893	4	0	4	0	4	4	0	0	1.437711614	1.155278225	0.033172519	T	T	T&C	64759	TNS3
O96008;O96008-2	TOMM40	4	4	16.1	5	0	46.392	3	0	2	0	16875000	TOMM40	337	3	0	2	0	3	2	0	0	1.190097296	0.690315501	-0.387341035	T	T&C	T&C	10452	TOMM40
P11387;B9EG90	TOP1	17	17	27.5	25	0	181.21	14	0	11	0	14690000	TOP1	363	14	0	11	0	14	11	0	0	2.803470791	2.129283017	-0.283981019	T	T	T&C	7150	TOP1
P11388;P11388-2;P11388-3;P11388-4	TOP2A	4	17	18.7	28	0	283.59	14	0	14	0	5287500	TOP2A	657	14	0	14	0	14	14	0	0	2.803470791	2.404754526	0.038627867	T	T	T&C	7153	TOP2A
Q71UH4;Q02880-2;Q02880;E9PCY5;B4DKD0	TOP2B	11	16	16.1	20	0	158.88	14	0	6	0	3344000	TOP2B	825	14	0	6	0	14	6	0	0	2.803470791	1.506352666	-1.064022622	T	T	C	7155	TOP2B
Q5CAQ5;V9HWP2;P14625;B4DHT9;B4DU71;Q59FC6	TRA1;HEL-S-125m;HSP90B1	13	19	26.8	42	0	174.11	20	0	22	0	28487000	TRA1	244	20	0	22	0	20	22	0	0	3.254675976	2.95419631	0.170819054	T	T	T&C	7184	HEL-S-125m;HSP90B1
Q8N1H4;B2RDQ3;P62995;Q68DZ9;Q59GA1;P62995-3;H7BXF3	TRA2B;DKFZp686F18120	9	8	44.8	20	0	139.5	11	1	8	0	52917000	TRA2B	167	11	1	8	0	11	8	1	0	1.510834885	1.788495895	-0.37822579	T	T	T&C	6434	DKFZp686F18120;TRA2B
Q9BV61;Q59EK6;Q53G55;A0A140VJY2;Q12931-2;Q12931;Q53FS6;Q8N9Z3;Q5CAQ4;I3L0K7;K0A7K7	TRAP1	13	17	29.5	30	0	230.56	15	0	15	0	18702000	TRAP1	315	15	0	15	0	15	15	0	0	2.889163266	2.486012218	0.038798015	T	T	T&C	10131	TRAP1
Q14669;Q14669-2;Q14669-3;Q14669-4	TRIP12	11	6	4.2	7	0	63.852	4	0	3	0	404210	TRIP12	1353	4	0	3	0	4	3	0	0	1.437711614	0.941447818	-0.290806661	T	T&C	T&C	9320	TRIP12
B4DXX1;B2R713;Q7Z2T5;Q7Z2T5-2	TRMT1L	5	6	13.9	7	0	60.537	5	0	2	0	2593700	TRMT1L	908	5	0	2	0	5	2	0	0	1.648987898	0.690315501	-0.972303535	T	T&C	T&C	81627	TRMT1L
P68366-2;P68366	TUBA4A	6	4	61.9	12	0	60.892	7	0	5	0	18176000	TUBA4A	321	7	0	5	0	7	5	0	0	1.996601957	1.341468281	-0.380499208	T	T	T&C	7277	TUBA4A
Q5JP53;Q5SU16;P07437;B7ZAF0;Q6LC01;B4DY90;Q5ST81;B7ZAK1;Q9BUU9;B4E052;B4DQN9;B4DMU8;Q96B85;B4DXZ5;Q1KSF8;B4DMJ5	TUBB;XTP3TPATP1	20	4	73.7	22	0	166.93	11	1	8	2	71433000	TUBB	143	11	1	8	2	11	8	1	2	1.510834885	0.203533394	-0.37822579	T	T&C	T&C	203068	TUBB
Q13509;Q9BV28;Q53G92;B2RBD5;A0A0B4J269;Q13509-2;Q3ZCR3	TUBB3	15	4	53.6	5	0	75.375	3	0	2	0	6795200	TUBB3	580	3	0	2	0	3	2	0	0	1.190097296	0.690315501	-0.387341035	T	T&C	T&C	10381	TUBB3
Q3ZCM7;A0A075B736;Q5SQY0;A0A183YE00	TUBB8	4	2	24.5	7	0	86.129	4	0	3	0	14577000	TUBB8	367	4	0	3	0	4	3	0	0	1.437711614	0.941447818	-0.290806661	T	T&C	T&C	347688	TUBB8;TUB4q
P49411	TUFM	2	24	60.2	71	0	323.31	34	1	32	4	126960000	TUFM	101	34	1	32	4	34	32	1	4	2.956588405	1.11345805	-0.044776782	T	T	T&C	7284	TUFM
P0DN76;Q01081;B5BU08;Q01081-2;Q01081-4	U2AF1	16	9	45	12	0	85.208	7	0	5	0	42008000	U2AF1	189	7	0	5	0	7	5	0	0	1.996601957	1.341468281	-0.380499208	T	T	T&C	102724594	U2AF1;U2AF1L5
K7ENG2;B5BU25;P26368-2;P26368	U2AF2	4	7	26.1	10	0	72.402	6	0	4	0	18028000	U2AF2	323	6	0	4	0	6	4	0	0	1.8332393	1.155278225	-0.452254308	T	T	T&C	11338	U2AF2
B4DZB1;B3KX19;Q6IBM8;A8KAP3;Q15029-2;Q15029;Q8IXJ3;Q15029-3;B3KWY2	U5-116KD;EFTUD2;SNRP116	12	16	23.1	19	0	136.75	14	0	5	0	4337400	U5-116KD	725	14	0	5	0	14	5	0	0	2.803470791	1.341468281	-1.287389804	T	T	C	9343	EFTUD2
K7EPL2;B3KMZ6;B2RDF5;Q9UBT2;Q9UBT2-2	UBA2	6	4	19.1	5	0	33.657	1	0	4	0	4513000	UBA2	706	1	0	4	0	1	4	0	0	0.513214916	1.155278225	1.355100614	T&C	T	T	10054	UBA2
A0A024R1A3;P22314-2;P22314	UBE1;UBA1	13	11	14.5	13	0	147.54	9	0	4	0	2637000	UBE1	902	9	0	4	0	9	4	0	0	2.276509742	1.155278225	-0.966827481	T	T	T&C	7317	UBA1;UBE1
E9PKP7;A8K962;P17480-2;P17480;O00164;B4DNQ1;Q05BZ1;B4DLB0	UBTF	11	5	8.9	7	0	48.467	4	0	3	0	4058300	UBTF	749	4	0	3	0	4	3	0	0	1.437711614	0.941447818	-0.290806661	T	T&C	T&C	7343	UBTF
D6R974;V9HW74;B2RD14;D6R956;P09936;A6NLJ7;D6RE83	UCHL1;HEL-117	7	3	26.3	3	0	44.936	3	0	0	0	10465000	UCHL1	454	3	0	0	0	3	0	0	0	1.190097296	#NAME?	-2	T	NA	C	7345	UCHL1;HEL-117
O60701;O60701-2;O60701-3	UGDH	12	20	56.1	49	0	323.31	22	0	24	3	63434000	UGDH	150	22	0	24	3	22	24	0	3	3.378372374	1.064130337	0.160010699	T	T	T&C	7358	UGDH
A0A024R7L5;A0A024R7L8;Q92900-2;Q92900	UPF1	10	10	10.5	10	0	68.298	6	0	4	0	1549800	UPF1	1075	6	0	4	0	6	4	0	0	1.8332393	1.155278225	-0.452254308	T	T	T&C	5976	UPF1
P31930;B4DUL5	UQCRC1	2	7	18.8	11	0	79.139	4	0	7	0	7282200	UQCRC1	560	4	0	7	0	4	7	0	0	1.437711614	1.654310547	0.714315595	T	T	T&C	7384	UQCRC1
P22695;H3BRG4;H3BSJ9	UQCRC2	7	14	40	35	0	227.05	13	0	22	0	51555000	UQCRC2	172	13	0	22	0	13	22	0	0	2.712365178	2.95419631	0.755781555	T	T	T&C	7385	UQCRC2
B4E343;Q9BVJ6-3;Q9BVJ6;Q9BVJ6-2	UTP14A	9	5	10	5	0	38.683	3	0	2	0	1539200	UTP14A	1078	3	0	2	0	3	2	0	0	1.190097296	0.690315501	-0.387341035	T	T&C	T&C	10813	UTP14A
Q8TED0-3;Q8TED0;H0Y8P4	UTP15	5	5	11.4	6	0	78.397	4	0	2	0	3166800	UTP15	842	4	0	2	0	4	2	0	0	1.437711614	0.690315501	-0.70926913	T	T&C	T&C	84135	UTP15
B2RAX6;Q9Y5J1	UTP18	6	10	28.2	12	0	71.926	7	0	5	0	8580500	UTP18	514	7	0	5	0	7	5	0	0	1.996601957	1.341468281	-0.380499208	T	T	T&C	51096	UTP18
O75691	UTP20	2	10	4.1	14	0	69.552	10	0	4	0	1246100	UTP20	1128	10	0	4	0	10	4	0	0	2.398424533	1.155278225	-1.104331005	T	T	C	27340	UTP20
Q9NQZ2	UTP3	1	6	14.8	9	0	81.815	6	0	3	0	10714000	UTP3	445	6	0	3	0	6	3	0	0	1.8332393	0.941447818	-0.776233488	T	T&C	T&C	57050	UTP3
A0A140T936;A0A1U9X9D5;A0A1U9X9C8;A0A1U9X9C7;A0A1U9X9C4;A0A1U9X9C1;A0A1U9X9A3;A0A1U9X9A1;A0A024RCN6;P26640;P26640-2	VARS	16	8	8.8	8	0	61.295	4	0	4	0	2557500	VARS	916	4	0	4	0	4	4	0	0	1.437711614	1.155278225	0.033172519	T	T	T&C	7407	VARS
A0A1L1UHR1;P21796;B3KTS5;C9JI87;B4DEI3	VDAC1	5	16	66.1	42	0	279.3	19	0	22	1	111610000	VDAC1	114	19	0	22	1	19	22	0	1	3.18860901	1.95419631	0.241208382	T	T	T&C	7416	VDAC1
A0A0A0MR02;A0A024QZT0;A0A024QZN9;P45880-2;P45880;P45880-1;B4DKM5;Q5JSD2;Q5JSD1	VDAC2	10	10	51.8	29	0	304.71	12	0	15	2	75480000	VDAC2	138	12	0	15	2	12	15	0	2	2.615116149	0.901049717	0.338358296	T	T&C	T&C	7417	VDAC2
E5RJN6;E5RHZ6;Q9Y277;E5RFP6;Q9Y277-2;E5RHE1;E5RK27	VDAC3	8	6	44.9	10	0	70.548	4	0	6	0	22625000	VDAC3	288	4	0	6	0	4	6	0	0	1.437711614	1.506352666	0.520939879	T	T	T&C	7419	VDAC3
Q96QK1;Q5HYM2;Q53FR4	VPS35;DKFZp686O2462	3	5	7.2	6	0	36.08	2	0	4	0	1951300	VPS35	1002	2	0	4	0	2	4	0	0	0.89099464	1.155278225	0.770138113	T&C	T	T&C	55737	VPS35
H0YJ50;A8K245;Q99986	VRK1	4	3	20.7	3	0	26.601	3	0	0	0	3410900	VRK1	816	3	0	0	0	3	0	0	0	1.190097296	#NAME?	-2	T	NA	C	7443	VRK1
A0A024R6K8;P23381-2;P23381;G3V423;G3V5U1;G3V456;B4DTK8;G3V277;G3V3H8;G3V3Y5	WARS	13	5	11.7	7	0	30.692	4	0	3	0	2289300	WARS	947	4	0	3	0	4	3	0	0	1.437711614	0.941447818	-0.290806661	T	T&C	T&C	7453	WARS
Q5TDG3;Q9UNX4;Q59GA8;B3KMW5	WDR3	4	4	3.6	4	0	23.134	3	0	1	0	724520	WDR3	1261	3	0	1	0	3	1	0	0	1.190097296	0.386058432	-0.979177964	T	T&C	T&C	10885	WDR3
A0A0A0MTB8;Q8NI36	WDR36	2	4	5.4	4	0	24.117	4	0	0	0	1483000	WDR36	1091	4	0	0	0	4	0	0	0	1.437711614	#NAME?	-2.321928095	T	NA	C	134430	WDR36
B2R9I9;A0MNP2;Q96DI7;Q96DI7-2;Q9NSS8	WDR57;SNRNP40;DKFZp434D199	5	4	12	6	0	27.191	4	0	2	0	5189200	WDR57	662	4	0	2	0	4	2	0	0	1.437711614	0.690315501	-0.70926913	T	T&C	T&C	9410	SNRNP40
O14980;B3KWD0;B7ZB16;B4DR01	XPO1	13	16	19.2	18	0	162.76	8	0	10	0	4908200	XPO1	683	8	0	10	0	8	10	0	0	2.143333598	2.024384159	0.327144136	T	T	T&C	7514	XPO1
P13010;Q53T09	XRCC5	5	27	41.8	59	0	289.13	30	0	29	0	38626000	XRCC5	198	30	0	29	0	30	29	0	0	3.788352981	3.30709729	-0.007317228	T	T	T&C	7520	XRCC5
B1AHC9;A0A024R1N4;P12956;B4DE32;B2RDN9;P12956-2;B4E356	XRCC6	8	17	36.3	41	0	190	21	0	20	0	28579000	XRCC6	242	21	0	20	0	21	20	0	0	3.317849482	2.83518913	-0.027708675	T	T	T&C	2547	XRCC6
B3KMC9;Q9H0D6;B4DZC3;Q9H0D6-2;B4E0B9	XRN2	6	13	16.6	18	0	101.86	11	0	7	0	3952000	XRN2	761	11	0	7	0	11	7	0	0	2.510834885	1.654310547	-0.548718811	T	T	T&C	22803	XRN2
P67809;H0Y449;Q6PKI6;Q7KZ24;A0JLU4;Q2VIK8	YBX1	7	10	53.7	29	0	323.31	12	1	14	2	179620000	YBX1	81	12	1	14	2	12	14	1	2	1.615116149	0.819792025	0.245078744	T	T&C	T&C	4904	YBX1
P61981;B4DE78;B4DHC4;B3KNB4	YWHAG	12	4	28.7	6	0	109.26	4	0	2	0	4838900	YWHAG	686	4	0	2	0	4	2	0	0	1.437711614	0.690315501	-0.70926913	T	T&C	T&C	7532	YWHAG
P27348;B4DMT8;Q53S41;E9PG15;B4DY04	YWHAQ	6	6	39.2	8	0	92.445	6	0	2	0	10622000	YWHAQ	447	6	0	2	0	6	2	0	0	1.8332393	0.690315501	-1.194695957	T	T&C	C	10971	YWHAQ
D0PNI1;P63104;E7EX29;B0AZS6;E7ESK7;P63104-2	YWHAZ	14	8	53.5	10	0	248.32	7	0	3	0	18264000	YWHAZ	320	7	0	3	0	7	3	0	0	1.996601957	0.941447818	-0.968878566	T	T&C	T&C	7534	YWHAZ
A8K9U6;Q7Z2W4;C9J6P4;Q7Z2W4-2;Q7Z2W4-3;Q05DV5	ZC3HAV1	9	12	18	15	0	172.97	11	0	4	0	3455200	ZC3HAV1	811	11	0	4	0	11	4	0	0	2.510834885	1.155278225	-1.229861887	T	T	C	56829	ZC3HAV1
J3QRS9;Q59G94;X6R4W8;O43670-2;O43670;O43670-4;Q8N395;J3KS31;B4DQT7;O43670-3	ZNF207;DKFZp761N202	15	3	7.7	6	0	38.804	3	0	3	0	5920600	ZNF207	620	3	0	3	0	3	3	0	0	1.190097296	0.941447818	0.031121434	T	T&C	T&C	7756	ZNF207
Q5BKZ1	ZNF326	3	3	7	4	0	35.268	3	0	1	0	2469000	ZNF326	926	3	0	1	0	3	1	0	0	1.190097296	0.386058432	-0.979177964	T	T&C	T&C	284695	ZNF326
B4DES6;B7Z9P6;G3XAG1;Q96ME7-2;Q96ME7-3;Q96ME7;B4E0X7	ZNF512	8	3	10.4	4	0	22.891	3	0	1	0	2219300	ZNF512	957	3	0	1	0	3	1	0	0	1.190097296	0.386058432	-0.979177964	T	T&C	T&C	84450	ZNF512
D6W5H1;A8K583;Q14966-4;Q14966-3;Q14966;B4DF54;Q14966-2;Q14966-6	ZNF638	10	3	2.8	3	0	22.744	3	0	0	0	274210	ZNF638	1408	3	0	0	0	3	0	0	0	1.190097296	#NAME?	-2	T	NA	C	27332	ZNF638
